# Supplementary material for: Disease-associated loci share properties with response eQTLs under common environmental exposures
Source: bioRxiv. 2025 May 4:2025.04.30.651602. Preprint. [Version 1] doi: 10.1101/2025.04.30.651602 (PMC12247639; doi:10.1101/2025.04.30.651602)
Supplement: Supplement 4 [file media-4.csv]

logFC	AveExpr	t	P.Value	FDR	logCPM	sig	direction	gene	celltype	treatment
4.328339011808	4.68612603536078	11.9542898292334	1.4043131287332e-12	1.06264374451241e-08	5.62369265437966	TRUE	Up	AFP	Bronchiolar and alveolar epithelial cells	etoh
4.33037642139611	5.34568810486346	14.3391872941384	3.75260310390883e-10	1.4197973843639e-06	7.13690213049288	TRUE	Up	COL3A1	Bronchiolar and alveolar epithelial cells	etoh
-1.53242893782116	4.9097518968656	-5.35975622103607	1.00514153363134e-05	0.0210229857336117	5.30508738903002	TRUE	Down	MTRNR2L12	Bronchiolar and alveolar epithelial cells	etoh
2.64569402671469	5.16678260472296	7.43193073871504	1.13961324079559e-05	0.0210229857336117	5.73872652227612	TRUE	Up	POU5F1	Bronchiolar and alveolar epithelial cells	etoh
2.48332570966107	5.41393208336804	5.91139098433092	1.38912288447282e-05	0.0210229857336117	5.04130625945001	TRUE	Up	KCNN2	Bronchiolar and alveolar epithelial cells	etoh
1.55718569270853	5.2000049469874	5.26081661414017	2.1864821491366e-05	0.0275751840375278	6.06679425500206	TRUE	Up	COL1A1	Bronchiolar and alveolar epithelial cells	etoh
-0.801382779310138	6.81388420251682	-4.81552106175234	4.48097751300631e-05	0.0451327559262021	5.95254803433813	TRUE	Down	GPI	Bronchiolar and alveolar epithelial cells	etoh
-0.88909362082931	6.9505554579297	-5.30050654679311	4.77153492017467e-05	0.0451327559262021	5.2732190871469	TRUE	Down	PAPSS1	Bronchiolar and alveolar epithelial cells	etoh
0.954627156220572	6.92225849445931	9.16597757741977	1.36050259261317e-08	0.000116649492290654	5.90102414492411	TRUE	Up	OOEP	Cardiac mesoderm cells	etoh
-2.93399608443396	5.17656064432021	-8.25461082263205	7.25213861995456e-08	0.000310899182637452	5.10967793126261	TRUE	Down	DDIT4	Cardiac mesoderm cells	etoh
-0.463047326570649	11.485488339622	-8.40986411623894	2.61041669860441e-07	0.000746057092461141	5.31635261371516	TRUE	NonSig	RPL3	Cardiac mesoderm cells	etoh
-2.2052401296822	7.29748645163442	-7.07167775585965	7.49096387610025e-07	0.0010364793530078	4.59865130532668	TRUE	Down	IGFBP2	Cardiac mesoderm cells	etoh
3.63973876568916	4.48734372164882	7.06671037588058	7.56737045217854e-07	0.0010364793530078	5.85641304166089	TRUE	Up	FOSL2	Cardiac mesoderm cells	etoh
4.94254384133931	5.13081424096341	7.02225103949881	8.29205912846984e-07	0.0010364793530078	4.31713777773154	TRUE	Up	HOXB6	Cardiac mesoderm cells	etoh
4.36553777706844	4.51020067793419	7.01240349218709	8.46204277006603e-07	0.0010364793530078	6.17192674512643	TRUE	Up	AFAP1L2	Cardiac mesoderm cells	etoh
-0.329275048635452	10.7453063482956	-6.8803458197701	1.1132619404994e-06	0.00116286416251658	5.25455686839067	TRUE	NonSig	RPL6	Cardiac mesoderm cells	etoh
0.856107599807667	7.15329415230888	6.83568100975427	1.22064117828892e-06	0.00116286416251658	7.99684036390125	TRUE	Up	NAA38	Cardiac mesoderm cells	etoh
-1.20706353196447	6.27089049191268	-6.78672562464531	1.37838121342986e-06	0.00118182405239476	5.88175665905409	TRUE	Down	TGIF1	Cardiac mesoderm cells	etoh
-0.437265079738716	9.6796343179072	-6.68409665781556	1.67690550346883e-06	0.00130707161697652	7.58271110465593	TRUE	NonSig	SUMO2	Cardiac mesoderm cells	etoh
-1.19588311180528	7.65283395922663	-6.7005027140331	1.90031884898178e-06	0.00135777781759749	4.70849137715576	TRUE	Down	WSB1	Cardiac mesoderm cells	etoh
6.10713205094871	5.6335307287738	6.54411443940872	2.25446863383531e-06	0.00148666156557494	5.0836799789305	TRUE	Up	PITX1	Cardiac mesoderm cells	etoh
-0.338903445944201	10.7936842213112	-6.50933071536476	2.42748564474564e-06	0.00148666156557494	7.48475979804863	TRUE	NonSig	RPLP0	Cardiac mesoderm cells	etoh
2.69838543030126	8.08846182238117	8.02725915948452	2.63974625166359e-06	0.00150887895745091	4.86626572734234	TRUE	Up	NAV2	Cardiac mesoderm cells	etoh
2.57895900049507	5.83228526901852	6.4017674890518	3.05415987703062e-06	0.00163664792410378	4.58565827674925	TRUE	Up	GNG2	Cardiac mesoderm cells	etoh
-0.980339893201395	8.77266880565712	-6.33262234087005	3.61999275963133e-06	0.00171100274901826	5.50480704254132	TRUE	Down	PGK1	Cardiac mesoderm cells	etoh
1.35221566168255	6.94910932159136	6.31583918293389	3.67309533615277e-06	0.00171100274901826	4.67778533487867	TRUE	Up	TUBB6	Cardiac mesoderm cells	etoh
1.92905577139066	6.41246234114043	7.69057491898678	3.79158528473839e-06	0.00171100274901826	5.4352524108788	TRUE	Up	WIPF1	Cardiac mesoderm cells	etoh
4.06209388900682	4.05713397656436	6.24742551890313	4.25726318393561e-06	0.00171524225493395	4.3924985650753	TRUE	Up	HAND2	Cardiac mesoderm cells	etoh
1.76756066608441	6.70388977352315	6.24504706759338	4.2792096148805e-06	0.00171524225493395	7.96718962924861	TRUE	Up	LYN	Cardiac mesoderm cells	etoh
2.3375470674716	6.49541852641546	7.56493499141435	4.57705278869368e-06	0.00171524225493395	4.24907074832485	TRUE	Up	AFF3	Cardiac mesoderm cells	etoh
5.52301184496016	4.71596439516989	11.3831756691649	4.64025639395341e-06	0.00171524225493395	6.95959525589644	TRUE	Up	ADGRA2	Cardiac mesoderm cells	etoh
4.79607072986273	5.47833240058437	6.18115491494095	4.91434907450325e-06	0.00171524225493395	5.27299895447368	TRUE	Up	PRDM6	Cardiac mesoderm cells	etoh
1.1516649157529	8.26525593058349	6.74450325455058	5.18713710992439e-06	0.00171524225493395	6.84729622325353	TRUE	Up	RBPMS	Cardiac mesoderm cells	etoh
1.27107887039919	7.72565062232722	6.75958274104831	5.30548556891021e-06	0.00171524225493395	4.77071566029663	TRUE	Up	LHFPL2	Cardiac mesoderm cells	etoh
-1.43419335168378	8.81978115436201	-6.11556546919091	5.66755779875307e-06	0.00171524225493395	4.19707216833893	TRUE	Down	BNIP3	Cardiac mesoderm cells	etoh
2.15650534802556	5.89834334299179	6.09498151885621	5.92760551170276e-06	0.00171524225493395	5.23310714200101	TRUE	Up	PPIC	Cardiac mesoderm cells	etoh
2.12030985576812	9.61191349967328	6.09395352850163	5.94090918454729e-06	0.00171524225493395	4.80845547209911	TRUE	Up	HAPLN1	Cardiac mesoderm cells	etoh
-0.298874552412571	11.0095033633	-6.06717624908206	6.29981444566354e-06	0.00171524225493395	4.9843994171316	TRUE	NonSig	RPL19	Cardiac mesoderm cells	etoh
-0.448419434286415	9.81440811349613	-6.51886030188119	6.5426951683399e-06	0.00171524225493395	4.3768221939417	TRUE	NonSig	EEF1G	Cardiac mesoderm cells	etoh
2.78601963986241	4.90819478702398	6.78774805958835	6.57465016322589e-06	0.00171524225493395	10.3378117436715	TRUE	Up	TTR	Cardiac mesoderm cells	etoh
1.15072589168658	4.65902467426045	6.14238177249638	6.72640344692207e-06	0.00171524225493395	5.40977521801869	TRUE	Up	ZNF362	Cardiac mesoderm cells	etoh
3.52510561534242	5.40015326875128	6.0217924593467	6.95566089908916e-06	0.00171524225493395	4.8872967175999	TRUE	Up	SH3RF2	Cardiac mesoderm cells	etoh
-1.88985148333301	7.23146359303262	-6.01877306447247	7.00180533271383e-06	0.00171524225493395	5.5549112236116	TRUE	Down	GALNT17	Cardiac mesoderm cells	etoh
2.68785021016813	8.30981234057406	7.64065230728492	7.54892625442792e-06	0.00174482013376228	4.32577521278857	TRUE	Up	BAMBI	Cardiac mesoderm cells	etoh
1.73722091172673	7.04543867886277	7.64583817488213	7.71524016722078e-06	0.00174482013376228	4.35618613124941	TRUE	Up	KIAA1217	Cardiac mesoderm cells	etoh
-0.972239760682764	5.69777238106953	-5.97347313034287	7.73304934487597e-06	0.00174482013376228	5.74806154052493	TRUE	Down	MTFP1	Cardiac mesoderm cells	etoh
0.856104066292767	6.82854053995208	5.9157416992751	8.77983212228004e-06	0.00193021232349818	7.78190509648605	TRUE	Up	MT-ATP8	Cardiac mesoderm cells	etoh
-0.43303942372195	11.5853405854151	-7.46095784232984	9.33802451756198e-06	0.00200160555533941	5.04961116729923	TRUE	NonSig	RPS3A	Cardiac mesoderm cells	etoh
-2.43388159342767	4.59336652384636	-5.86274190133809	1.0086853146694e-05	0.00210938241170133	8.99624840839187	TRUE	Down	NRCAM	Cardiac mesoderm cells	etoh
2.02028613286497	7.81754428011542	5.80345928783294	1.12515321917195e-05	0.00229691992885245	4.94793334816471	TRUE	Up	NRP1	Cardiac mesoderm cells	etoh
0.724598305514052	8.74669983366734	5.77635945477757	1.1948338584275e-05	0.00238244314003661	9.07113106417268	TRUE	Up	RBFOX2	Cardiac mesoderm cells	etoh
1.7263459353251	6.02234601131375	6.63230406089476	1.27956821811408e-05	0.00246290393383053	10.1476111370219	TRUE	Up	ECE1	Cardiac mesoderm cells	etoh
4.96712618412747	6.16019659165301	5.73113001414323	1.32112240217279e-05	0.00246290393383053	4.14651717825215	TRUE	Up	NID2	Cardiac mesoderm cells	etoh
-1.31802733951118	7.75666632629935	-5.75485423070683	1.35560003457169e-05	0.00246290393383053	5.83482688453412	TRUE	Down	FAM162A	Cardiac mesoderm cells	etoh
4.53912208661568	6.29988130413646	7.12826698082261	1.35980653699573e-05	0.00246290393383053	6.28731293537967	TRUE	Up	DOK4	Cardiac mesoderm cells	etoh
2.67856548536173	5.83235410794915	6.71667377916911	1.37881255917734e-05	0.00246290393383053	5.89813455951729	TRUE	Up	RIPOR2	Cardiac mesoderm cells	etoh
1.12420500672189	8.00978670539287	6.71660306984958	1.41569906857628e-05	0.00247718445183123	5.76043457186908	TRUE	Up	TNPO1	Cardiac mesoderm cells	etoh
1.21850164241563	7.33736072040781	6.68794469237441	1.45961379924722e-05	0.00250294574294913	6.41034833873645	TRUE	Up	SCMH1	Cardiac mesoderm cells	etoh
1.8259549325176	6.76739387233383	7.61234998547969	1.67063702328394e-05	0.00271909799510881	7.23685418753325	TRUE	Up	KALRN	Cardiac mesoderm cells	etoh
-0.345691339881099	11.5883124767832	-5.75146350843845	1.68137874838685e-05	0.00271909799510881	6.78056351439447	TRUE	NonSig	RPL11	Cardiac mesoderm cells	etoh
6.7342670031739	6.61538873981265	5.61271820747331	1.72051125266413e-05	0.00271909799510881	5.18541583232029	TRUE	Up	LUM	Cardiac mesoderm cells	etoh
2.02193463684733	8.30690994604364	5.60348947907294	1.756412405977e-05	0.00271909799510881	6.21368855627386	TRUE	Up	FREM1	Cardiac mesoderm cells	etoh
2.17877284278487	5.8385160187965	5.59897703753551	1.7742442482772e-05	0.00271909799510881	5.77712577962826	TRUE	Up	BAG3	Cardiac mesoderm cells	etoh
-1.05608544707846	6.6257976839032	-5.59854918382164	1.77594457343239e-05	0.00271909799510881	6.5190290289525	TRUE	Down	GPI	Cardiac mesoderm cells	etoh
-0.775714069676748	10.1464213408308	-5.55748007028616	1.9471575779384e-05	0.00286344049597626	6.81431823200331	TRUE	Down	LDHA	Cardiac mesoderm cells	etoh
0.538000040797305	7.80697365673948	5.54981979176015	1.98091323441662e-05	0.00286344049597626	5.79805141736994	TRUE	NonSig	GNAQ	Cardiac mesoderm cells	etoh
2.7615723436781	8.02736852681888	5.546812771499	1.99432674484083e-05	0.00286344049597626	5.86315277806162	TRUE	Up	UNC5C	Cardiac mesoderm cells	etoh
3.99845884881505	7.81243728051272	15.1487719757808	2.00380720502187e-05	0.00286344049597626	4.45947482664017	TRUE	Up	BNC2	Cardiac mesoderm cells	etoh
2.59160597334406	8.13025612830358	5.52392684970788	2.09950238416574e-05	0.00292647113174494	5.62313566372469	TRUE	Up	PDZRN3	Cardiac mesoderm cells	etoh
1.77008265743477	6.48910285776293	5.77892245191379	2.14285527204324e-05	0.00292647113174494	5.61546931392858	TRUE	Up	DOK6	Cardiac mesoderm cells	etoh
1.61187572600685	7.32193218624974	5.98381521702092	2.18325346635155e-05	0.00292647113174494	4.27381699021614	TRUE	Up	FGFR2	Cardiac mesoderm cells	etoh
0.419711977594724	7.81028061719533	5.50628276959602	2.18444311210259e-05	0.00292647113174494	4.78240174029046	TRUE	NonSig	AP2M1	Cardiac mesoderm cells	etoh
0.959554151688126	4.98066659515633	5.75305864733476	2.22663910096472e-05	0.00293710825410331	5.38143275765183	TRUE	Up	TRIM8	Cardiac mesoderm cells	etoh
-0.370983462715572	11.2610001812033	-5.47142268926343	2.36288126683935e-05	0.00306959757301221	4.4011782484733	TRUE	NonSig	RPL8	Cardiac mesoderm cells	etoh
1.01607092811472	6.7654912370889	5.58524400828795	2.4414420502506e-05	0.00312431703564905	4.91834988601294	TRUE	Up	MRC2	Cardiac mesoderm cells	etoh
1.85206509097744	6.34275175803864	7.08275269849039	2.54177030900027e-05	0.00320487332784828	5.53290387601249	TRUE	Up	PARVA	Cardiac mesoderm cells	etoh
3.64278944079789	4.49801380403074	5.43107677192391	2.58771805846465e-05	0.00321552096134433	6.00698682650308	TRUE	Up	NXPH2	Cardiac mesoderm cells	etoh
5.36794510899485	4.4985421340537	5.40976662826373	2.71526036965853e-05	0.00332580605849318	8.62354516200224	TRUE	Up	HOPX	Cardiac mesoderm cells	etoh
2.39993796466795	5.01672691768769	5.4030442535046	2.75681053115326e-05	0.00332913992874761	5.85247919434818	TRUE	Up	DAB2	Cardiac mesoderm cells	etoh
3.33515572370877	8.63419953018752	5.39418609728505	2.81255386793123e-05	0.00334928289772811	5.34823093470459	TRUE	Up	HAND1	Cardiac mesoderm cells	etoh
0.88463681594917	6.84486325701014	5.55562088884352	2.87176518201874e-05	0.00337294721515461	5.03678306722731	TRUE	Up	PITPNB	Cardiac mesoderm cells	etoh
4.30792340018002	4.1736618920957	6.60776988422448	3.60073445193193e-05	0.00408478202578334	4.80173382024276	TRUE	Up	HOXB5	Cardiac mesoderm cells	etoh
-0.37267362242229	11.011186738929	-5.30734870370994	3.62975489693286e-05	0.00408478202578334	5.33628979758151	TRUE	NonSig	FTH1	Cardiac mesoderm cells	etoh
1.02329664895877	5.37554329623717	5.27811735998062	3.65873409337484e-05	0.00408478202578334	5.05817940210986	TRUE	Up	DZIP1	Cardiac mesoderm cells	etoh
-1.52918702889593	4.81233333740843	-5.27487089003235	3.68581968407298e-05	0.00408478202578334	6.16177904356616	TRUE	Down	FAM160A1	Cardiac mesoderm cells	etoh
5.26434958787798	5.81050499073266	5.27053780593178	3.72228950584612e-05	0.00408478202578334	4.1481757867374	TRUE	Up	RGS13	Cardiac mesoderm cells	etoh
0.71931619320528	6.49278998229331	5.335141737387	3.76367833026457e-05	0.00408478202578334	4.56567568948922	TRUE	Up	TAF3	Cardiac mesoderm cells	etoh
1.95083793995604	6.29966769452832	5.36129203637019	3.88562164282848e-05	0.00416441499570143	5.68553311710482	TRUE	Up	GFPT2	Cardiac mesoderm cells	etoh
4.00552644381778	8.51763618632277	5.21260343842989	4.24674395878425e-05	0.00449525712377977	5.86462536430403	TRUE	Up	TMEM88	Cardiac mesoderm cells	etoh
2.9438573970837	6.43976346204476	6.37585832679729	4.4301653733715e-05	0.00457317444186024	5.3136650265316	TRUE	Up	LYPD6	Cardiac mesoderm cells	etoh
3.14300639703895	6.04333389087098	7.06855788654341	4.44991776376873e-05	0.00457317444186024	4.7277131546407	TRUE	Up	RBMS3	Cardiac mesoderm cells	etoh
0.961126182452703	5.78038149363012	5.18910533544272	4.48036684297014e-05	0.00457317444186024	4.6123127023991	TRUE	Up	ZNF407	Cardiac mesoderm cells	etoh
-2.09321179954133	4.29136785315324	-5.17089748264915	4.67035651305792e-05	0.00471101608740689	5.89780022368402	TRUE	Down	LIN7A	Cardiac mesoderm cells	etoh
-1.09907835153761	5.93374012967962	-5.18246653509297	4.88179892204024e-05	0.00481126216937442	4.37257210720779	TRUE	Down	HILPDA	Cardiac mesoderm cells	etoh
-2.34145714027305	4.45284727275618	-5.15148427733121	4.88196651196145e-05	0.00481126216937442	5.61910823806564	TRUE	Down	DOCK3	Cardiac mesoderm cells	etoh
-0.423612988203202	11.9111226202893	-6.84898809952367	5.17809239072367e-05	0.00504510956341645	6.89760299775825	TRUE	NonSig	EEF1A1	Cardiac mesoderm cells	etoh
-0.35988259621187	10.4428496907447	-5.45979693897004	5.24013212610836e-05	0.00504819020778125	4.49931007546974	TRUE	NonSig	RPL10A	Cardiac mesoderm cells	etoh
1.53933765676156	4.8367969745378	5.10690036160096	5.40563600358681e-05	0.00514976923275037	6.08350516872755	TRUE	Up	ELK3	Cardiac mesoderm cells	etoh
2.63043750654085	5.04486000674688	5.08382462997862	5.69875844325851e-05	0.00524882041401276	4.6382141845281	TRUE	Up	LINC01697	Cardiac mesoderm cells	etoh
1.5221075879944	7.04121776942123	5.3499576424388	5.80366929930198e-05	0.00524882041401276	6.38986656886198	TRUE	Up	ALDH2	Cardiac mesoderm cells	etoh
0.56881749996934	6.87883279704859	5.07461426178934	5.82021936869638e-05	0.00524882041401276	6.06874250836742	TRUE	NonSig	MFSD14C	Cardiac mesoderm cells	etoh
-0.960177678923304	6.0280426923007	-5.07191915737207	5.85625595081609e-05	0.00524882041401276	7.46901549249077	TRUE	Down	FANCL	Cardiac mesoderm cells	etoh
1.40698779611284	6.01028349819575	5.07097131912214	5.86898343651693e-05	0.00524882041401276	7.79217470463413	TRUE	Up	JCAD	Cardiac mesoderm cells	etoh
1.58454511170383	9.44932933485825	5.0678345160577	5.91130492162083e-05	0.00524882041401276	4.23389458955998	TRUE	Up	PRTG	Cardiac mesoderm cells	etoh
-1.04693710140556	5.87735116764258	-5.06585780705685	5.93813366175925e-05	0.00524882041401276	4.52126065251385	TRUE	Down	AGPAT5	Cardiac mesoderm cells	etoh
3.72622913089965	4.58359711130965	5.82401024569551	6.14104866804046e-05	0.00535684889570561	6.764147381432	TRUE	Up	OAF	Cardiac mesoderm cells	etoh
-1.70169186610488	4.63800645003634	-5.04806213554419	6.18530488307506e-05	0.00535684889570561	7.33042904616721	TRUE	Down	PFKFB4	Cardiac mesoderm cells	etoh
1.82196980925449	9.44107339452337	8.77718667871574	6.40105516853908e-05	0.00544996824167495	8.25315442047107	TRUE	Up	KIF26B	Cardiac mesoderm cells	etoh
-0.889610326900365	5.42645403628507	-5.02856754142582	6.47856007771203e-05	0.00544996824167495	6.07631364554365	TRUE	Down	MGME1	Cardiac mesoderm cells	etoh
-0.239669332876353	10.8660144519058	-5.09608177954727	6.48351715244745e-05	0.00544996824167495	6.1520952573975	TRUE	NonSig	RPSA	Cardiac mesoderm cells	etoh
2.27461285212457	5.02606198706637	5.24973869929454	6.84111101416051e-05	0.0056695405077232	4.4944664810886	TRUE	Up	ANKRD44	Cardiac mesoderm cells	etoh
2.02589566992562	8.754194553337	10.6523512625549	6.87697938888748e-05	0.0056695405077232	8.15415686425172	TRUE	Up	TPM1	Cardiac mesoderm cells	etoh
0.530109870434571	8.11051900598011	4.99707703309906	6.95291473954212e-05	0.00567755152160325	4.37457776566519	TRUE	NonSig	ANKRD17	Cardiac mesoderm cells	etoh
-0.63513845522359	10.932792183565	-8.25227748298944	7.03975681498399e-05	0.00569423348412007	5.50300458578961	TRUE	Down	GAPDH	Cardiac mesoderm cells	etoh
1.02835498852449	7.32662196957402	4.97776029540605	7.26841186696451e-05	0.00582423956517324	7.53672937237545	TRUE	Up	PPFIBP1	Cardiac mesoderm cells	etoh
-1.71072824654639	5.95594173408756	-4.98766095795846	7.35657213532982e-05	0.00584030087854795	4.89335137444675	TRUE	Down	SP5	Cardiac mesoderm cells	etoh
1.88079228412113	7.87406065649021	4.96212328849827	7.53442655088261e-05	0.00592662139883188	7.03668480878162	TRUE	Up	ANKS1A	Cardiac mesoderm cells	etoh
0.936914042392703	7.28430329594897	5.0599609479761	7.92631351448824e-05	0.00617288601357244	8.72584759826966	TRUE	Up	GALNT1	Cardiac mesoderm cells	etoh
0.973853711695897	8.07237295525137	4.93291301047687	8.05811353298321e-05	0.00617288601357244	7.91234207149764	TRUE	Up	UBE2E3	Cardiac mesoderm cells	etoh
3.03125641396964	4.77634681380315	11.1515132297518	8.06348534546435e-05	0.00617288601357244	11.5892609951791	TRUE	Up	AFP	Cardiac mesoderm cells	etoh
-2.94783002709487	5.75222171331343	-4.92818791693633	8.17165941454403e-05	0.00620033697524783	5.08836602990626	TRUE	Down	IGFBP5	Cardiac mesoderm cells	etoh
1.21184155466315	7.46504214825855	4.91400023148254	8.41673572652611e-05	0.00628249327821557	6.01595262915817	TRUE	Up	CERS6	Cardiac mesoderm cells	etoh
2.26700083169519	5.68310112372967	4.9134976226381	8.42648386977829e-05	0.00628249327821557	5.52446532732152	TRUE	Up	THY1	Cardiac mesoderm cells	etoh
-2.21724907840173	5.28444865496584	-4.90903775811553	8.5134864539428e-05	0.00629264076345738	4.86067960501156	TRUE	Down	AC078993.1	Cardiac mesoderm cells	etoh
-0.693572117178258	5.7174144318561	-4.89434154564317	8.8066781844225e-05	0.00645371442335372	4.74159891703143	TRUE	Down	ELP6	Cardiac mesoderm cells	etoh
0.744445484681815	7.27489424543486	4.88507569147112	8.99677517305818e-05	0.0065173588332064	6.49396092444657	TRUE	Up	SEC31A	Cardiac mesoderm cells	etoh
3.62882963092584	4.74476894994605	4.88273012554658	9.04555284758061e-05	0.0065173588332064	7.87791657012148	TRUE	Up	SLC40A1	Cardiac mesoderm cells	etoh
2.14203308176223	4.33948125322674	4.8778274166034	9.14837566897814e-05	0.00653651441548488	4.76708123290658	TRUE	Up	FRZB	Cardiac mesoderm cells	etoh
1.91331839661872	6.64400147195953	5.03710380271398	9.59737558715097e-05	0.00680065275076301	8.07303593603178	TRUE	Up	ATRNL1	Cardiac mesoderm cells	etoh
-2.59631342423397	5.11295007863309	-4.8490030652628	9.81522308347502e-05	0.00684740458801072	7.27714834090877	TRUE	Down	ADCY2	Cardiac mesoderm cells	etoh
-1.1512672572111	8.64580112896061	-4.84697977593305	9.82307866019732e-05	0.00684740458801072	6.37680705000985	TRUE	Down	TUBB2B	Cardiac mesoderm cells	etoh
1.18932351378941	9.12997765859946	6.01250051210804	9.96386453501502e-05	0.00688953020348538	5.30738347362596	TRUE	Up	TENM4	Cardiac mesoderm cells	etoh
1.76933340365875	7.85830403469839	7.21060063458582	0.000101870193439802	0.00694909778234091	7.04443199611065	TRUE	Up	MID1	Cardiac mesoderm cells	etoh
1.94316435083927	8.73461090174013	4.83015474330113	0.00010212110107009	0.00694909778234091	5.75750612962934	TRUE	Up	CDH11	Cardiac mesoderm cells	etoh
-0.674631863123209	5.36395793868116	-4.79241803757242	0.000111424049064273	0.00747344933611815	5.16389609485331	TRUE	Down	GXYLT1	Cardiac mesoderm cells	etoh
1.44456668274867	10.5127436725879	5.45119242245532	0.000112296214001339	0.00747344933611815	4.69112694641176	TRUE	Up	S100A11	Cardiac mesoderm cells	etoh
-1.18100753946823	5.02302589370485	-4.7853082495899	0.000113270612974679	0.00747344933611815	9.28945194452661	TRUE	Down	HK2	Cardiac mesoderm cells	etoh
1.48030643372246	5.19775630099471	4.78514520369071	0.000113313320934845	0.00747344933611815	6.12832802019939	TRUE	Up	GATA3	Cardiac mesoderm cells	etoh
2.84035938761284	5.23293781045977	4.77829191007157	0.000115123281286725	0.0074850504347699	8.23081117172979	TRUE	Up	TBX20	Cardiac mesoderm cells	etoh
1.85439499314754	5.95823807648001	6.26695895487027	0.000115235206133616	0.0074850504347699	7.18500469540741	TRUE	Up	CLCN5	Cardiac mesoderm cells	etoh
2.04990937612103	4.7801794688484	4.76701908017304	0.000118164335853304	0.00753782997863384	4.86808417418402	TRUE	Up	FBN1	Cardiac mesoderm cells	etoh
-0.813106567642274	7.76149186873824	-4.76453409397072	0.000118845571053126	0.00753782997863384	9.47717168291577	TRUE	Down	PSIP1	Cardiac mesoderm cells	etoh
-1.21904832134577	4.80407688353341	-4.7671264893203	0.000119653194231433	0.00753782997863384	7.75966592180421	TRUE	Down	DNAJB1	Cardiac mesoderm cells	etoh
-0.269507894970291	11.8568644080966	-4.78887492592865	0.00011985787775916	0.00753782997863384	4.52586853672997	TRUE	NonSig	RPS2	Cardiac mesoderm cells	etoh
1.09491581489913	6.42295201002213	4.78360989334169	0.000121061447630147	0.00753782997863384	7.84800507600157	TRUE	Up	CREB3L2	Cardiac mesoderm cells	etoh
-0.864214012121755	4.81447374675387	-4.75678882719801	0.000121322665856248	0.00753782997863384	4.89056219994541	TRUE	Down	HSDL1	Cardiac mesoderm cells	etoh
1.55238468865137	4.46581981458126	4.73943556163773	0.000125952924298993	0.0077439018873687	6.80748728339201	TRUE	Up	ARHGEF17	Cardiac mesoderm cells	etoh
-0.567173016271392	6.3550722778322	-4.75561955924859	0.000127204289384758	0.0077439018873687	5.11577586122965	TRUE	NonSig	ABRACL	Cardiac mesoderm cells	etoh
1.82259938176583	7.16422678630798	5.14213771360032	0.000127348981352809	0.0077439018873687	4.40471924453806	TRUE	Up	ADAM19	Cardiac mesoderm cells	etoh
0.922541075289966	6.59448305173998	4.89963091027229	0.000131199072874218	0.00792183697763063	4.90518115934237	TRUE	Up	AC010894.3	Cardiac mesoderm cells	etoh
0.456709045084795	7.71887992526652	5.34447546772475	0.000134873089303533	0.00808672634747199	4.9839002981088	TRUE	NonSig	MTDH	Cardiac mesoderm cells	etoh
-0.314020066645133	11.3554410645614	-5.033178430999	0.000135960586885645	0.00809531994414946	5.54142301312584	TRUE	NonSig	RPS6	Cardiac mesoderm cells	etoh
-0.534448314765797	9.28088668104332	-4.70122661353713	0.000137607704759446	0.00813688593522406	5.27000263241489	TRUE	NonSig	HMGA1	Cardiac mesoderm cells	etoh
1.92631733894647	5.52505476545641	4.99153955954973	0.000142956159326474	0.00834199972895775	7.67063271846736	TRUE	Up	RGL1	Cardiac mesoderm cells	etoh
1.47938154974671	5.57181354399257	4.76427517179551	0.00014394339546706	0.00834199972895775	8.34229121159507	TRUE	Up	SSH1	Cardiac mesoderm cells	etoh
3.14563947290227	6.15841171087408	4.67991838386924	0.000144575025382656	0.00834199972895775	4.19657114143524	TRUE	Up	PMP22	Cardiac mesoderm cells	etoh
-0.37117608957434	9.85029699283127	-4.81063599964506	0.000144968271473607	0.00834199972895775	7.25875593474058	TRUE	NonSig	RPL4	Cardiac mesoderm cells	etoh
0.792111022046791	6.43941200809658	4.67134165719699	0.000147479113502176	0.00839498618325595	5.46813555373507	TRUE	Up	GBF1	Cardiac mesoderm cells	etoh
2.99527667621296	5.38618248981438	5.06886466657166	0.000147929011346674	0.00839498618325595	6.21580717267763	TRUE	Up	TSHZ3	Cardiac mesoderm cells	etoh
1.54125381138035	6.1152538389263	4.667420358325	0.00014882644038429	0.00839498618325595	5.83541310768721	TRUE	Up	SEMA3C	Cardiac mesoderm cells	etoh
-0.30996930254854	12.1987756047471	-4.93443898525217	0.00015147570796986	0.0084885798701541	5.76290885237626	TRUE	NonSig	RPS18	Cardiac mesoderm cells	etoh
0.606127202092886	7.038462135418	4.6528502452166	0.000153942517985661	0.00857079967018871	5.09328699757514	TRUE	Up	RAB34	Cardiac mesoderm cells	etoh
2.27855706331239	4.02349957574364	5.38653473308605	0.000155436334254915	0.0085981363219461	7.43785957757495	TRUE	Up	ICA1	Cardiac mesoderm cells	etoh
-1.39513351511203	7.73291667119097	-4.63835940498827	0.000159207054846877	0.00875026466831492	6.47733881182218	TRUE	Down	LINC01356	Cardiac mesoderm cells	etoh
-0.247566294175076	11.9475526616895	-4.87849609899003	0.000162054157619466	0.0087884688170765	7.9729493763754	TRUE	NonSig	RPS23	Cardiac mesoderm cells	etoh
0.560103214279388	6.81866851557046	4.63026291710494	0.000162227337103807	0.0087884688170765	4.66175753323552	TRUE	NonSig	EIF3J	Cardiac mesoderm cells	etoh
1.51646478902226	6.68905932591363	4.88934874955315	0.00016297720339575	0.0087884688170765	8.02290161683403	TRUE	Up	ST3GAL6	Cardiac mesoderm cells	etoh
1.95229713642172	7.45940685502551	6.4959229806866	0.000164788819202614	0.0088306208490201	6.60358863083462	TRUE	Up	ARHGAP28	Cardiac mesoderm cells	etoh
-0.990633482110987	6.84688102367158	-4.61366465429155	0.000168726442758142	0.00898546906961682	6.4503508075756	TRUE	Down	PGM1	Cardiac mesoderm cells	etoh
1.67675720620632	5.75673344756338	4.97145954680698	0.000175358387348477	0.00918768556738607	5.20901717806146	TRUE	Up	MYLIP	Cardiac mesoderm cells	etoh
-0.880758848798434	10.1449525360818	-4.78845691842079	0.000177848231562283	0.00918768556738607	7.28765475860708	TRUE	Down	ENO1	Cardiac mesoderm cells	etoh
-0.571780950188883	8.09490116476431	-4.86002420648849	0.000177953161184647	0.00918768556738607	8.68521805069087	TRUE	NonSig	PRMT1	Cardiac mesoderm cells	etoh
3.53621022182762	6.0237677205184	5.47197701456576	0.00017896892381625	0.00918768556738607	6.28249012048317	TRUE	Up	MYL4	Cardiac mesoderm cells	etoh
0.645346392065521	7.23935620207338	4.86989761092326	0.000180410929599606	0.00918768556738607	5.23773669031825	TRUE	Up	NECTIN2	Cardiac mesoderm cells	etoh
1.8112840192374	7.85205485471608	4.58448918221947	0.00018042425250595	0.00918768556738607	5.13755111160085	TRUE	Up	BMP4	Cardiac mesoderm cells	etoh
-0.519134381392934	6.608092736956	-4.58351500632018	0.0001808331510755	0.00918768556738607	7.31126387369383	TRUE	NonSig	PIH1D1	Cardiac mesoderm cells	etoh
-0.875308657864059	6.48106089472257	-4.58288947104321	0.000181096204908823	0.00918768556738607	6.32215652202036	TRUE	Down	PPFIA1	Cardiac mesoderm cells	etoh
0.801268232508498	5.0467825211126	4.57248120039314	0.000185530264208686	0.00935727344308982	8.99362104626155	TRUE	Up	PCF11	Cardiac mesoderm cells	etoh
3.21210184135508	5.82082799408701	5.78983800262032	0.000189435767544353	0.00949837585336423	5.44461577412054	TRUE	Up	CYB5D1	Cardiac mesoderm cells	etoh
-1.43369259977201	5.65818267035899	-4.56054961219566	0.000190748243428193	0.00950171339042344	5.89071911524401	TRUE	Down	UNC5D	Cardiac mesoderm cells	etoh
3.64949816781227	7.09540386728529	13.0997573182062	0.00019171873297682	0.00950171339042344	6.60553579388109	TRUE	Up	RGS5	Cardiac mesoderm cells	etoh
-0.588318121001188	7.5986329429711	-4.54715600188803	0.000196782230610512	0.00969661405318697	7.47914177973427	TRUE	Down	CKB	Cardiac mesoderm cells	etoh
3.76763370233658	6.13477110063686	4.53185721376024	0.000203910498111915	0.00994421604096125	5.08196438592937	TRUE	Up	SVEP1	Cardiac mesoderm cells	etoh
1.24460915814645	8.10775392835046	4.7469653186329	0.000206226789343397	0.00994421604096125	6.9904357651419	TRUE	Up	PAPSS1	Cardiac mesoderm cells	etoh
-0.563559885416922	6.08976529900549	-4.52689058229098	0.000206280184511008	0.00994421604096125	5.60049410097019	TRUE	NonSig	BLOC1S6	Cardiac mesoderm cells	etoh
1.19114653648413	5.97854915291285	4.61143375942692	0.000207382122500177	0.00994421604096125	4.4852646895078	TRUE	Up	CYP27A1	Cardiac mesoderm cells	etoh
2.72821621095452	7.48047082610771	5.64916064341555	0.000207606096493126	0.00994421604096125	5.81372296370634	TRUE	Up	SLC9A3R1	Cardiac mesoderm cells	etoh
1.60348067013839	4.59357448083621	4.6590298985866	0.000210588113634784	0.0100310138128035	4.78050907175739	TRUE	Up	MIR99AHG	Cardiac mesoderm cells	etoh
0.794493261743736	6.33355722588731	4.50329130202408	0.00021792499073219	0.0102547877466343	5.65110102940868	TRUE	Up	SDF2L1	Cardiac mesoderm cells	etoh
0.449640515330045	7.10127668453471	4.5264928426137	0.000218736310177026	0.0102547877466343	5.60487296127628	TRUE	NonSig	GTF2F2	Cardiac mesoderm cells	etoh
0.975864885615043	8.90461368537021	4.75521592264903	0.00021887405617379	0.0102547877466343	4.65358791935681	TRUE	Up	TEAD1	Cardiac mesoderm cells	etoh
-0.388658713551999	11.7105013888074	-5.681622053878	0.00022246748836795	0.0103408424371794	5.05018082024429	TRUE	NonSig	RPS3	Cardiac mesoderm cells	etoh
2.4598070826686	6.2415590398561	4.49316476539877	0.000223122912395404	0.0103408424371794	8.76015847529361	TRUE	Up	ZNF503	Cardiac mesoderm cells	etoh
-1.52878877981525	5.23352256346521	-4.48872852786031	0.000225439208240219	0.0103920202766217	6.97423930401097	TRUE	Down	PRELID2	Cardiac mesoderm cells	etoh
4.89248734179686	5.15831402940693	5.50339157816125	0.000228559504547087	0.0104795143956509	6.09608796492532	TRUE	Up	TNNI1	Cardiac mesoderm cells	etoh
0.577996368319246	7.75351238675664	4.47968017627115	0.000230239022172507	0.0105003690218462	7.84641185974551	TRUE	NonSig	SNX3	Cardiac mesoderm cells	etoh
-0.283835373285043	9.83103065784323	-4.48555323517477	0.000232379088617028	0.0105418957978963	6.618514837906	TRUE	NonSig	EEF1B2	Cardiac mesoderm cells	etoh
3.03272551372485	4.15547262525808	5.1428391259543	0.00023613020561079	0.0106348980975143	5.60139553988449	TRUE	Up	ENOX1	Cardiac mesoderm cells	etoh
-0.35590670950623	11.2763971214466	-5.83634157855758	0.000236909906301054	0.0106348980975143	5.23685190570655	TRUE	NonSig	RPS7	Cardiac mesoderm cells	etoh
0.819974205435105	7.19950113819012	4.72705083237248	0.000241958028192756	0.0108049381964827	6.49318848674514	TRUE	Up	GYPC	Cardiac mesoderm cells	etoh
0.791209230172995	7.11452998962957	4.45174312084373	0.000245718163850272	0.0109159976002706	4.93171076535887	TRUE	Up	FSTL1	Cardiac mesoderm cells	etoh
2.86039460236851	5.36204617283322	4.44814185767795	0.000247788359726216	0.0109512236922298	5.57443901371672	TRUE	Up	ITGA8	Cardiac mesoderm cells	etoh
-0.760792301261496	7.84980351604003	-4.42735765561208	0.000260084090168819	0.0114197214802483	5.50985828924595	TRUE	Down	NR6A1	Cardiac mesoderm cells	etoh
-0.961532061292219	6.06900511164778	-4.42394341181069	0.000262161876405727	0.0114197214802483	7.88369569870437	TRUE	Down	FANCI	Cardiac mesoderm cells	etoh
-0.613160084545961	7.22385131901196	-4.43195006514902	0.000263560729327055	0.0114197214802483	5.59927885938132	TRUE	Down	PIK3C2A	Cardiac mesoderm cells	etoh
0.832096548316539	7.02048654142092	4.84100382160005	0.000265340390183274	0.0114197214802483	4.35218830277153	TRUE	Up	TRPM7	Cardiac mesoderm cells	etoh
2.35980927702815	7.15193192764667	5.71041044609259	0.000266060298088654	0.0114197214802483	5.83829002585717	TRUE	Up	COBLL1	Cardiac mesoderm cells	etoh
-1.40813983549143	4.29287456276863	-4.41709472146542	0.000266380253796321	0.0114197214802483	7.370310934605	TRUE	Down	HJURP	Cardiac mesoderm cells	etoh
1.68839908234006	5.61099164665858	5.04450618612654	0.000271568011755148	0.0114990934244545	6.03111065336807	TRUE	Up	SRC	Cardiac mesoderm cells	etoh
0.965351170499882	6.96274793705613	4.94377494478935	0.000272108532315914	0.0114990934244545	4.67490863755234	TRUE	Up	ZNF83	Cardiac mesoderm cells	etoh
2.47113739134299	5.18037254010563	4.40773624973104	0.000272255186046683	0.0114990934244545	4.50146375366409	TRUE	Up	ST7	Cardiac mesoderm cells	etoh
6.73886701059557	5.38796630269069	18.9484025504244	0.000276530490549858	0.0116224138528161	5.33471776068566	TRUE	Up	COL6A3	Cardiac mesoderm cells	etoh
1.14781256985091	7.48675971354641	4.39760261107057	0.000278763881244142	0.0116591293550599	4.27170267978146	TRUE	Up	S100A13	Cardiac mesoderm cells	etoh
-1.24540360127116	5.67159295457189	-4.39534947165741	0.000280232186722865	0.0116636445095235	5.44588423120283	TRUE	Down	ARHGAP24	Cardiac mesoderm cells	etoh
3.46433564491093	4.34131561188767	4.39261099648028	0.000282027250888304	0.0116681303833228	4.94050514700469	TRUE	Up	KCTD12	Cardiac mesoderm cells	etoh
0.482613905738016	8.74387356975346	4.47346901767555	0.000283061712121663	0.0116681303833228	6.4383569574419	TRUE	NonSig	SEPTIN7	Cardiac mesoderm cells	etoh
1.25724861367809	8.74006997468132	5.00344962549239	0.000285970808765043	0.011731644566275	4.45003398436633	TRUE	Up	PTPRD	Cardiac mesoderm cells	etoh
0.59602237726061	7.85903419418201	4.94954315831227	0.000294857901029969	0.0120386268734807	6.58712387061495	TRUE	Up	YAP1	Cardiac mesoderm cells	etoh
2.224270544621	5.70955858941612	4.37019381587203	0.000297163367688879	0.0120752545713955	4.86290127624561	TRUE	Up	PLEKHA6	Cardiac mesoderm cells	etoh
0.732906147342897	6.25512913850618	4.46793157934486	0.000301074851513242	0.0121764895135592	5.58741779172038	TRUE	Up	DSC2	Cardiac mesoderm cells	etoh
1.78631731504291	5.65500695607897	5.12376632726069	0.000304722803854061	0.0122630895663338	4.34767907392077	TRUE	Up	PYGO1	Cardiac mesoderm cells	etoh
1.53275240068302	4.73486205312243	4.35752407917502	0.00030607664651218	0.0122630895663338	5.33498723351834	TRUE	Up	FBXO10	Cardiac mesoderm cells	etoh
1.57542589804603	5.58188163788009	4.34644614481976	0.000314090088778334	0.0125069515230374	7.29379422767521	TRUE	Up	ATF3	Cardiac mesoderm cells	etoh
-1.63188758507272	5.67963079067848	-4.3450965416377	0.000315080654184288	0.0125069515230374	9.42989679207758	TRUE	Down	ZIC2	Cardiac mesoderm cells	etoh
-1.22229399414007	4.4505652067169	-4.34154518519349	0.000317702264579858	0.0125528996152429	7.66203584486769	TRUE	Down	NSUN7	Cardiac mesoderm cells	etoh
2.61435355069349	6.37851220545132	5.08515937445572	0.000319569422063977	0.012568753324663	6.63893548149875	TRUE	Up	KDR	Cardiac mesoderm cells	etoh
3.34371161376762	6.03344259513017	9.88722679245592	0.000321042463939304	0.0125690323553224	5.17539300216937	TRUE	Up	ADAMTS18	Cardiac mesoderm cells	etoh
1.93089245611166	4.78127590949762	4.33173280236466	0.000325060298385684	0.0126306886281416	5.43253080295772	TRUE	Up	SLC7A2	Cardiac mesoderm cells	etoh
3.61717819008342	7.06542712046427	7.64160044478687	0.0003255635860531	0.0126306886281416	7.13517081663683	TRUE	Up	ARHGAP6	Cardiac mesoderm cells	etoh
-0.595479784939062	8.69841686562201	-4.32882118433257	0.000327276412048349	0.0126399457518132	5.83279573427212	TRUE	Down	SLC25A6	Cardiac mesoderm cells	etoh
-1.08644609582504	4.73656511183105	-4.31925768488242	0.000334662844429924	0.0128672611127452	6.42014417360226	TRUE	Down	EDRF1	Cardiac mesoderm cells	etoh
2.8558129280782	5.55100985236179	4.64412809386254	0.000343170379026015	0.0130853296991914	5.50066451248487	TRUE	Up	LYPD6B	Cardiac mesoderm cells	etoh
1.20061177660668	5.94073055821355	5.26773371607842	0.000343386888537213	0.0130853296991914	5.04734210917277	TRUE	Up	SPECC1	Cardiac mesoderm cells	etoh
1.0761184239453	4.40170599460545	4.3028842005174	0.000347699974735105	0.0131003003308114	5.54378565978544	TRUE	Up	RNF141	Cardiac mesoderm cells	etoh
1.8364528238308	9.57439323290214	4.30144508566139	0.000348869954224291	0.0131003003308114	6.1505085891944	TRUE	Up	S100A10	Cardiac mesoderm cells	etoh
1.33880524706191	10.2602397405863	4.30142042183601	0.000348890039982204	0.0131003003308114	7.35688911704919	TRUE	Up	KRT19	Cardiac mesoderm cells	etoh
4.1737101727352	4.64847026553931	4.97551560587797	0.000349891389754585	0.0131003003308114	7.15206873399566	TRUE	Up	KCNMA1	Cardiac mesoderm cells	etoh
1.50658916189461	8.17761668153676	4.29677806256667	0.000352691447634496	0.0131477237913834	5.64261743768591	TRUE	Up	MEIS2	Cardiac mesoderm cells	etoh
2.35040165696634	6.41022678369097	4.708719184482	0.000356747264867528	0.0132413465323558	6.22623152455581	TRUE	Up	SLIT3	Cardiac mesoderm cells	etoh
2.86335225352897	4.32864779273312	4.52515208990565	0.000362304423097447	0.0133896470846444	10.0689019642271	TRUE	Up	SNCAIP	Cardiac mesoderm cells	etoh
2.03787611794636	4.38703469243126	4.27706631878431	0.000369301234386157	0.0135896514318752	4.82360622445739	TRUE	Up	ZAP70	Cardiac mesoderm cells	etoh
-1.93664673272873	4.81654111964637	-4.31338188824777	0.000371725671795923	0.0136081700658633	4.62839643088081	TRUE	Down	RMST	Cardiac mesoderm cells	etoh
1.85647781513318	7.56591700072527	4.27282245205047	0.000372978769008384	0.0136081700658633	6.16302105213904	TRUE	Up	MSX1	Cardiac mesoderm cells	etoh
1.15580131090361	5.35447964352829	4.90622774068135	0.000375164563869542	0.0136299193670231	6.58160018821339	TRUE	Up	SCFD2	Cardiac mesoderm cells	etoh
1.17621941702173	7.54877918854114	4.89819659873714	0.000380614956676798	0.0136843351985629	6.04795681194385	TRUE	Up	CENPP	Cardiac mesoderm cells	etoh
4.18044882787011	5.39406274630603	5.75769968004448	0.000383393956074747	0.0136843351985629	5.97463922087291	TRUE	Up	MYL7	Cardiac mesoderm cells	etoh
2.2657686517224	7.89048711800187	4.77927804485571	0.00038344570719703	0.0136843351985629	4.38734106850864	TRUE	Up	LEF1	Cardiac mesoderm cells	etoh
0.677587967349564	7.80829998734332	4.34044813475436	0.000384500983481919	0.0136843351985629	4.78994420865876	TRUE	Up	C4orf48	Cardiac mesoderm cells	etoh
0.674777441160656	6.44740088127875	4.426827478945	0.000386204706058277	0.0136843351985629	4.73054781651502	TRUE	Up	ILK	Cardiac mesoderm cells	etoh
-0.531491587527773	10.6716371701128	-4.25786192919144	0.000386238525548427	0.0136843351985629	5.97008301898904	TRUE	NonSig	ACTG1	Cardiac mesoderm cells	etoh
1.17259919749776	5.12009231185513	4.37930176680963	0.000392361042417736	0.0137014384866113	4.93150393647391	TRUE	Up	ANXA11	Cardiac mesoderm cells	etoh
1.42877966343272	7.06421712921929	4.24933574706157	0.000394005998654101	0.0137014384866113	5.52413049143482	TRUE	Up	BACH2	Cardiac mesoderm cells	etoh
1.2767335371188	6.6595514743473	5.65292413728867	0.000394190937436043	0.0137014384866113	7.16673448766009	TRUE	Up	ZMIZ1	Cardiac mesoderm cells	etoh
1.8832203977298	5.62412545166757	4.24448036399598	0.000398499163484551	0.0137014384866113	5.04128819397629	TRUE	Up	GPRC5C	Cardiac mesoderm cells	etoh
3.39848970234401	6.86042362964053	5.79241931209302	0.0003987245195538	0.0137014384866113	4.6342999438121	TRUE	Up	SOX6	Cardiac mesoderm cells	etoh
0.634659677290343	6.84271168976625	4.24410161061814	0.000398851815247105	0.0137014384866113	6.28387394515694	TRUE	Up	OSBPL9	Cardiac mesoderm cells	etoh
-0.998243640121882	5.25703288006249	-4.24325335284989	0.000399642751838979	0.0137014384866113	5.82736409377702	TRUE	Down	GCLC	Cardiac mesoderm cells	etoh
-0.690365186220377	6.04118255243884	-4.24158101710327	0.000401206691121785	0.0137014384866113	5.50759378321911	TRUE	Down	MFAP1	Cardiac mesoderm cells	etoh
-0.970907993401255	6.52073353753502	-4.94892765813207	0.000402917599643776	0.0137014384866113	11.7778847584645	TRUE	Down	RTN3	Cardiac mesoderm cells	etoh
-1.65072373726786	4.54149779206513	-4.23867727862106	0.000403936816119439	0.0137014384866113	5.81466613346608	TRUE	Down	GRAMD1B	Cardiac mesoderm cells	etoh
0.793311782729061	7.82929043202701	4.45474897929472	0.000404299502812299	0.0137014384866113	6.09968658488021	TRUE	Up	PKN2	Cardiac mesoderm cells	etoh
1.22950165664737	8.53403077422628	4.2297741803316	0.000412424312007366	0.0139217561068943	5.49830361821158	TRUE	Up	CALD1	Cardiac mesoderm cells	etoh
2.00152785715023	4.10564137038027	4.22168320966786	0.000420292633640981	0.0140585035512306	4.39557281157755	TRUE	Up	PAQR8	Cardiac mesoderm cells	etoh
-0.550632358943581	6.26703384723701	-4.22163422744426	0.000420340723553774	0.0140585035512306	4.48156507610826	TRUE	NonSig	CBR4	Cardiac mesoderm cells	etoh
0.866084901236841	6.4016700667062	4.22056242794918	0.000421394379830449	0.0140585035512306	9.77096276337665	TRUE	Up	FAM193A	Cardiac mesoderm cells	etoh
-1.48403113262971	7.32806089063563	-4.21653724811722	0.000425375126495998	0.0141363036223903	6.32101710947352	TRUE	Down	MIR302CHG	Cardiac mesoderm cells	etoh
1.18979487130105	7.51372366524286	4.36691315753772	0.000429070985812294	0.0142040719395931	9.50685172642947	TRUE	Up	ANK3	Cardiac mesoderm cells	etoh
0.94676612317185	6.51981908248047	4.20979508717923	0.000432127512893041	0.0142502357520959	6.50994258971683	TRUE	Up	REXO2	Cardiac mesoderm cells	etoh
-1.10691625735052	5.79909974005114	-4.30911400198817	0.0004341417020287	0.0142618044183681	3.99515436550207	TRUE	Down	FLVCR1	Cardiac mesoderm cells	etoh
-0.477093198105108	6.94227636598539	-4.20482487955593	0.000437173972925319	0.0142721037734415	4.24524360062418	TRUE	NonSig	FKBP8	Cardiac mesoderm cells	etoh
-0.658378467746211	5.66162349941673	-4.20422759665624	0.000437784382133791	0.0142721037734415	6.24744358209154	TRUE	Down	CDKN2AIPNL	Cardiac mesoderm cells	etoh
2.05134445004392	4.38033269730433	4.20013513042412	0.000441989831564294	0.0143546243023949	5.74200057364292	TRUE	Up	PGF	Cardiac mesoderm cells	etoh
3.5760387565829	4.19453729159683	4.19745443006766	0.000444766465101827	0.0143902931010682	4.5952900010491	TRUE	Up	RCSD1	Cardiac mesoderm cells	etoh
1.30600086429654	7.70244182033022	4.94945765312341	0.000446930157292015	0.0144059367241419	4.29128529503755	TRUE	Up	LGR4	Cardiac mesoderm cells	etoh
0.819891807698106	9.07546764806278	4.34392533680115	0.000456786753504814	0.0146685004664804	6.20416785915153	TRUE	Up	TCF4	Cardiac mesoderm cells	etoh
-0.732817537755325	6.30802759244999	-4.35444632814662	0.000480576844845816	0.0153748726407016	9.48105365964951	TRUE	Down	RFC3	Cardiac mesoderm cells	etoh
-0.600012939812856	5.8488857253853	-4.1498412758575	0.000497100820118657	0.0158443956568675	4.33758165037916	TRUE	Down	TGFBR1	Cardiac mesoderm cells	etoh
-1.44194771122136	5.52950033847669	-4.94871414203998	0.000500545084378355	0.0158950872350371	5.07030917959135	TRUE	Down	KHDRBS2	Cardiac mesoderm cells	etoh
-0.518292607854561	12.5466293281105	-4.20129054038386	0.000507651621729495	0.0160278195102861	5.39601657479402	TRUE	NonSig	MT-CO1	Cardiac mesoderm cells	etoh
2.79369879974189	5.58103430413588	4.7337449678258	0.000508463600046399	0.0160278195102861	5.5911547283299	TRUE	Up	KCNN2	Cardiac mesoderm cells	etoh
-1.29104427200513	4.26592869773507	-4.13759977334525	0.000511525293029773	0.0160652668953746	5.9266050080971	TRUE	Down	TDRP	Cardiac mesoderm cells	etoh
-0.283200989133324	9.91048344594424	-4.13089531258608	0.000519602149152953	0.0162593752804285	5.78835763866924	TRUE	NonSig	RPL36A	Cardiac mesoderm cells	etoh
0.85859851550868	7.75534351979761	4.12859803006876	0.000522398945440293	0.0162874493025639	5.70270189589165	TRUE	Up	TPM2	Cardiac mesoderm cells	etoh
-1.54846698742926	5.87937557872197	-4.13975228650656	0.000526167467235711	0.0163455067539094	7.47743503521499	TRUE	Down	ADGRL3	Cardiac mesoderm cells	etoh
-0.326085090601338	11.0292716396385	-4.35793497101455	0.000531614011439391	0.0164550849605825	5.42162701599168	TRUE	NonSig	RPL27A	Cardiac mesoderm cells	etoh
3.06418622938793	4.68619305703063	4.11312175887779	0.000541637013686149	0.01670502070268	5.98796221227021	TRUE	Up	LINC01099	Cardiac mesoderm cells	etoh
-1.58075531551237	4.7221392878499	-4.11101480574064	0.000544310355326895	0.0167273010271426	6.86867211393704	TRUE	Down	LSR	Cardiac mesoderm cells	etoh
0.740977905760247	8.10279474939705	4.10531726055872	0.000551605806964106	0.016856023532676	7.02858346687778	TRUE	Up	FNDC3B	Cardiac mesoderm cells	etoh
-0.879402782666124	5.53275165543325	-4.11357429482239	0.000552430908873568	0.016856023532676	5.58659918583034	TRUE	Down	MRPL44	Cardiac mesoderm cells	etoh
1.11631140049863	4.27967181485871	4.12420835165618	0.00055668173037991	0.0169254934619764	6.36114619550876	TRUE	Up	PSMB10	Cardiac mesoderm cells	etoh
-1.05565024893226	5.42286201348059	-4.09896074444797	0.00055986054193708	0.0169619939454718	6.85188164834653	TRUE	Down	MXI1	Cardiac mesoderm cells	etoh
1.37300729237156	6.00299653443798	4.31262889029292	0.000565184306662768	0.0170629938215724	5.86972558767851	TRUE	Up	TNFRSF19	Cardiac mesoderm cells	etoh
-1.18776706727054	4.53342423391907	-4.09189201041265	0.000569185362722779	0.0171234922806495	4.36940505286295	TRUE	Down	POLI	Cardiac mesoderm cells	etoh
0.781781254831759	6.8958324877573	4.27118906019332	0.000571933834607936	0.0171460164263232	5.86418990541954	TRUE	Up	SMAD3	Cardiac mesoderm cells	etoh
7.43783088469279	7.06743773489924	6.51690982494901	0.000584137458493529	0.0173824224528314	7.32702280648992	TRUE	Up	ACTC1	Cardiac mesoderm cells	etoh
2.56275909568096	6.7327915597828	4.55639006081599	0.000587068517681452	0.0173824224528314	4.95364504837077	TRUE	Up	ADAMTS9	Cardiac mesoderm cells	etoh
-0.236158525697813	10.5756611282622	-4.07869872125166	0.000588217365223257	0.0173824224528314	4.30140288427187	TRUE	NonSig	RACK1	Cardiac mesoderm cells	etoh
2.56874480593401	3.86767181802838	4.07712594375845	0.000589168340610415	0.0173824224528314	5.62163355671474	TRUE	Up	MYLK3	Cardiac mesoderm cells	etoh
-0.286588273375818	8.63210572580103	-4.07655403927063	0.000589956255397006	0.0173824224528314	6.16487215860333	TRUE	NonSig	SRRM2	Cardiac mesoderm cells	etoh
1.8145068862687	5.08432576666758	4.07421589692369	0.000593188494410775	0.0174178018872534	4.65380719402681	TRUE	Up	SPSB4	Cardiac mesoderm cells	etoh
2.03536126978108	5.77649595489616	5.21821666797051	0.000598224703532232	0.0174577800132274	5.81964314224813	TRUE	Up	ITPR1	Cardiac mesoderm cells	etoh
4.67575772583729	4.65269383487639	13.0420792198585	0.000598930622563448	0.0174577800132274	7.18012231374125	TRUE	Up	LINC02381	Cardiac mesoderm cells	etoh
-0.814843758326285	5.4941276758836	-4.06793937700278	0.00060195294398447	0.0174577800132274	4.49825165618562	TRUE	Down	CD320	Cardiac mesoderm cells	etoh
-0.874183367447803	5.24569317194277	-4.06741250186967	0.000602694528098357	0.0174577800132274	5.50261871741585	TRUE	Down	PHF10	Cardiac mesoderm cells	etoh
1.59978226768234	7.2337888312435	4.38522773357526	0.000615411024845741	0.0177036641896068	4.29561509355659	TRUE	Up	DENND4C	Cardiac mesoderm cells	etoh
0.794507501717674	7.84747159268245	4.41291436062247	0.000615864263803686	0.0177036641896068	6.4519687749157	TRUE	Up	MPZL1	Cardiac mesoderm cells	etoh
-0.329525605144052	11.5025774468914	-6.06542450385807	0.000617377605865692	0.0177036641896068	5.20236325793324	TRUE	NonSig	RPL26	Cardiac mesoderm cells	etoh
2.35636400474529	4.15033038619502	4.04722762056457	0.000631803200448603	0.0180319436819361	6.79095354058667	TRUE	Up	CDKL1	Cardiac mesoderm cells	etoh
2.75724229400865	5.34445274951652	4.4943583058835	0.000633844223370821	0.0180319436819361	5.66330145687863	TRUE	Up	ART5	Cardiac mesoderm cells	etoh
0.833186250513441	6.2286614632723	4.16715727437998	0.000635134941910975	0.0180319436819361	7.58006670985534	TRUE	Up	DCTN3	Cardiac mesoderm cells	etoh
-0.546373990210032	6.67487277849976	-4.09690392107139	0.000639467292888511	0.0180950249809442	4.95448174811847	TRUE	NonSig	SLC25A36	Cardiac mesoderm cells	etoh
3.12831613357998	5.14379150993815	4.42682238266547	0.000641589088441425	0.0180953448825552	6.42243969857812	TRUE	Up	ASXL3	Cardiac mesoderm cells	etoh
3.05063481388768	5.86329800829491	4.03668894376431	0.000647554980056138	0.0181913800924258	6.36316425317945	TRUE	Up	RELN	Cardiac mesoderm cells	etoh
-0.677112225622499	6.53944503599273	-4.03957138252811	0.000649237498050185	0.0181913800924258	6.06023074996005	TRUE	Down	BRWD1	Cardiac mesoderm cells	etoh
1.09006762485478	5.71597074297657	4.62769495465404	0.000651768180360867	0.0181965346397192	6.89184655920428	TRUE	Up	CHD3	Cardiac mesoderm cells	etoh
0.960731699071732	7.95487331665014	4.03264291352098	0.000653706119360131	0.0181965346397192	5.5614944942164	TRUE	Up	CHD9	Cardiac mesoderm cells	etoh
2.50803370369396	5.46193603799816	4.41210022515985	0.000657021209193798	0.0181965346397192	6.79297440606368	TRUE	Up	SNAI2	Cardiac mesoderm cells	etoh
-0.205055227459554	11.2079900983824	-4.02989913565646	0.000657910629614293	0.0181965346397192	5.34965304979112	TRUE	NonSig	RPS9	Cardiac mesoderm cells	etoh
1.35307950448532	4.37340192258343	5.54832381904996	0.000663826798225933	0.0183011285144346	5.00473653967888	TRUE	Up	FRMD8	Cardiac mesoderm cells	etoh
-0.922541427483704	5.24898071576195	-4.02179985658618	0.000670479980310265	0.0184253056127571	5.34495027675795	TRUE	Down	FZD3	Cardiac mesoderm cells	etoh
1.26986779223012	4.12331462794727	4.011701889896	0.000686487463757593	0.0188049313554556	6.08476362297502	TRUE	Up	TTC38	Cardiac mesoderm cells	etoh
4.50638067420602	6.83280315728022	13.8327648746067	0.000692823881306098	0.0188777454567949	7.81692193764439	TRUE	Up	PRKCE	Cardiac mesoderm cells	etoh
4.43688599409088	5.9126445576722	8.26690698125872	0.000693549080812969	0.0188777454567949	6.585129953041	TRUE	Up	H19	Cardiac mesoderm cells	etoh
0.806525818700072	6.53180111303132	4.06801626955723	0.000698349602127146	0.0189482578754372	6.46544625739969	TRUE	Up	DIP2B	Cardiac mesoderm cells	etoh
-1.47154352397999	4.79152205920762	-4.00101326490367	0.000703847089841714	0.0189777626947679	4.86660023530419	TRUE	Down	TPD52	Cardiac mesoderm cells	etoh
-0.758625031349894	6.07670938391493	-4.06037612559062	0.000703863836824841	0.0189777626947679	6.431207863254	TRUE	Down	NIPSNAP1	Cardiac mesoderm cells	etoh
0.593371990836503	6.41141572902664	4.00836384270286	0.000711408660863446	0.0190839356362309	6.87282396564636	TRUE	Up	TASOR2	Cardiac mesoderm cells	etoh
-0.431959418566982	10.1045122221114	-3.99681526442117	0.000715896489198802	0.0190839356362309	8.24194076978993	TRUE	NonSig	GSTP1	Cardiac mesoderm cells	etoh
2.33197409708589	7.34257334539418	5.06942224759988	0.000716128335898402	0.0190839356362309	7.56907731176918	TRUE	Up	MLLT3	Cardiac mesoderm cells	etoh
2.23627451508946	3.96012995089144	3.99326479574108	0.000716704837283222	0.0190839356362309	4.92386429102188	TRUE	Up	MYRF	Cardiac mesoderm cells	etoh
1.52386737624939	5.05022016077368	3.9832762336109	0.000733626179578217	0.0194740274418069	5.75543548233373	TRUE	Up	S100A6	Cardiac mesoderm cells	etoh
-0.43455195120608	8.06175512196912	-3.9816829733617	0.000736361895220612	0.0194863175605603	6.11118852914334	TRUE	NonSig	SRRM1	Cardiac mesoderm cells	etoh
1.34930172311974	4.73392409843176	4.32677229941078	0.000742804930545017	0.0195963368445938	4.83639485100756	TRUE	Up	AC100810.1	Cardiac mesoderm cells	etoh
3.38827392449046	5.11483960105596	4.58879641324934	0.000748668143049294	0.0196904314678057	6.12919967394468	TRUE	Up	CACNA1D	Cardiac mesoderm cells	etoh
-0.414535165267455	8.38894574260375	-4.0740252184866	0.000759123045394738	0.0198882822699517	6.34054265428767	TRUE	NonSig	PEBP1	Cardiac mesoderm cells	etoh
-0.863067505656182	5.30429923204088	-3.98224243510026	0.000760830019191061	0.0198882822699517	4.39224814722976	TRUE	Down	HINT2	Cardiac mesoderm cells	etoh
1.48016091598575	5.08089709700516	3.99254889519042	0.000769746213462249	0.0200601946329037	9.2756569682348	TRUE	Up	ADAMTS9-AS2	Cardiac mesoderm cells	etoh
1.00543087811878	6.48862042035941	3.96122383598455	0.000772409003309172	0.0200685902859783	6.67248822576881	TRUE	Up	TRPS1	Cardiac mesoderm cells	etoh
1.72770850966235	8.2666998359504	11.342379442048	0.000780791667676152	0.0202250989687472	4.82257053433267	TRUE	Up	SIPA1L2	Cardiac mesoderm cells	etoh
0.585906899347901	8.72587672832974	4.48629788237174	0.000788033149066541	0.020266621854867	5.44315704147421	TRUE	Up	NME4	Cardiac mesoderm cells	etoh
6.52523630171901	6.75022878819088	19.2609512282074	0.000788210929784107	0.020266621854867	7.43164091124975	TRUE	Up	COL3A1	Cardiac mesoderm cells	etoh
0.588543581958319	7.10028183248766	3.95186174269599	0.000789485852522227	0.020266621854867	5.07407256825512	TRUE	Up	MEF2A	Cardiac mesoderm cells	etoh
1.50967721448369	6.80907995496754	4.08991182094597	0.000791918492323083	0.020268385531875	5.41621239697006	TRUE	Up	PELI2	Cardiac mesoderm cells	etoh
2.4795452541399	5.74978376649202	4.75647425628691	0.000801849812091289	0.0204614889549724	8.35835084920711	TRUE	Up	CACNA1C	Cardiac mesoderm cells	etoh
1.1886425907505	8.40610780196019	3.94059494582652	0.000810536683963459	0.0205373100559015	5.86256026043371	TRUE	Up	ATP2B1	Cardiac mesoderm cells	etoh
0.631991062174138	7.19111640716086	4.50800769598741	0.000811821126242175	0.0205373100559015	7.41226254923421	TRUE	Up	ACTN1	Cardiac mesoderm cells	etoh
-0.271481893805184	11.2943673262392	-3.93890801467561	0.000813736330342902	0.0205373100559015	6.30838750295642	TRUE	NonSig	RPL18A	Cardiac mesoderm cells	etoh
-1.16270818441524	4.9824905195742	-3.93855772451589	0.000814402311523969	0.0205373100559015	4.47817577187472	TRUE	Down	ZNF625	Cardiac mesoderm cells	etoh
-1.63931530988753	4.59645212916763	-3.9355668214774	0.000820110861827417	0.0206206173880008	5.643187151548	TRUE	Down	AC009446.1	Cardiac mesoderm cells	etoh
0.950105507543236	6.68327430104678	3.9314112077334	0.000828108670476256	0.0207608296510626	4.77841065816426	TRUE	Up	SEC24B	Cardiac mesoderm cells	etoh
0.610930567740449	7.62987301402144	3.92272748163667	0.000845072931592983	0.0211077031859321	6.07178819124985	TRUE	Up	QPRT	Cardiac mesoderm cells	etoh
-1.22901373679009	4.08723609853316	-3.92181858032615	0.000846868427333874	0.0211077031859321	5.62760141832409	TRUE	Down	GPC1	Cardiac mesoderm cells	etoh
1.17266094978197	7.98230309194805	6.68387876421681	0.000856633516529239	0.0212892051325266	7.80409277958244	TRUE	Up	CDK14	Cardiac mesoderm cells	etoh
0.689694115661855	6.02085625511921	3.91362567714437	0.000863225636905732	0.0213414194601263	5.40828169288999	TRUE	Up	KIZ-AS1	Cardiac mesoderm cells	etoh
0.401156675769803	10.8270280643916	3.91338410524963	0.000863712684005579	0.0213414194601263	4.86344655570876	TRUE	NonSig	MT-ND3	Cardiac mesoderm cells	etoh
2.39858301549515	5.97451336231214	3.9054649458528	0.000879831403694117	0.021652277807671	6.28854427660937	TRUE	Up	PLAGL1	Cardiac mesoderm cells	etoh
1.32880526605846	4.49987217838791	3.90472914888615	0.000881344174816559	0.021652277807671	6.35605834033069	TRUE	Up	NCKAP5L	Cardiac mesoderm cells	etoh
1.03503342542961	5.99533372887844	3.95172951650459	0.000922389558635717	0.0225959087878361	4.53835001037123	TRUE	Up	CMTM7	Cardiac mesoderm cells	etoh
1.43617656067245	7.64672270015407	3.87912563804855	0.000935628213048828	0.0228549182298594	4.55563143869761	TRUE	Up	IGDCC3	Cardiac mesoderm cells	etoh
0.648563883249818	6.36875079705888	3.88363493910929	0.000946892004841534	0.0230643524133844	7.57135593485761	TRUE	Up	ZNF814	Cardiac mesoderm cells	etoh
1.21170998387048	6.96012858744673	3.86363242606164	0.0009700794320775	0.023562212608024	7.4007282115196	TRUE	Up	PPP2R3A	Cardiac mesoderm cells	etoh
2.03013166434964	5.95655097797683	5.45736357257667	0.000975942784129695	0.0236376650596836	5.91886414322153	TRUE	Up	FRMD4B	Cardiac mesoderm cells	etoh
2.1544256954478	4.93102493712035	5.09403021202241	0.000982677070620784	0.0237337273338101	5.03225546800904	TRUE	Up	UNC5B	Cardiac mesoderm cells	etoh
-0.978890843902096	8.02813789316089	-3.85618293212094	0.000987090769409962	0.02377336027225	8.91075211127529	TRUE	Down	CDH2	Cardiac mesoderm cells	etoh
2.61228902913262	5.62884756602199	4.16372072390629	0.000992997204580614	0.0238486219385832	4.97680625530165	TRUE	Up	HOXB3	Cardiac mesoderm cells	etoh
1.28512889181839	5.53427663739768	3.92544380086126	0.00100555418975488	0.0240578054892662	4.73716550687325	TRUE	Up	PLCE1	Cardiac mesoderm cells	etoh
-2.3545132615836	5.1925932989043	-3.85471975127466	0.00100731889090816	0.0240578054892662	5.92330953543031	TRUE	Down	FAM184A	Cardiac mesoderm cells	etoh
-0.411819439832906	7.26958601496632	-3.84647164427175	0.00101067973440702	0.0240710223411272	4.57331977606503	TRUE	NonSig	EIF3L	Cardiac mesoderm cells	etoh
2.50847531713692	6.28774017443444	4.75763360020773	0.0010197675046917	0.0242201844466112	4.49740543651911	TRUE	Up	NTM	Cardiac mesoderm cells	etoh
1.88928092351194	4.63246935211355	4.00275375135729	0.00102407999616189	0.0242554195776023	5.14862401454337	TRUE	Up	MYOCD	Cardiac mesoderm cells	etoh
0.648478187465846	6.62558148090942	3.84102640487419	0.00102786384897774	0.0242779742180032	5.03168861167832	TRUE	Up	EVL	Cardiac mesoderm cells	etoh
0.66463633694815	6.15321925791432	3.83585040246364	0.00103504607204626	0.0243804533563863	5.83878049927085	TRUE	Up	SMURF1	Cardiac mesoderm cells	etoh
-2.38169757843792	7.95366393924166	-13.7829336978804	0.00105345686503242	0.0247461346870903	6.25635828172684	TRUE	Down	CER1	Cardiac mesoderm cells	etoh
0.802472898728203	5.77298301137201	3.94727580977832	0.00106291247628721	0.0249000316166299	6.9795807159527	TRUE	Up	TMED3	Cardiac mesoderm cells	etoh
0.562361350928881	6.85045668550783	3.81574492795363	0.0010847420972883	0.0253421764091277	6.95790457600027	TRUE	NonSig	FER	Cardiac mesoderm cells	etoh
-1.0379504275277	5.65821092227166	-3.81281731493017	0.00109758656495794	0.0255725739346452	6.82117940898415	TRUE	Down	WDR54	Cardiac mesoderm cells	etoh
1.17003092391738	6.85156867617113	3.99452031269606	0.00112092171482678	0.0259289352538531	7.84268556942114	TRUE	Up	SH3PXD2A	Cardiac mesoderm cells	etoh
1.37894971178908	6.40921630550183	3.96976700177608	0.00112132323947134	0.0259289352538531	5.38234327148842	TRUE	Up	SEMA6D	Cardiac mesoderm cells	etoh
0.791763150959308	6.059656825402	3.80128053808084	0.00112195416132254	0.0259289352538531	5.5394533001415	TRUE	Up	ARF6	Cardiac mesoderm cells	etoh
2.05606195513087	5.86302537290535	3.90848434300044	0.00112889557093902	0.0260192221108363	5.87702473286097	TRUE	Up	AC092691.1	Cardiac mesoderm cells	etoh
1.16005702000773	7.9864859707298	4.0131986947112	0.00113239878206965	0.0260299923792632	6.8522512594215	TRUE	Up	CDK6	Cardiac mesoderm cells	etoh
0.818253036315655	8.15301353286332	4.09853348669642	0.00114268322219833	0.0261961656340333	7.32038224782523	TRUE	Up	FAM89A	Cardiac mesoderm cells	etoh
-0.971646540656896	6.93038679194764	-3.79086816400506	0.00114952396288207	0.0262827158873356	4.95572547722533	TRUE	Down	PLOD2	Cardiac mesoderm cells	etoh
1.62973514766123	6.22942603958136	3.78676061074043	0.00116058401054998	0.0264650194320625	5.09540932542897	TRUE	Up	ST8SIA1	Cardiac mesoderm cells	etoh
-0.271620408651769	10.5643424741869	-3.83866778259921	0.00118931671043191	0.0270344768773516	5.11329000342908	TRUE	NonSig	RPS25	Cardiac mesoderm cells	etoh
5.97910026198024	6.28156919353368	15.1826530712055	0.00119235507083888	0.0270344768773516	6.05335153140927	TRUE	Up	PRRX1	Cardiac mesoderm cells	etoh
1.05062062369664	5.43075494833846	3.81799255008849	0.00119747050392878	0.0270344768773516	6.03554251976729	TRUE	Up	FXYD6	Cardiac mesoderm cells	etoh
1.56264049748555	6.60314456093981	3.77292219564548	0.00119862872757406	0.0270344768773516	6.66786386317778	TRUE	Up	IL6ST	Cardiac mesoderm cells	etoh
-0.45425641048955	6.79601806582298	-3.77142857506562	0.00120280829803554	0.0270344768773516	11.0790574069532	TRUE	NonSig	POLR2H	Cardiac mesoderm cells	etoh
4.01889253768706	7.13262786390423	3.76998303351599	0.00120686710108618	0.0270344768773516	4.67854794127486	TRUE	Up	COL1A1	Cardiac mesoderm cells	etoh
-1.08302857423785	6.66244366493121	-3.76901002923583	0.00120960676048089	0.0270344768773516	7.2286855052717	TRUE	Down	SPINT2	Cardiac mesoderm cells	etoh
1.84450257604629	6.1189619297911	3.82896502806738	0.00121078132970644	0.0270344768773516	4.93250397930451	TRUE	Up	ADAMTS6	Cardiac mesoderm cells	etoh
0.462600284703439	8.69259076844605	3.76246269044964	0.0012282030671048	0.0273522418113158	5.43243926425749	TRUE	NonSig	HSPA5	Cardiac mesoderm cells	etoh
0.484131044838915	9.06555655382261	4.26768439754479	0.00124172664412988	0.0275817726600249	4.74345671879844	TRUE	NonSig	RERE	Cardiac mesoderm cells	etoh
2.59320917664006	4.75318083226879	3.75602395028873	0.00124676749901594	0.0275856203680179	5.47179841882729	TRUE	Up	PROM1	Cardiac mesoderm cells	etoh
0.463883225777454	7.0377563579031	3.75995304890997	0.00124833458161779	0.0275856203680179	7.62436451404115	TRUE	NonSig	RWDD1	Cardiac mesoderm cells	etoh
-1.73134401081068	4.82246502749566	-3.74977763357405	0.0012658930768006	0.0278377499428002	6.88303711427179	TRUE	Down	CLDN6	Cardiac mesoderm cells	etoh
1.56242802375903	8.67872692184367	3.74937242606517	0.00126623775107209	0.0278377499428002	6.20817309440861	TRUE	Up	BMPER	Cardiac mesoderm cells	etoh
-0.999473147760997	4.75375905190056	-3.83122288584546	0.00127427449241973	0.0279427864399151	4.26896932603426	TRUE	Down	MAPKAPK5-AS1	Cardiac mesoderm cells	etoh
-0.847272934022183	4.9242038350492	-3.74458834922797	0.0012804277993136	0.0280060917125378	6.64227992766639	TRUE	Down	TRIM59	Cardiac mesoderm cells	etoh
-0.948711300624243	5.96073388649235	-4.17829437785352	0.00129340962746771	0.0281755547454916	5.61914034674624	TRUE	Down	TM9SF4	Cardiac mesoderm cells	etoh
-1.38392180744777	4.43603408889764	-3.73981343090736	0.0012947479087618	0.0281755547454916	7.47733169235705	TRUE	Down	PLAAT3	Cardiac mesoderm cells	etoh
3.32730904955235	5.93234669769052	3.73814685350128	0.00129978331320933	0.0282135243733082	4.4018359316959	TRUE	Up	SAMD4A	Cardiac mesoderm cells	etoh
1.88262954073113	6.05836159286649	3.88365156060567	0.00131925013757181	0.0285637643422745	5.53476437620716	TRUE	Up	EDIL3	Cardiac mesoderm cells	etoh
1.91932554907191	5.29820426010957	3.72956333252873	0.00132602673021834	0.0286381692314661	7.92163255429947	TRUE	Up	APOA1	Cardiac mesoderm cells	etoh
0.660836978065845	7.36385571719351	3.72692318000191	0.00133420391249421	0.0286915591156784	5.54054893852065	TRUE	Up	RAP1B	Cardiac mesoderm cells	etoh
-0.670261376766393	5.6796964880005	-3.72625761417184	0.00133627320466422	0.0286915591156784	6.38878989429258	TRUE	Down	HDHD5	Cardiac mesoderm cells	etoh
-0.435087504360615	7.81118788951197	-3.83607434315996	0.00133853786403911	0.0286915591156784	6.29278520264465	TRUE	NonSig	SMARCA5	Cardiac mesoderm cells	etoh
0.738778583785522	5.17541391358481	3.73657984105229	0.00134849879195602	0.0287624706304158	5.88045250848633	TRUE	Up	SEC24A	Cardiac mesoderm cells	etoh
1.06776212098486	4.89395852651361	3.86712354252765	0.00134855530597471	0.0287624706304158	4.9914278251612	TRUE	Up	GALK2	Cardiac mesoderm cells	etoh
0.860951735472982	7.22702847613853	3.89891374263626	0.00135874036948015	0.0289077913844239	4.57988552990143	TRUE	Up	CYP51A1	Cardiac mesoderm cells	etoh
1.52370928602599	4.77678687855434	3.80862218801678	0.00138101361733187	0.0293089375123848	4.73530331865207	TRUE	Up	SORL1	Cardiac mesoderm cells	etoh
0.742063941181312	5.3802870840949	3.76985037174468	0.00138962324368682	0.0293741184714403	5.53753553511946	TRUE	Up	RSPRY1	Cardiac mesoderm cells	etoh
-0.446460767922244	10.2163083467448	-3.70903587523067	0.00139093679722472	0.0293741184714403	6.1697099577831	TRUE	NonSig	ACTB	Cardiac mesoderm cells	etoh
-0.203664361423062	11.2996358151984	-3.85500268560332	0.00141436134233111	0.0297954155998696	5.61258787834251	TRUE	NonSig	RPS15A	Cardiac mesoderm cells	etoh
1.9930609228589	5.22245390215443	3.69440346256743	0.00143911827316382	0.0302294115903787	5.53665854004833	TRUE	Up	APOA2	Cardiac mesoderm cells	etoh
0.884155897855913	6.1440936098583	3.87557985666683	0.00144201415214193	0.0302294115903787	4.58792612737145	TRUE	Up	ZNF516	Cardiac mesoderm cells	etoh
-1.01191769877187	4.9600056894507	-3.69208242471292	0.00144691138528978	0.0302324636889611	4.25872316556964	TRUE	Down	ZDHHC12	Cardiac mesoderm cells	etoh
0.521458112759116	7.08449635234166	3.69139963286788	0.00144921187032459	0.0302324636889611	4.95722108004175	TRUE	NonSig	KDELR2	Cardiac mesoderm cells	etoh
-1.51740345342244	5.72318282501832	-3.68883689521073	0.0014587958057696	0.0303585321326907	5.97473305510865	TRUE	Down	ADGRV1	Cardiac mesoderm cells	etoh
-0.686531057790375	4.42455847813225	-3.68526345463706	0.00147957608266391	0.0307164293771437	4.42925317146313	TRUE	Down	LRIF1	Cardiac mesoderm cells	etoh
-0.274656506636058	11.0777047905438	-3.6799135206918	0.00148845860751658	0.0308261934803071	6.32090082469361	TRUE	NonSig	RPL5	Cardiac mesoderm cells	etoh
3.67837802813558	6.11197829136567	10.5071596864521	0.00151679528979813	0.0313373561800702	5.17503909719511	TRUE	Up	MPPED2	Cardiac mesoderm cells	etoh
-0.392445579515659	7.2174092154601	-3.66976376394058	0.00152605051628518	0.0314527815543969	4.4477949695939	TRUE	NonSig	NDUFC1	Cardiac mesoderm cells	etoh
1.7660677174771	7.03059474089852	3.83172050866082	0.00154541701129278	0.0317755526494588	4.52390396725464	TRUE	Up	CCBE1	Cardiac mesoderm cells	etoh
0.935046726936996	5.48952020766124	3.73311769576891	0.00155376470508182	0.0318707621563913	5.95430016704703	TRUE	Up	APLF	Cardiac mesoderm cells	etoh
0.882673701058688	4.25196113965336	3.65862106611267	0.00156401532485569	0.0320044567907224	4.87396378146398	TRUE	Up	STARD10	Cardiac mesoderm cells	etoh
1.07085424223585	7.08471270775164	3.75865920867409	0.00157366823457679	0.0321253129601462	4.37819961809996	TRUE	Up	ID2	Cardiac mesoderm cells	etoh
0.903862603575517	4.65750779284045	3.64793544469219	0.00160335114833162	0.0326535219615091	7.4513183578081	TRUE	Up	AC103876.1	Cardiac mesoderm cells	etoh
1.7339809858103	7.27693089854407	5.24491666248692	0.00160780616698409	0.0326666589472076	6.70439817298434	TRUE	Up	TSPAN5	Cardiac mesoderm cells	etoh
4.70310427636908	5.31132768858912	4.2103869334953	0.00162196859305088	0.0328764981485064	7.0656552472513	TRUE	Up	RGS4	Cardiac mesoderm cells	etoh
0.733499972103673	8.05142566598703	3.64096785711303	0.00162952553562775	0.0329110320943788	4.51625311699406	TRUE	Up	ITM2C	Cardiac mesoderm cells	etoh
-0.589900589886102	6.60421604646706	-3.64112361425959	0.00163134926989864	0.0329110320943788	4.20255265637982	TRUE	Down	WRN	Cardiac mesoderm cells	etoh
-2.44195244244842	5.69785969730967	-3.63842333301066	0.00163918922632317	0.0329159505223957	7.55027543427576	TRUE	Down	TRDN	Cardiac mesoderm cells	etoh
0.777572777415065	10.4927580950745	7.39547395802071	0.00164040175353988	0.0329159505223957	4.55349445366128	TRUE	Up	MDK	Cardiac mesoderm cells	etoh
0.450183964170903	8.85790813515682	3.63739513864386	0.00164311019635938	0.0329159505223957	5.60480942484385	TRUE	NonSig	PPIB	Cardiac mesoderm cells	etoh
0.959239112546723	5.46247745924151	3.69461682145925	0.0016555470351724	0.0330877861994595	5.10916414275385	TRUE	Up	BLCAP	Cardiac mesoderm cells	etoh
-0.248171034183363	11.8969971749611	-3.62927619723088	0.00167459648536932	0.0333064627403739	5.00497503955589	TRUE	NonSig	RPS12	Cardiac mesoderm cells	etoh
-0.297911025460345	8.06107207491293	-3.62887701784752	0.0016759522553785	0.0333064627403739	7.08897653532979	TRUE	NonSig	EIF3F	Cardiac mesoderm cells	etoh
1.87833764855734	4.14598237083867	3.62831488229876	0.00167814227943101	0.0333064627403739	5.86266090292296	TRUE	Up	EDEM2	Cardiac mesoderm cells	etoh
-0.407185245462914	7.80140713491204	-3.62486554006225	0.00169164263416239	0.0334376409675687	4.71591057934584	TRUE	NonSig	PSMA6	Cardiac mesoderm cells	etoh
-0.970823817631396	5.01505574164811	-3.6609221561952	0.00169255145555456	0.0334376409675687	5.45217471768102	TRUE	Down	OSBPL3	Cardiac mesoderm cells	etoh
-0.343613005257524	8.24042535396752	-3.6214882937089	0.00170496479229779	0.0335486789327739	5.04245546320168	TRUE	NonSig	ATP5F1B	Cardiac mesoderm cells	etoh
-0.787906436812017	5.8594232670263	-3.67532717239156	0.00170599766907971	0.0335486789327739	6.846059887426	TRUE	Down	FBXO28	Cardiac mesoderm cells	etoh
1.14724630280262	4.40354861297162	3.61700492847353	0.00172281052568507	0.0337460969869611	4.35008726545965	TRUE	Up	DYNLT3	Cardiac mesoderm cells	etoh
-0.94994894520675	5.54615399599117	-3.61673061511612	0.00172390838351866	0.0337460969869611	6.60614167207426	TRUE	Down	SUN1	Cardiac mesoderm cells	etoh
4.73418411708251	5.62687535191682	3.61336875605337	0.00173741950431353	0.0339215247251823	7.74626669007473	TRUE	Up	LINC02772	Cardiac mesoderm cells	etoh
1.99071977873881	4.33391172225093	3.61253593502132	0.00174078270108237	0.0339215247251823	7.94915630294183	TRUE	Up	AL390957.1	Cardiac mesoderm cells	etoh
0.792577600359305	6.57270958070245	3.62705080316619	0.00174954280342401	0.0340046979606152	5.3106606021155	TRUE	Up	FAM171A1	Cardiac mesoderm cells	etoh
0.775289089956998	8.70216822871422	3.60854172199899	0.00175700220838373	0.0340046979606152	5.02620781164867	TRUE	Up	CD24	Cardiac mesoderm cells	etoh
-0.237854628300706	8.58141914269196	-3.60877647473754	0.00175856298573139	0.0340046979606152	7.07885023686903	TRUE	NonSig	SNRPF	Cardiac mesoderm cells	etoh
1.45754020000265	5.77332507863685	4.0593327285118	0.00176091507983592	0.0340046979606152	5.90699716462963	TRUE	Up	FAM110B	Cardiac mesoderm cells	etoh
3.4871941587436	4.40201065123497	3.85710667130007	0.00177882900810097	0.0342734380122645	4.89856349683415	TRUE	Up	KCNH1	Cardiac mesoderm cells	etoh
-2.16208110179262	7.47616510637272	-10.808025619327	0.00178705210466423	0.0343436265700798	5.36500013075422	TRUE	Down	MIXL1	Cardiac mesoderm cells	etoh
0.893444226913258	6.90393600887698	4.9057362934586	0.00179364110096552	0.0343436265700798	4.94690232380428	TRUE	Up	LDLRAD3	Cardiac mesoderm cells	etoh
-0.404732198014927	7.94807744427637	-3.59939749640509	0.00179681503969101	0.0343436265700798	6.60917559171989	TRUE	NonSig	EIF4B	Cardiac mesoderm cells	etoh
2.51954919693223	5.03481382664931	3.5984873964797	0.00179849409026893	0.0343436265700798	6.31754979882332	TRUE	Up	SMARCA2	Cardiac mesoderm cells	etoh
1.2828662695864	4.50674772232252	3.70543069191015	0.00180317806518297	0.0343565527352862	5.77818872757749	TRUE	Up	AEBP1	Cardiac mesoderm cells	etoh
2.0530876112978	7.78587103666125	4.61908693640056	0.0018091052297435	0.034393055964126	8.36161404592068	TRUE	Up	ST6GALNAC3	Cardiac mesoderm cells	etoh
1.90438684131697	5.19603789012283	3.59484273439477	0.00181377250654058	0.0344054988298206	5.52250019989143	TRUE	Up	FAM114A1	Cardiac mesoderm cells	etoh
-0.764397662604834	5.31532898327006	-3.58869340196465	0.00187843326953116	0.0355104848227716	4.47396646054081	TRUE	Down	VPS37A	Cardiac mesoderm cells	etoh
-1.39284967268173	5.56624322827869	-3.57935969093778	0.00188030792040335	0.0355104848227716	4.54844337472528	TRUE	Down	NEBL	Cardiac mesoderm cells	etoh
0.638323383995362	7.16935341700037	3.57413751292366	0.00190303175835202	0.03583020005877	6.79272354996417	TRUE	Up	EIF4EBP1	Cardiac mesoderm cells	etoh
0.510437616153908	8.18622717761084	3.94781804725783	0.00190568009176815	0.03583020005877	5.6564819524843	TRUE	NonSig	STAG1	Cardiac mesoderm cells	etoh
4.26461611383764	5.1895843123146	3.96205479966506	0.00190977390096313	0.03583020005877	4.84910744385618	TRUE	Up	HOXB-AS3	Cardiac mesoderm cells	etoh
4.84879795818685	5.48920212376701	5.23687529101719	0.00193456460034963	0.0362160630641872	5.5134263444315	TRUE	Up	AC015522.1	Cardiac mesoderm cells	etoh
-0.223313975373954	10.736579091451	-3.55369480039473	0.0019954081989019	0.0372737034801414	6.48993601607508	TRUE	NonSig	NACA	Cardiac mesoderm cells	etoh
1.15203770556984	7.72901137984886	3.54874357095763	0.00201843890420228	0.0376219460100659	4.60533643588125	TRUE	Up	B2M	Cardiac mesoderm cells	etoh
-2.41805731086235	4.81402507247727	-3.54727293015415	0.00202532995583671	0.0376685011742819	4.79541244124585	TRUE	Down	LINC00378	Cardiac mesoderm cells	etoh
-0.982508932211175	5.17292110014469	-3.53911386868079	0.00206398466195859	0.0382778808493299	4.47995671814653	TRUE	Down	SLC25A4	Cardiac mesoderm cells	etoh
0.832186467830528	6.04093912688856	3.83717274392635	0.00206862338360302	0.0382778808493299	7.43421528488168	TRUE	Up	MAP3K1	Cardiac mesoderm cells	etoh
-0.913561648460319	5.23417035777189	-3.53490002680843	0.00208423219181976	0.0382778808493299	5.66942677632762	TRUE	Down	ZNF675	Cardiac mesoderm cells	etoh
0.983080072890338	6.93361645550373	3.57837957773407	0.00208578453272457	0.0382778808493299	5.23107489212947	TRUE	Up	USP25	Cardiac mesoderm cells	etoh
2.524068979579	6.69143012965093	3.53442055946104	0.00208654840306048	0.0382778808493299	4.88345038228527	TRUE	Up	PTN	Cardiac mesoderm cells	etoh
2.23297783471903	5.86140288942591	3.53430632944431	0.00208710059960728	0.0382778808493299	5.73260640661691	TRUE	Up	LRFN5	Cardiac mesoderm cells	etoh
1.44265056521426	4.78985627376654	3.6106125440346	0.00208934549072619	0.0382778808493299	4.86313724062574	TRUE	Up	ETS1	Cardiac mesoderm cells	etoh
2.45340297994135	5.05332977344113	4.00422602667405	0.00212213866876218	0.0387957717398017	5.94742823141539	TRUE	Up	PSTPIP2	Cardiac mesoderm cells	etoh
1.9329239713415	7.23194050908942	3.65313422407651	0.00212856542390287	0.0388285404103891	4.85074141037553	TRUE	Up	AC009055.1	Cardiac mesoderm cells	etoh
-0.499504341373459	7.12568303724691	-3.56194729351123	0.00213298839903117	0.0388285404103891	6.62758391251891	TRUE	NonSig	MAD2L1	Cardiac mesoderm cells	etoh
0.990393763465723	5.89525330323731	3.55262311465073	0.00214557566244787	0.0389749273937035	4.9582163021725	TRUE	Up	SRGAP2B	Cardiac mesoderm cells	etoh
-0.25760227010431	11.1914340705883	-4.15861439580401	0.00216454091191747	0.0392208307064018	4.19799025843326	TRUE	NonSig	RPL24	Cardiac mesoderm cells	etoh
0.517547035557705	7.7867886840725	3.78267927003314	0.00217278213232882	0.0392208307064018	8.48493798598366	TRUE	NonSig	LIN28B	Cardiac mesoderm cells	etoh
0.919277179133627	4.64850324226586	3.51611745449434	0.00217688906372536	0.0392208307064018	4.15413696909926	TRUE	Up	CREB3	Cardiac mesoderm cells	etoh
-0.900171395698296	5.30132510598324	-3.51419642762554	0.00218659144543051	0.0392208307064018	4.53913450939854	TRUE	Down	KXD1	Cardiac mesoderm cells	etoh
-1.0975882067729	7.64695721868488	-4.15461094895301	0.00218885891151057	0.0392208307064018	6.39958867800608	TRUE	Down	SLC2A3	Cardiac mesoderm cells	etoh
3.48090257481337	5.48373047858039	10.0797185052516	0.00220046631339689	0.0392208307064018	5.36116186855231	TRUE	Up	FRMPD4	Cardiac mesoderm cells	etoh
-0.965269861817973	5.15011637890266	-3.75196730854563	0.00220195276157504	0.0392208307064018	5.34759099841767	TRUE	Down	ZNF577	Cardiac mesoderm cells	etoh
1.65524769222297	5.84532837426676	5.58391671057604	0.00220914369478353	0.0392208307064018	6.11147539191586	TRUE	Up	PKDCC	Cardiac mesoderm cells	etoh
-0.955453830935542	7.2333623431413	-3.61834204878567	0.00222359436390963	0.0392208307064018	4.6874695348478	TRUE	Down	MAPK10	Cardiac mesoderm cells	etoh
0.755928928981046	5.7296503468364	3.6225717746528	0.00222438401794984	0.0392208307064018	5.2077765745502	TRUE	Up	ABI1	Cardiac mesoderm cells	etoh
0.628739655763056	7.84513273279319	3.50663964153786	0.00222517291987515	0.0392208307064018	4.60231051520249	TRUE	Up	SEPTIN11	Cardiac mesoderm cells	etoh
0.992606786809262	4.99760644686899	3.61594165089833	0.00222593143323682	0.0392208307064018	4.75558551105314	TRUE	Up	SEZ6L2	Cardiac mesoderm cells	etoh
2.24826844455705	6.40351234755924	4.89627969611171	0.00222614182192762	0.0392208307064018	5.06264908785615	TRUE	Up	GLIPR2	Cardiac mesoderm cells	etoh
0.595157563665849	6.86645498737456	3.63086251387975	0.00222630090034093	0.0392208307064018	4.56557765839493	TRUE	Up	DSG2	Cardiac mesoderm cells	etoh
0.935049805782847	5.23782423492692	3.58215741271273	0.00222772854607158	0.0392208307064018	5.82589222909104	TRUE	Up	ASNSD1	Cardiac mesoderm cells	etoh
2.43408698558676	4.72010777270524	4.14526136255268	0.00225039189955265	0.0395386478417304	5.0887267338828	TRUE	Up	ATP7B	Cardiac mesoderm cells	etoh
-0.677504998283017	5.5758388263526	-3.63178248131358	0.00227833031140503	0.0399476566257398	5.42045034348054	TRUE	Down	MBIP	Cardiac mesoderm cells	etoh
0.763764929332254	5.31730630958226	3.50054759353079	0.00229557251307206	0.0401678341368976	6.34597524981564	TRUE	Up	P3H4	Cardiac mesoderm cells	etoh
-0.45746811596653	7.29266026695499	-3.49210981781031	0.00230124827409473	0.0401851378861267	7.57459190397412	TRUE	NonSig	EIF3I	Cardiac mesoderm cells	etoh
-0.564708831207192	5.57262301825986	-3.48806968346832	0.0023228527279594	0.0404799579055363	4.38118851013805	TRUE	NonSig	TRAP1	Cardiac mesoderm cells	etoh
1.01674815812558	5.60052662142906	3.58296659779518	0.00232852867813311	0.040496561635524	6.13143765147662	TRUE	Up	AL645568.1	Cardiac mesoderm cells	etoh
2.10402734788384	5.32954674571581	6.26910762539409	0.00236211989179327	0.040997603142177	4.94026167767466	TRUE	Up	FLT1	Cardiac mesoderm cells	etoh
0.311831873329258	8.03192658540255	3.50626762187464	0.00237109229768488	0.041070192647172	7.92532707702932	TRUE	NonSig	ATRX	Cardiac mesoderm cells	etoh
0.929442288602689	5.72131775804505	3.71837245236211	0.00239564101175178	0.0414117460378222	5.06503828925365	TRUE	Up	SYNE1	Cardiac mesoderm cells	etoh
-0.444949700084366	7.4306704254263	-3.47246139635947	0.00240820827083049	0.0415452267889349	6.60343541278225	TRUE	NonSig	MRPS6	Cardiac mesoderm cells	etoh
-1.12338081680996	5.17397347055006	-3.58413941963803	0.00242421453518654	0.0417373803708622	4.45195220050412	TRUE	Down	FGD4	Cardiac mesoderm cells	etoh
1.10179778621219	5.18959067021996	4.29371255265522	0.00243585340824085	0.0417569004864477	6.41668982358418	TRUE	Up	BCAR1	Cardiac mesoderm cells	etoh
2.38646655280804	5.42112406738005	3.55992330806447	0.00244266019607459	0.0417569004864477	7.66703999435633	TRUE	Up	SPON1	Cardiac mesoderm cells	etoh
-0.742870883384886	8.70413494235386	-5.69836919226444	0.00244298971660475	0.0417569004864477	4.49258807936919	TRUE	Down	TOMM20	Cardiac mesoderm cells	etoh
1.76814661831594	4.31229115342633	3.4658301466531	0.00244539896654314	0.0417569004864477	5.42101235477615	TRUE	Up	TMEM54	Cardiac mesoderm cells	etoh
-1.22664506161978	4.31254929386325	-3.46506980379184	0.0024496992004529	0.0417569004864477	5.54285459618365	TRUE	Down	EFHC1	Cardiac mesoderm cells	etoh
1.03481645251868	7.73645272159298	3.55062425958096	0.00245472695359701	0.041759581151073	5.62992187934549	TRUE	Up	PTPN13	Cardiac mesoderm cells	etoh
-0.689997196175285	5.7250726552028	-3.45385505851299	0.0025139962046172	0.0426831751651245	5.3048394430676	TRUE	Down	MPHOSPH9	Cardiac mesoderm cells	etoh
0.670251944422255	4.99497095287315	3.45058380189906	0.00253306170380522	0.0429218795423438	5.98901737148151	TRUE	Up	INPPL1	Cardiac mesoderm cells	etoh
-0.584851502813866	7.67859172313921	-3.4430864194945	0.00257729553943881	0.0435852701284977	4.88565523492006	TRUE	Down	ROBO1	Cardiac mesoderm cells	etoh
1.63690347964781	6.42399797229048	5.950651043662	0.00261557453465412	0.0441455434254418	5.29632935972086	TRUE	Up	MMP2	Cardiac mesoderm cells	etoh
-0.817252395094498	4.82892740093484	-3.43504562848562	0.002625579029965	0.044161680616956	6.78766409751569	TRUE	Down	SLC7A6OS	Cardiac mesoderm cells	etoh
-3.20048992550757	6.18081528848322	-10.3502515274538	0.00263652086249315	0.044161680616956	7.19010019597839	TRUE	Down	NRG3	Cardiac mesoderm cells	etoh
0.977564343425675	6.66128267650537	3.43303394378092	0.00263779713614696	0.044161680616956	4.89528575186306	TRUE	Up	MAP4K5	Cardiac mesoderm cells	etoh
0.974487044913058	6.57250302866142	3.61689095113051	0.00264142139141182	0.044161680616956	7.17633959427139	TRUE	Up	DLC1	Cardiac mesoderm cells	etoh
0.578781220753372	6.54819017431597	3.43229750484366	0.00264228389975489	0.044161680616956	6.95511683668857	TRUE	NonSig	FTO	Cardiac mesoderm cells	etoh
-0.685049392149471	5.93185691657352	-3.42795091420398	0.00266962463494046	0.0445318319454854	5.72942251571341	TRUE	Down	WNK3	Cardiac mesoderm cells	etoh
-0.978545659607007	5.72010715286301	-3.46137381100261	0.00268536757153808	0.0446866008503045	6.36755452894797	TRUE	Down	SLC25A29	Cardiac mesoderm cells	etoh
1.05292776838251	5.90353578605586	3.75005292593886	0.00268932657321637	0.0446866008503045	4.39250643052739	TRUE	Up	COL27A1	Cardiac mesoderm cells	etoh
-1.07706794244332	5.86220218798349	-4.16945531611817	0.00270277239487656	0.0448231537982043	9.57927268766584	TRUE	Down	GCHFR	Cardiac mesoderm cells	etoh
-1.38973127372582	5.19417619002245	-3.42075638404526	0.00271358534059804	0.0448733579055673	10.5149763827953	TRUE	Down	MYEF2	Cardiac mesoderm cells	etoh
0.523083631520914	6.54255138405468	3.42032816288136	0.00271626694109977	0.0448733579055673	5.14890049078362	TRUE	NonSig	PIBF1	Cardiac mesoderm cells	etoh
1.18431628398834	7.06772876511303	5.92541541615426	0.00272202958270119	0.0448820800809231	7.50447702383064	TRUE	Up	ANXA6	Cardiac mesoderm cells	etoh
0.747081202127063	7.04249150083098	3.41819617309494	0.00272965662932315	0.0449214509401473	6.22385937294753	TRUE	Up	AHCYL1	Cardiac mesoderm cells	etoh
-0.447869949573033	7.26484681132106	-3.41319317805684	0.00276151559179349	0.0453586871341713	4.60918249837031	TRUE	NonSig	GPBP1	Cardiac mesoderm cells	etoh
0.78205670075307	4.36822158284087	3.40979233981713	0.00278306980643789	0.0456253164825975	8.13944402264929	TRUE	Up	ADAT1	Cardiac mesoderm cells	etoh
1.01585129118553	7.30317791460581	3.60128743381799	0.00279213260367186	0.0456865361524476	5.28344863730175	TRUE	Up	PDGFRA	Cardiac mesoderm cells	etoh
-0.572579406711974	7.46665761628945	-3.40347376350416	0.00282390380548622	0.0461183832918835	4.20840229071237	TRUE	NonSig	SINHCAF	Cardiac mesoderm cells	etoh
1.99549108541751	5.03709730688745	3.48969049310128	0.00283517372655997	0.0461537220538062	6.94668881050183	TRUE	Up	CTTNBP2	Cardiac mesoderm cells	etoh
0.860215565548284	6.95134518630574	3.70041267574397	0.00283817968240121	0.0461537220538062	4.64897070854874	TRUE	Up	DCAF6	Cardiac mesoderm cells	etoh
-1.84946050118455	5.14915461503369	-3.40066914268435	0.00284221661353041	0.0461537220538062	6.32690122714533	TRUE	Down	NTN4	Cardiac mesoderm cells	etoh
0.781269697883614	5.59678091071466	3.39635497659187	0.00287061371306426	0.0465267334136352	6.83719095307189	TRUE	Up	PI4KA	Cardiac mesoderm cells	etoh
0.541346882665674	7.35977109948449	3.39519372006362	0.00287830486795711	0.0465633696940835	7.39921333114552	TRUE	NonSig	SERP1	Cardiac mesoderm cells	etoh
-2.75495318367179	4.97682773963596	-3.39238473115393	0.00289699285701227	0.0467774326855427	11.2289462900712	TRUE	Down	AP000676.5	Cardiac mesoderm cells	etoh
-1.66394811392416	4.64949345534411	-3.46882198156267	0.0029057482048561	0.0468306111060831	8.43807541725981	TRUE	Down	NRXN1	Cardiac mesoderm cells	etoh
-0.658172945436787	5.78316931325362	-3.38931947672056	0.00291752156860055	0.0469100784323571	6.82061456213383	TRUE	Down	CCDC50	Cardiac mesoderm cells	etoh
-0.278495990696693	7.60100961037581	-3.38870984337422	0.00292162139991587	0.0469100784323571	6.33148491457912	TRUE	NonSig	PSMB3	Cardiac mesoderm cells	etoh
-1.11039572481372	7.66014851749023	-5.96421487701545	0.00293760281553675	0.047002274292344	6.30122518556941	TRUE	Down	DIAPH2	Cardiac mesoderm cells	etoh
-0.85098190516167	5.50016092053111	-3.39297638367041	0.00293832738753165	0.047002274292344	5.22305337418981	TRUE	Down	MYSM1	Cardiac mesoderm cells	etoh
-1.53076770936411	5.53614418630471	-3.39649528071895	0.00296062367496961	0.0471988557056655	6.61828982581598	TRUE	Down	RAB3B	Cardiac mesoderm cells	etoh
-0.866353245245588	5.60850716325388	-3.38280486950684	0.00296162635521904	0.0471988557056655	4.80904425513097	TRUE	Down	RNF126	Cardiac mesoderm cells	etoh
-0.823680340878712	7.5625354226253	-3.4015526571373	0.002970407466414	0.0472509714601737	4.35829818417428	TRUE	Down	ANK2	Cardiac mesoderm cells	etoh
0.881751410490431	4.52136925003253	3.3788360775231	0.00298881540324446	0.047335676116341	5.73175434728373	TRUE	Up	CHUK	Cardiac mesoderm cells	etoh
-0.746384555788949	4.71492173878995	-3.37837858750686	0.00299205001392021	0.047335676116341	8.48906884870383	TRUE	Down	NMRAL1	Cardiac mesoderm cells	etoh
3.0573468474798	5.66708267420095	9.14648306183206	0.00299835574537501	0.047335676116341	5.21749404156812	TRUE	Up	ST3GAL1	Cardiac mesoderm cells	etoh
1.59132505590729	7.07890888310301	3.37723803676683	0.00299983209410444	0.047335676116341	4.57359829430001	TRUE	Up	FLRT2	Cardiac mesoderm cells	etoh
-0.490420356118284	7.0998031337826	-3.37992603225171	0.00300333657654415	0.047335676116341	5.04904260216772	TRUE	NonSig	TMEM256	Cardiac mesoderm cells	etoh
-0.594566489911388	6.53552675257176	-3.38146102422251	0.00301459883700489	0.0474260007862017	5.06114378001431	TRUE	Down	OIP5-AS1	Cardiac mesoderm cells	etoh
-0.863041639218782	5.49860544349067	-3.37795923874028	0.00302250673238684	0.0474633200063823	7.55381685731804	TRUE	Down	KDM4C	Cardiac mesoderm cells	etoh
-0.245902338677421	12.0107696298671	-3.53827929887267	0.00305504615158866	0.0477450929357037	6.350125968133	TRUE	NonSig	RPL13	Cardiac mesoderm cells	etoh
-0.714461379207647	5.49655183218621	-3.36902124551666	0.00305710919324958	0.0477450929357037	4.56192507834784	TRUE	Down	ERO1A	Cardiac mesoderm cells	etoh
1.07992048199686	7.40287408398061	3.36854616567071	0.00306045343116038	0.0477450929357037	4.99936342881122	TRUE	Up	COL18A1	Cardiac mesoderm cells	etoh
0.595712640158726	5.87945983869642	3.41474277827171	0.00307220800408983	0.0477450929357037	4.51320878667052	TRUE	Up	KLHDC10	Cardiac mesoderm cells	etoh
-0.196420234952719	10.1900464014337	-3.38526413372668	0.00307331314791242	0.0477450929357037	7.94088211117017	TRUE	NonSig	RPL27	Cardiac mesoderm cells	etoh
0.486687201970751	7.15157168419996	3.36664647491882	0.00307386182651137	0.0477450929357037	5.22709478131132	TRUE	NonSig	NFAT5	Cardiac mesoderm cells	etoh
1.53613984672516	6.67147017029325	3.57717353623438	0.00308696294839364	0.0478618812288012	7.73896885130228	TRUE	Up	MAML2	Cardiac mesoderm cells	etoh
-0.355180069779773	7.97188551165865	-3.36340927597403	0.0030968433748122	0.0478872627869948	5.50170893084173	TRUE	NonSig	XRCC6	Cardiac mesoderm cells	etoh
1.33713047431818	4.80935308014924	3.36299867325007	0.00309977033435761	0.0478872627869948	6.45864831027305	TRUE	Up	KLF13	Cardiac mesoderm cells	etoh
1.72283204311912	3.95821755761923	3.36081635830784	0.00311537239641407	0.0479991570629108	6.57831890997735	TRUE	Up	PDGFRB	Cardiac mesoderm cells	etoh
-0.43247363731333	6.62481842919192	-3.39544126862063	0.00311820976021009	0.0479991570629108	4.62770284490082	TRUE	NonSig	CYC1	Cardiac mesoderm cells	etoh
1.29513837110553	4.159438441713	3.35916695346695	0.00312721554345223	0.0480515162536907	5.56756607961654	TRUE	Up	ZNF761	Cardiac mesoderm cells	etoh
-0.561969257153637	8.3069672575715	-3.35412060125554	0.00316372421142371	0.0485087441760663	4.74975690981922	TRUE	NonSig	APLP2	Cardiac mesoderm cells	etoh
0.59239605561441	6.57167207690783	3.35233311024729	0.00317675598482579	0.0485087441760663	7.89517003217141	TRUE	Up	MXD4	Cardiac mesoderm cells	etoh
-0.727526824121783	5.55858269496953	-3.35217003977899	0.00317794747030722	0.0485087441760663	4.60478561581402	TRUE	Down	RUFY1	Cardiac mesoderm cells	etoh
-0.513054929005217	6.45185409738563	-3.35194358837517	0.00317960277897705	0.0485087441760663	6.62396297533884	TRUE	NonSig	PAWR	Cardiac mesoderm cells	etoh
1.84409947222102	4.21642230962375	3.40595009350189	0.00319603859067887	0.0486728861038732	6.42740147601787	TRUE	Up	MOK	Cardiac mesoderm cells	etoh
-0.767200058719394	5.36992171269912	-3.49208605101548	0.00320884072016754	0.0487812062672279	6.0591035140179	TRUE	Down	DIPK2A	Cardiac mesoderm cells	etoh
-0.43984259143033	6.49946389190831	-3.34718836644634	0.00321455807586422	0.0487816299866545	7.06934959107582	TRUE	NonSig	STK24	Cardiac mesoderm cells	etoh
0.505501143464729	7.39879786371688	3.34507398700516	0.00323022133851649	0.0488601743637657	5.58984278150682	TRUE	NonSig	SARAF	Cardiac mesoderm cells	etoh
1.58887405616653	6.12076159878067	3.94885280873633	0.00323113119480466	0.0488601743637657	4.78264936775336	TRUE	Up	EMP2	Cardiac mesoderm cells	etoh
1.55715029403843	7.65510175126554	7.71336040162335	0.00325384506363269	0.0490312193772704	8.65290528186394	TRUE	Up	MYO1D	Cardiac mesoderm cells	etoh
0.577310329178189	5.99020619898016	3.49745618917994	0.0032612322203322	0.0490312193772704	5.1381694338889	TRUE	NonSig	AAMDC	Cardiac mesoderm cells	etoh
-1.10022886365986	4.02303039182033	-3.34073314756438	0.00326261272285553	0.0490312193772704	5.97155994496112	TRUE	Down	TPRG1L	Cardiac mesoderm cells	etoh
-0.6816024418156	8.82976656197726	-5.52398906656769	0.00326531680247509	0.0490312193772704	6.16852119869149	TRUE	Down	ZFAS1	Cardiac mesoderm cells	etoh
-0.404413676130631	11.625338657026	-5.79997505516626	0.00327672169066723	0.0490496124648926	7.03975358555114	TRUE	NonSig	RPL7A	Cardiac mesoderm cells	etoh
2.46686299584376	6.00319945727681	8.34853724275649	0.00327798319831858	0.0490496124648926	8.86451583394822	TRUE	Up	LRMDA	Cardiac mesoderm cells	etoh
0.86755229914459	4.692624242634	3.47417069670729	0.0033108686259671	0.0494553790924075	5.29706993158905	TRUE	Up	YPEL3	Cardiac mesoderm cells	etoh
-0.749071060736982	4.00356001527244	-3.33084903669302	0.00333755903154896	0.0497536593344991	7.69398415888031	TRUE	Down	ACAD8	Cardiac mesoderm cells	etoh
0.857324902990546	5.50895295127515	3.3294834920294	0.00334804487550073	0.0497536593344991	6.31404871399391	TRUE	Up	ANAPC13	Cardiac mesoderm cells	etoh
0.683309444108324	6.24494843506818	3.33074563066978	0.00334824602705925	0.0497536593344991	6.13580773570392	TRUE	Up	SSH2	Cardiac mesoderm cells	etoh
1.57621748496373	6.45638668972687	3.58667560516579	0.00336707842502678	0.049946938436297	4.45644596795714	TRUE	Up	LRP1B	Cardiac mesoderm cells	etoh
2.29880911804694	6.68662158271304	8.44571963085965	3.56466355112949e-08	0.00014975151578295	5.97243774263492	TRUE	Up	TBX20	Cardiomyocytes	etoh
-1.26406440832957	8.37602046621193	-7.9845571213551	8.8310179526131e-08	0.000185495532094638	6.15675006138942	TRUE	Down	STEAP1B	Cardiomyocytes	etoh
0.909161078026337	14.4703258356973	7.26422453902377	3.85571328643602e-07	0.00043898582409398	7.72791047254119	TRUE	Up	MALAT1	Cardiomyocytes	etoh
1.90265963146965	7.7977608436684	7.22573570856159	4.1798221765673e-07	0.00043898582409398	6.21703595177812	TRUE	Up	PRKG1	Cardiomyocytes	etoh
2.23481167206354	9.40499703223722	6.92699097198361	7.87330585834265e-07	0.000583629110295987	7.57205686890766	TRUE	Up	COL1A2	Cardiomyocytes	etoh
2.40827799661205	8.60018698341755	6.88877515831628	8.54490165789516e-07	0.000583629110295987	7.39239483809928	TRUE	Up	LUM	Cardiomyocytes	etoh
-1.70458235374259	6.98681097883997	-6.82856996787079	9.72483640102811e-07	0.000583629110295987	8.19241347210405	TRUE	Down	TUBB2A	Cardiomyocytes	etoh
1.73958948671008	6.88503807168844	6.32380627863693	2.93022416953067e-06	0.00135844306839122	7.09334489735787	TRUE	Up	ZFHX3	Cardiomyocytes	etoh
-1.01181286235067	8.25127528535629	-6.29276365643301	3.13920338867006e-06	0.00135844306839122	6.93618022587535	TRUE	Down	RANBP1	Cardiomyocytes	etoh
2.09256478698129	9.40526524144279	6.20182326506517	3.84383459888566e-06	0.00135844306839122	10.405035244288	TRUE	Up	SOX6	Cardiomyocytes	etoh
-0.961865455711836	7.68193641052764	-6.15078481311354	4.30838711272559e-06	0.00135844306839122	8.07936686087098	TRUE	Down	CNTNAP2	Cardiomyocytes	etoh
0.672174657997926	11.0562064472975	6.11606230865113	4.65696409536366e-06	0.00135844306839122	8.83714317522933	TRUE	Up	MDK	Cardiomyocytes	etoh
1.9142889278774	5.95356378184818	6.10006507328865	4.82715060098442e-06	0.00135844306839122	9.69812353387467	TRUE	Up	GRK5	Cardiomyocytes	etoh
-1.14401272089891	7.4611231249971	-6.09912406921025	4.83735758672358e-06	0.00135844306839122	9.75126313216268	TRUE	Down	UBE2S	Cardiomyocytes	etoh
-1.47050150738473	6.58356920347162	-6.09431349860317	4.88988367193262e-06	0.00135844306839122	6.70588954557844	TRUE	Down	TYMS	Cardiomyocytes	etoh
2.52758917546812	6.53629678261305	6.0691949605715	5.17378935830981e-06	0.00135844306839122	6.01958782914989	TRUE	Up	DDR2	Cardiomyocytes	etoh
1.74624922622966	6.46772869861921	6.02119494593029	5.76416997356885e-06	0.00138136896102681	6.60774093685697	TRUE	Up	PCSK5	Cardiomyocytes	etoh
-1.74454878522718	7.76659261494022	-6.00945805337601	5.91874346548027e-06	0.00138136896102681	7.52825288372178	TRUE	Down	NEAT1	Cardiomyocytes	etoh
2.84517213225605	6.62691455914741	5.96884534704889	6.48711268739453e-06	0.00140469086629334	6.88797943596743	TRUE	Up	KCNJ3	Cardiomyocytes	etoh
-1.24148807338331	7.27394522598085	-5.93371750751871	7.02364374230093e-06	0.00140469086629334	6.32393796703787	TRUE	Down	CKS1B	Cardiomyocytes	etoh
-0.704501598026116	9.02193208110455	-5.91385622662072	7.34687027527833e-06	0.00140469086629334	6.14675961535484	TRUE	Down	NASP	Cardiomyocytes	etoh
-0.739496074598995	9.72883214033844	-5.89900744136962	7.5984273523973e-06	0.00140469086629334	6.51855095264094	TRUE	Down	H2AFZ	Cardiomyocytes	etoh
-1.45702268351733	6.87408146867967	-5.8936965528656	7.69052366692376e-06	0.00140469086629334	6.39031993532146	TRUE	Down	DIAPH3	Cardiomyocytes	etoh
-2.03736405070465	9.24156585988658	-5.84136767111256	8.66131421871901e-06	0.00148401423983828	6.16376278672869	TRUE	Down	FABP5	Cardiomyocytes	etoh
2.41647957897965	6.90081169078363	5.8259132071812	8.97133095460634e-06	0.00148401423983828	5.9527017247815	TRUE	Up	RNF150	Cardiomyocytes	etoh
1.05894669874538	9.05870576194557	5.81559673336696	9.1845680161379e-06	0.00148401423983828	6.41103076026455	TRUE	Up	ROR1	Cardiomyocytes	etoh
-0.761025895176844	10.1397577568666	-5.78837015826177	9.7725416631259e-06	0.00152053509358489	8.92521158648562	TRUE	Down	ACTB	Cardiomyocytes	etoh
1.7792107815848	8.40255078482633	5.69772570541134	1.20221486995629e-05	0.00177201174633131	6.07845694812921	TRUE	Up	TECRL	Cardiomyocytes	etoh
1.57649830397873	9.10640133873342	5.69015745206304	1.22324067230679e-05	0.00177201174633131	6.40030008253124	TRUE	Up	LSAMP	Cardiomyocytes	etoh
-1.12680405588258	8.00915667218166	-5.6352766942395	1.3873729575276e-05	0.00194278459819114	6.15381904583766	TRUE	Down	RPL22L1	Cardiomyocytes	etoh
0.906697540713031	9.39670124696613	5.58781452977566	1.54736853845861e-05	0.00205943493339181	6.10489552879728	TRUE	Up	MGST3	Cardiomyocytes	etoh
2.03759605146859	7.85831884452316	5.58186234880245	1.56871977787522e-05	0.00205943493339181	6.48019975998115	TRUE	Up	CACNA1C	Cardiomyocytes	etoh
-1.02902712833932	8.86426477407439	-5.53642984265574	1.74190869238089e-05	0.00221750255051277	6.6750172405553	TRUE	Down	PKM	Cardiomyocytes	etoh
-1.58150143434078	8.14944400541704	-5.40917522391881	2.33823988930631e-05	0.00284643769924563	7.00101006254138	TRUE	Down	CRABP2	Cardiomyocytes	etoh
1.69041763859139	6.94909739415817	5.40309344520488	2.37146678109015e-05	0.00284643769924563	6.39349290556013	TRUE	Up	ITPR2	Cardiomyocytes	etoh
1.93563508373074	5.95852314110711	5.37872127614998	2.50951393422744e-05	0.0028544912167933	7.57436459658598	TRUE	Up	MIR503HG	Cardiomyocytes	etoh
1.42350001686427	6.35037081644608	5.37793995990348	2.5140722452119e-05	0.0028544912167933	7.77216170870946	TRUE	Up	HES1	Cardiomyocytes	etoh
1.98739436537849	9.72165043145707	5.33434675207532	2.78221609448324e-05	0.00307581310866423	7.13083997015782	TRUE	Up	COL3A1	Cardiomyocytes	etoh
-0.802871377355148	8.78300392187654	-5.21479809841375	3.67682439176531e-05	0.0038610004638039	7.53611907170177	TRUE	Down	TXN	Cardiomyocytes	etoh
2.21226086012413	6.33750348879778	5.19350751445451	3.86449837365027e-05	0.0038610004638039	8.6040492598566	TRUE	Up	RSPO3	Cardiomyocytes	etoh
1.52732252396376	6.71261295891791	5.19050312174982	3.89175395788452e-05	0.0038610004638039	6.82593880931219	TRUE	Up	CPED1	Cardiomyocytes	etoh
1.80113707332071	6.38477859023504	5.17955316231413	3.99275368890661e-05	0.0038610004638039	6.50910426248946	TRUE	Up	PRKCA	Cardiomyocytes	etoh
-0.80847787776215	7.67536275813143	-5.17665526566352	4.01992576635608e-05	0.0038610004638039	8.35024188474512	TRUE	Down	CCT5	Cardiomyocytes	etoh
1.25521542011713	8.92029360670076	5.17411543239937	4.0438947966525e-05	0.0038610004638039	7.68686089521206	TRUE	Up	CYB5A	Cardiomyocytes	etoh
-1.63949610105137	7.21879308959827	-5.1053040805975	4.7515518925019e-05	0.00443583766675566	7.42542267928077	TRUE	Down	HS3ST3A1	Cardiomyocytes	etoh
1.14575663029846	9.47029175571621	5.08781432148572	4.95065350527898e-05	0.00452123812514718	8.7036051912331	TRUE	Up	PDZRN3	Cardiomyocytes	etoh
-1.42606259140895	8.00901954871423	-5.02785419810825	5.69975703651439e-05	0.00509461261923339	8.08445288308702	TRUE	Down	HIST1H4C	Cardiomyocytes	etoh
-0.635701395337099	8.13920828336695	-4.98702117112528	6.27474103866702e-05	0.00549170564655003	11.7455550168093	TRUE	Down	SNRPD1	Cardiomyocytes	etoh
1.2343912969024	8.69859296729883	4.96449212459402	6.61678652038565e-05	0.0056728816677837	6.08432228453749	TRUE	Up	LRBA	Cardiomyocytes	etoh
1.18188376943429	8.82193410241486	4.95185027082653	6.81692910182947e-05	0.00567972509505236	6.71096770644517	TRUE	Up	KCNQ1OT1	Cardiomyocytes	etoh
-0.87920649130272	7.09039112226866	-4.93318325321175	7.12372555654661e-05	0.00567972509505236	7.83016154372487	TRUE	Down	HSPA9	Cardiomyocytes	etoh
1.57284656826453	6.7398199127508	4.93314623322	7.12434767286704e-05	0.00567972509505236	8.0706557957262	TRUE	Up	ARID5B	Cardiomyocytes	etoh
-0.66620489967798	10.3465998402405	-4.93070073116739	7.16556605660022e-05	0.00567972509505236	7.45049531996101	TRUE	Down	HSP90AA1	Cardiomyocytes	etoh
-0.593298522701982	8.59948662110154	-4.92192781000062	7.31542782845806e-05	0.00569113190876895	6.87292045693893	TRUE	Down	SRSF7	Cardiomyocytes	etoh
2.67873276417822	6.92856090991374	4.89529068633709	7.79017423193449e-05	0.00595027671788305	7.1179409546059	TRUE	Up	ID1	Cardiomyocytes	etoh
2.15986325209744	6.91459871842654	4.88659413003032	7.9518269395217e-05	0.00596529017373762	6.39593550109857	TRUE	Up	MAGI2	Cardiomyocytes	etoh
-1.15690132216744	7.14461955054633	-4.87657548733883	8.14226611873719e-05	0.00600099297628332	9.2093206209878	TRUE	Down	NME1	Cardiomyocytes	etoh
1.14026533691232	8.53712382534652	4.85241476250406	8.62072265272934e-05	0.006070140032109	6.14475577264121	TRUE	Up	COL6A1	Cardiomyocytes	etoh
1.21321187527502	7.4114296984508	4.85116038655368	8.64632557935273e-05	0.006070140032109	8.44749495256758	TRUE	Up	EZR	Cardiomyocytes	etoh
2.27895723292878	7.31407670120889	4.85002508146591	8.66956443529016e-05	0.006070140032109	6.82404052878943	TRUE	Up	NPNT	Cardiomyocytes	etoh
1.4516281760092	6.57738124431203	4.80756189700222	9.58564495568076e-05	0.00660152368177293	9.16021913779557	TRUE	Up	FLRT3	Cardiomyocytes	etoh
1.85448165085589	8.52041760951581	4.7834618105218	0.000101484732533049	0.00687640905437644	8.04937938438727	TRUE	Up	TNNI1	Cardiomyocytes	etoh
-0.820323439554551	8.90886321744332	-4.75582420708284	0.000108351459577118	0.00715932230535971	7.42598422757011	TRUE	Down	HSPD1	Cardiomyocytes	etoh
1.08117833906161	9.30853531560465	4.7520772786145	0.000109317847244229	0.00715932230535971	6.80907232867212	TRUE	Up	CD24	Cardiomyocytes	etoh
-1.0283218792521	7.96348869592615	-4.74649919673433	0.000110772661235035	0.00715932230535971	7.68024117736259	TRUE	Down	HMGB2	Cardiomyocytes	etoh
-0.676497366854765	7.6202515534275	-4.72746250348847	0.000115886394412222	0.00734794184536427	8.50471390406034	TRUE	Down	VDAC1	Cardiomyocytes	etoh
-0.945947746139156	9.73960583750488	-4.72274786751492	0.000117189265327162	0.00734794184536427	7.38960182221374	TRUE	Down	ENO1	Cardiomyocytes	etoh
0.874812031808937	8.52467367139279	4.71020517700542	0.000120727821866911	0.00745849381857198	6.24237525573294	TRUE	Up	B2M	Cardiomyocytes	etoh
1.60567938873715	7.36834383822059	4.6895478007358	0.000126792296749062	0.0075751893678073	5.96944581061424	TRUE	Up	RBMS3	Cardiomyocytes	etoh
1.29387049731827	9.66077060359997	4.68753753543608	0.000127398626982659	0.0075751893678073	7.52642540199555	TRUE	Up	COL1A1	Cardiomyocytes	etoh
-1.12630431931316	6.32707121010354	-4.68546668124952	0.00012802629019622	0.0075751893678073	6.90466842351646	TRUE	Down	LMNB1	Cardiomyocytes	etoh
1.13857574197048	6.68176354013085	4.66340435844586	0.000134910005648555	0.00778885242413709	8.16801315637347	TRUE	Up	GNG12-AS1	Cardiomyocytes	etoh
-1.70600447942998	6.46906786722112	-4.66204718537628	0.000135345447979531	0.00778885242413709	8.50206146015453	TRUE	Down	TOP2A	Cardiomyocytes	etoh
-0.788917455006217	9.74416536785362	-4.64898684899115	0.000139608908499081	0.00792563546763028	6.36439514542073	TRUE	Down	TUBA1B	Cardiomyocytes	etoh
1.25945485230586	8.59532070313423	4.62302334776993	0.000148490913206385	0.00831747101840033	6.67583399229429	TRUE	Up	PEG10	Cardiomyocytes	etoh
1.54431033089131	8.3966249916551	4.61028908352748	0.000153053253601871	0.0084602199787034	7.21829302982743	TRUE	Up	ROBO2	Cardiomyocytes	etoh
1.44103063565959	6.73804013697745	4.58572697902813	0.00016225598319773	0.00871313892733687	8.68831157620603	TRUE	Up	MACROD2	Cardiomyocytes	etoh
-1.10801174184452	6.26708098629085	-4.5827967117049	0.00016339044796442	0.00871313892733687	6.3253640328044	TRUE	Down	MTHFD1L	Cardiomyocytes	etoh
-0.918889348544201	6.84385475679211	-4.58161301715642	0.000163850981970867	0.00871313892733687	7.34356673412828	TRUE	Down	GSPT1	Cardiomyocytes	etoh
0.764907038978926	9.41139234473936	4.57559188329948	0.000166213907713457	0.00872830782880291	6.48445656205274	TRUE	Up	AUTS2	Cardiomyocytes	etoh
-0.988116887328049	6.20596291694316	-4.55599118740338	0.000174146248382627	0.0090319554253755	9.09694829836823	TRUE	Down	ORC6	Cardiomyocytes	etoh
-1.12912454081529	6.21021944673628	-4.5475964028689	0.00017765912571571	0.00910178033087438	6.55511590720623	TRUE	Down	PCLAF	Cardiomyocytes	etoh
0.609846146627786	9.34613523179496	4.51614729087738	0.000191465299060095	0.00969091230543926	7.54356043171353	TRUE	Up	SEPTIN7	Cardiomyocytes	etoh
1.8778522573818	6.73332120225967	4.50326672616082	0.000197426890400226	0.0098736948401351	6.89953641090777	TRUE	Up	LINC02381	Cardiomyocytes	etoh
-0.912232865345463	7.7961264543857	-4.45814100227012	0.000219824469672421	0.0107976387545988	6.12615046096987	TRUE	Down	PPP1R14B	Cardiomyocytes	etoh
1.21239288116101	8.12794388888381	4.4558224995049	0.000221041878813497	0.0107976387545988	6.13519048446471	TRUE	Up	ARHGAP42	Cardiomyocytes	etoh
0.755892300295659	8.00805230448559	4.44428288470612	0.000227202670813282	0.0109710163228345	8.72282508303888	TRUE	Up	RORA	Cardiomyocytes	etoh
-0.997092073231076	6.15447588242202	-4.42431818835902	0.00023827169484299	0.0113747657958568	7.30551478832199	TRUE	Down	SQSTM1	Cardiomyocytes	etoh
1.33222192270471	7.42737639797494	4.40230160584002	0.000251107462881145	0.0118187095684688	6.62297746769731	TRUE	Up	ADAM12	Cardiomyocytes	etoh
0.928083173331674	7.62101073363193	4.39760299669538	0.000253935432608554	0.0118187095684688	7.71985374830675	TRUE	Up	IL6ST	Cardiomyocytes	etoh
0.979867402850767	6.16874370323392	4.39206317301621	0.000257310805521582	0.0118187095684688	6.27199010239411	TRUE	Up	DMKN	Cardiomyocytes	etoh
0.814534514088045	7.81787875075968	4.38960264616868	0.000258824394263063	0.0118187095684688	7.11258475093876	TRUE	Up	FHIT	Cardiomyocytes	etoh
-0.680730188519089	7.76225763910314	-4.36185247749328	0.000276526236696145	0.0124912550576398	7.75256941403282	TRUE	Down	NR6A1	Cardiomyocytes	etoh
1.12695618046478	6.57105208422406	4.34720256563065	0.000286356228077583	0.0127719356382985	6.05440619356548	TRUE	Up	PCNX2	Cardiomyocytes	etoh
-0.761470458406271	8.00612934944792	-4.34275487939004	0.00028940938986283	0.0127719356382985	7.07294804997692	TRUE	Down	CCT2	Cardiomyocytes	etoh
0.908378270963426	7.03921050399372	4.33842942974001	0.000292409950863682	0.0127719356382985	6.23716727943592	TRUE	Up	KIFAP3	Cardiomyocytes	etoh
1.4139176019314	6.31332635004695	4.33487259982067	0.000294900680055929	0.0127719356382985	6.82292526639734	TRUE	Up	TGFBR3	Cardiomyocytes	etoh
1.31329010736033	6.39878532805172	4.30862158601431	0.000313953307183948	0.0134583453416303	6.66409061255163	TRUE	Up	CAB39L	Cardiomyocytes	etoh
-0.789560244236783	7.8188088820424	-4.27827157194533	0.000337523843932443	0.014260619615729	7.46840020390274	TRUE	Down	C1QBP	Cardiomyocytes	etoh
-1.85541231744165	6.65457548745867	-4.27587645993279	0.000339457739008069	0.014260619615729	9.46055250691908	TRUE	Down	SERPINE2	Cardiomyocytes	etoh
-0.618856581036987	7.46029559123286	-4.26860984660018	0.000345393225842075	0.0143663063540847	8.25628174441684	TRUE	Down	PDCD5	Cardiomyocytes	etoh
-0.834908336130835	6.83806704300927	-4.25677095097084	0.000355286841174606	0.0146329413703384	6.70945283008167	TRUE	Down	CSE1L	Cardiomyocytes	etoh
-0.586398858360757	7.70951404733565	-4.25055537232958	0.000360594205997404	0.0146715525248577	7.09950858217037	TRUE	Down	THRAP3	Cardiomyocytes	etoh
1.14086857185413	8.53798844228559	4.24640085731606	0.000364185850382524	0.0146715525248577	6.86804365268202	TRUE	Up	PTPRK	Cardiomyocytes	etoh
-0.91590098986348	6.17836004836711	-4.24072882066643	0.000369147305293846	0.0146715525248577	5.94055469267122	TRUE	Down	EXOSC8	Cardiomyocytes	etoh
-0.8905630955479	6.65360678576678	-4.23954208299345	0.000370193898508667	0.0146715525248577	8.16806333504174	TRUE	Down	CXXC5	Cardiomyocytes	etoh
-0.620671441859934	7.66336645012835	-4.23113526258178	0.000377693462295546	0.0148288807019027	7.29195512679055	TRUE	Down	PSMD1	Cardiomyocytes	etoh
-0.840719662280589	7.56336374148222	-4.21787457731374	0.000389833311388227	0.0151637938994624	6.22038859581734	TRUE	Down	EPB41L2	Cardiomyocytes	etoh
1.18293492933368	9.02055681195604	4.1818232585335	0.000424846994364691	0.0163103309581812	9.80652840391244	TRUE	Up	TENM3	Cardiomyocytes	etoh
1.18774469664102	6.41968056655641	4.17963217284861	0.000427073650416551	0.0163103309581812	6.72037893581399	TRUE	Up	PAMR1	Cardiomyocytes	etoh
-0.710135306674184	7.79373870692288	-4.17409447105973	0.000432753390909837	0.0163667821979933	7.33057702713278	TRUE	Down	JPT1	Cardiomyocytes	etoh
0.883507776325273	7.26659439110854	4.1706313634641	0.000436343633938408	0.0163667821979933	6.41861189055455	TRUE	Up	LAMC1	Cardiomyocytes	etoh
0.716736559576124	9.21599735159333	4.15376614379566	0.00045425804091458	0.0168879471670987	6.19386540031091	TRUE	Up	SPARC	Cardiomyocytes	etoh
1.1614749998916	7.58833601908995	4.14610167758145	0.000462640398567153	0.0170487045121106	7.2131147384822	TRUE	Up	GRIP1	Cardiomyocytes	etoh
0.954006263330556	6.50340517922482	4.13711315904289	0.000472667891209839	0.0172667635736742	6.23558034342838	TRUE	Up	OCIAD2	Cardiomyocytes	etoh
0.96790374636721	6.19845428106778	4.12652978192271	0.000484753199102872	0.017457952458781	12.0078970325322	TRUE	Up	RPS6KA5	Cardiomyocytes	etoh
-0.954145841166738	10.2506033162332	-4.12526935323999	0.000486212910658743	0.017457952458781	5.91550230047493	TRUE	Down	KRT19	Cardiomyocytes	etoh
-0.778904718971349	7.98741263290593	-4.12128753851986	0.000490853174554097	0.017475204968659	9.28878417436553	TRUE	Down	EIF5A	Cardiomyocytes	etoh
0.893881376256491	8.22019813511028	4.11374850831487	0.000499760339843245	0.017642799896483	6.88551528342981	TRUE	Up	MLLT3	Cardiomyocytes	etoh
1.86626653460676	8.06822737444613	4.10459255627808	0.000510795099453573	0.0177489644653943	9.03939798245694	TRUE	Up	ZFPM2	Cardiomyocytes	etoh
1.82038337556788	7.46387964893353	4.10424601362975	0.000511217495908763	0.0177489644653943	6.97958073579506	TRUE	Up	FREM2	Cardiomyocytes	etoh
0.953904047616192	7.65857512540785	4.08772212220941	0.000531768068448475	0.0181848009400893	6.55041998603817	TRUE	Up	FRMD4A	Cardiomyocytes	etoh
-0.615639112353698	8.32985761511863	-4.08720202651885	0.000532428116074979	0.0181848009400893	6.46275252720509	TRUE	Down	ANP32B	Cardiomyocytes	etoh
1.5748464476316	7.88963802719936	4.06584414300377	0.000560250835734919	0.018923656911366	6.63418853561573	TRUE	Up	KCNN2	Cardiomyocytes	etoh
-0.798259156074234	7.06774414590809	-4.05987272669761	0.000568285929019123	0.018923656911366	9.37761966559603	TRUE	Down	PFKP	Cardiomyocytes	etoh
0.958185778069957	7.28626641209435	4.05808914589995	0.000570708113949198	0.018923656911366	6.1511489002616	TRUE	Up	SEMA3A	Cardiomyocytes	etoh
-1.05636586723021	7.33812824044826	-4.05708293718511	0.000572079130622109	0.018923656911366	7.65762273785012	TRUE	Down	PA2G4	Cardiomyocytes	etoh
-0.941706927435884	7.96012522339066	-4.05021145277607	0.000581530110491789	0.0190859999545	5.93699957049255	TRUE	Down	BNIP3	Cardiomyocytes	etoh
-0.537451556569151	8.57373450269151	-4.04391292352218	0.00059032970713264	0.019164974265838	6.66703983957561	TRUE	NonSig	PTGES3	Cardiomyocytes	etoh
-1.15737023637127	8.71603037629941	-4.04026152439145	0.000595491675483429	0.019164974265838	7.34392924133774	TRUE	Down	BMPER	Cardiomyocytes	etoh
1.17487206762668	6.45789784872589	4.0387635252519	0.000597622382486259	0.019164974265838	6.98188123353814	TRUE	Up	LINC01697	Cardiomyocytes	etoh
-0.772786670963968	7.25916882213344	-4.0329688531219	0.000605936326564625	0.0192843826355908	6.66077504273079	TRUE	Down	CENPV	Cardiomyocytes	etoh
-0.59161142833761	8.00221721667919	-4.02477676280743	0.000617886992495617	0.0195168665825119	7.12538344883185	TRUE	Down	CCT4	Cardiomyocytes	etoh
0.866566184513401	6.47538050145061	4.01160168021104	0.000637601308444871	0.0199892768416187	6.52656563061392	TRUE	Up	IFITM2	Cardiomyocytes	etoh
-0.927138395529373	7.15078138668995	-4.00534176920679	0.000647186559199837	0.0200807155694308	6.08880941582321	TRUE	Down	KPNA2	Cardiomyocytes	etoh
1.22136975622066	8.25093934217711	4.0022823104025	0.000651923312687373	0.0200807155694308	7.83507688208871	TRUE	Up	COL6A2	Cardiomyocytes	etoh
-1.00576948807104	5.7428807035502	-4.00039795340992	0.000654857898836473	0.0200807155694308	6.55803238930306	TRUE	Down	EIF2B3	Cardiomyocytes	etoh
1.15961492814548	6.59259989625676	3.99248524212895	0.000667324952265798	0.0203147255396277	6.88986366076079	TRUE	Up	GALNT10	Cardiomyocytes	etoh
-0.557388099069452	8.79587211085644	-3.98516546822805	0.000679068075731091	0.0205234891089663	6.64656429388552	TRUE	NonSig	HMGA1	Cardiomyocytes	etoh
1.66049236608011	6.47049768162439	3.98112404217677	0.000685639647772927	0.0205740868592433	7.44017117226894	TRUE	Up	PPP1R9A	Cardiomyocytes	etoh
1.27855595321075	7.35789675835072	3.97444178955054	0.00069664447769542	0.0206569217601395	7.72900247523626	TRUE	Up	JUN	Cardiomyocytes	etoh
-1.05635223447922	7.04273645110971	-3.97140785734143	0.000701698835225197	0.0206569217601395	6.60392265883511	TRUE	Down	CKS2	Cardiomyocytes	etoh
1.03804929184508	6.91002463402072	3.97053985120441	0.000703151585741477	0.0206569217601395	6.73096967152274	TRUE	Up	MSRB2	Cardiomyocytes	etoh
0.892183454527773	6.97344275019818	3.9612004774633	0.000718973153358129	0.0209750431753993	7.28620438170222	TRUE	Up	LHFPL6	Cardiomyocytes	etoh
0.784557444993175	6.35655215400281	3.94673394591769	0.000744182416665897	0.0214520293863916	7.41679960156906	TRUE	Up	TRAK1	Cardiomyocytes	etoh
-0.640980363191297	7.5923444510577	-3.9459710926091	0.000745535893933153	0.0214520293863916	6.62451718475701	TRUE	Down	PPM1G	Cardiomyocytes	etoh
1.32130820318206	6.56032040876334	3.93876818133259	0.000758436805591143	0.021652523502737	6.27676201640757	TRUE	Up	HMCN1	Cardiomyocytes	etoh
-1.15542064152278	6.26716475493921	-3.92846070287194	0.000777285215338345	0.021652523502737	6.94406258099612	TRUE	Down	CCNB1	Cardiomyocytes	etoh
-0.800795188894866	7.58854883441579	-3.92826344366183	0.000777650431073362	0.021652523502737	6.60577450667187	TRUE	Down	ARL6IP1	Cardiomyocytes	etoh
0.832641982369484	7.29863852985752	3.92676590853667	0.000780428612639952	0.021652523502737	6.39854460667458	TRUE	Up	ARHGAP5	Cardiomyocytes	etoh
0.782714459202504	6.94709496089031	3.92588522708673	0.000782067030856622	0.021652523502737	9.07799847797909	TRUE	Up	JTB	Cardiomyocytes	etoh
-0.915523204482967	6.72480575672293	-3.92515474852903	0.000783428605669131	0.021652523502737	6.71664324407908	TRUE	Down	FIRRE	Cardiomyocytes	etoh
0.976244518213533	8.08478881771737	3.92181891162389	0.000789676445500022	0.0216825539055267	6.17223613469458	TRUE	Up	PODXL	Cardiomyocytes	etoh
-0.65919917298704	6.81604319166377	-3.91841488700309	0.000796103050044905	0.021717070865186	6.78673160684826	TRUE	Down	DNMT1	Cardiomyocytes	etoh
-1.07785008552104	6.31779142950432	-3.90523353704103	0.000821482755045726	0.0222648326061103	6.80402904124086	TRUE	Down	FASN	Cardiomyocytes	etoh
-0.616869439855395	7.9373251493191	-3.87483571452345	0.000883116909836488	0.0236441162555192	9.25492602179883	TRUE	Down	FSCN1	Cardiomyocytes	etoh
-0.877957636298394	6.09361502045616	-3.87459198790559	0.000883629195933472	0.0236441162555192	6.6265295162557	TRUE	Down	TP53I11	Cardiomyocytes	etoh
-0.806795100226352	7.02453687760178	-3.87045388516462	0.000892372188237594	0.0236856154889658	6.02934893857861	TRUE	Down	SMC4	Cardiomyocytes	etoh
-0.548250527600217	8.51869942154972	-3.86704002265562	0.00089964960712121	0.0236856154889658	6.77883113144971	TRUE	NonSig	PGAM1	Cardiomyocytes	etoh
0.809125632818466	6.97904380511638	3.86294514512309	0.000908456506751721	0.0236856154889658	8.418569683327	TRUE	Up	LAMB1	Cardiomyocytes	etoh
0.815471979587447	6.75592109423623	3.86094498316572	0.0009127893296723	0.0236856154889658	8.55387722737806	TRUE	Up	NME7	Cardiomyocytes	etoh
1.15106059626869	8.29439948699906	3.86067738820179	0.000913370556822771	0.0236856154889658	6.28517851369986	TRUE	Up	GPC3	Cardiomyocytes	etoh
-0.600695107032839	7.61921614632005	-3.85201016325887	0.000932396024613337	0.0240306484625805	7.66272585721533	TRUE	Down	PSMD7	Cardiomyocytes	etoh
-1.20235906906621	6.64660049924762	-3.84259066628353	0.000953518880878589	0.0242300196976549	6.79917927323993	TRUE	Down	KLHL4	Cardiomyocytes	etoh
1.30288287398241	6.71404986267881	3.84181381174326	0.000955281990412744	0.0242300196976549	5.99342136591637	TRUE	Up	NKAIN3	Cardiomyocytes	etoh
0.646460943768173	7.56477703211821	3.84086720928774	0.000957434722640016	0.0242300196976549	6.39066710653282	TRUE	Up	IMMP2L	Cardiomyocytes	etoh
-0.76089665223593	7.03077583321303	-3.81726098714107	0.00101270303583637	0.025475242236818	8.96341866445123	TRUE	Down	ACACA	Cardiomyocytes	etoh
-1.06805073931493	6.51648033636697	-3.81399984733576	0.00102058282846937	0.0255206456095227	6.82647747547961	TRUE	Down	MIS18BP1	Cardiomyocytes	etoh
1.43942154795298	8.54320450495716	3.80348424479274	0.00104640759285507	0.0260115875596696	6.98028668495113	TRUE	Up	RELN	Cardiomyocytes	etoh
0.832477778048401	9.34841500952339	3.79863425684704	0.00105853565216189	0.0261582839690123	6.30672926752457	TRUE	Up	SOX5	Cardiomyocytes	etoh
-0.482527393459339	8.99371481832141	-3.79538009780293	0.00106675109452312	0.0261909043707585	7.8783871071091	TRUE	NonSig	XRCC5	Cardiomyocytes	etoh
-0.565273597830365	7.97399746441811	-3.79031806171114	0.00107965642835152	0.0261909043707585	7.63495051040943	TRUE	NonSig	PRPF40A	Cardiomyocytes	etoh
-0.855166329207298	7.41575374260712	-3.78929045682073	0.00108229506498579	0.0261909043707585	6.66327024760081	TRUE	Down	CBLB	Cardiomyocytes	etoh
0.953646697257725	6.63681098082825	3.78831974996685	0.00108479346834372	0.0261909043707585	9.22120209376495	TRUE	Up	PLPP3	Cardiomyocytes	etoh
1.04962704716748	7.00660347186944	3.77784323529584	0.0011121241199857	0.026571751310172	6.14864913333717	TRUE	Up	FAM110B	Cardiomyocytes	etoh
-1.01039875542849	6.51895960196351	-3.77540859744821	0.00111857250976738	0.026571751310172	6.44877774266278	TRUE	Down	GADD45A	Cardiomyocytes	etoh
-0.648030541138625	6.7912176870656	-3.77436527960438	0.00112134716455852	0.026571751310172	6.84935307718916	TRUE	Down	SLC25A13	Cardiomyocytes	etoh
-0.825052452297247	6.70287222788958	-3.77194881506185	0.00112779983770481	0.026571751310172	7.16953667419963	TRUE	Down	ITGA9	Cardiomyocytes	etoh
-0.945165067701139	6.90369113851947	-3.77031137657573	0.00113219316460861	0.026571751310172	7.3735950867406	TRUE	Down	ACAT2	Cardiomyocytes	etoh
1.74933753279344	6.27316566675159	3.76298762286861	0.00115205143188598	0.0268784239686234	7.25940527913148	TRUE	Up	TOX	Cardiomyocytes	etoh
-0.56919435647666	8.48460998916834	-3.76079759612729	0.00115805635284952	0.0268784239686234	8.6031430898315	TRUE	NonSig	HSPA8	Cardiomyocytes	etoh
-0.657638385319315	6.57783043415901	-3.7564015188542	0.00117020379721018	0.0270111327037362	6.07840215940066	TRUE	Down	IWS1	Cardiomyocytes	etoh
-0.877481441234881	7.72897487431736	-3.74481665520024	0.00120282297600042	0.0276123460228292	6.18158617838865	TRUE	Down	TUBB2B	Cardiomyocytes	etoh
0.966013207048014	8.15671560208422	3.73772303212522	0.00122323870631123	0.0277821625322548	7.03469216208979	TRUE	Up	LRP1B	Cardiomyocytes	etoh
1.11847656297982	7.2896477243289	3.73765132773339	0.00122344681467916	0.0277821625322548	7.85079245196906	TRUE	Up	ATXN1	Cardiomyocytes	etoh
0.906758347396735	6.31017672916239	3.72041641515154	0.00127449724213916	0.0287858221194978	6.43902251107555	TRUE	Up	KIZ-AS1	Cardiomyocytes	etoh
-0.861334367400355	6.2765319320028	-3.7168753139846	0.0012852440819617	0.0288733175846048	6.4376418768818	TRUE	Down	SMC2	Cardiomyocytes	etoh
0.998472158466099	7.04134873834006	3.71330986067515	0.00129615533749097	0.0289635562382955	6.71703702878098	TRUE	Up	RGL1	Cardiomyocytes	etoh
0.884877940471602	7.49515240939286	3.70245920554623	0.00132992776739657	0.0295609870414444	7.40449490726026	TRUE	Up	RALGPS2	Cardiomyocytes	etoh
-0.565099976296277	10.0034417449147	-3.69389979997995	0.00135718103235951	0.029710926166128	11.3055246003278	TRUE	NonSig	HMGB1	Cardiomyocytes	etoh
0.651657983597116	6.74070691247215	3.69371619767287	0.00135777162949758	0.029710926166128	7.4349921927783	TRUE	Up	FZD2	Cardiomyocytes	etoh
1.192000577718	6.59991954830569	3.69367926558449	0.00135789046034196	0.029710926166128	6.3019297009261	TRUE	Up	TLE1	Cardiomyocytes	etoh
-0.716296003348255	6.51460398889329	-3.68583783308372	0.0013833547425535	0.0299624542091207	7.41129237606772	TRUE	Down	MCM7	Cardiomyocytes	etoh
1.07953910166722	7.2051172900807	3.68574757157763	0.00138365058713864	0.0299624542091207	6.7210782831929	TRUE	Up	FRMD4B	Cardiomyocytes	etoh
-0.681390523685704	7.24632821936679	-3.68155921668589	0.00139744744756481	0.0299951625243729	6.2543659840763	TRUE	Down	CCT7	Cardiomyocytes	etoh
1.14858428749265	5.85811551413496	3.67806330315015	0.00140906730575553	0.0299951625243729	7.16392803724656	TRUE	Up	GNG12	Cardiomyocytes	etoh
-0.957584225825891	7.27574170959685	-3.67730201573637	0.0014116103276293	0.0299951625243729	7.70935988067804	TRUE	Down	HMGB3	Cardiomyocytes	etoh
-0.522829810408651	7.30902499207372	-3.67625088712096	0.00141512899232009	0.0299951625243729	8.16043062822931	TRUE	NonSig	UQCC2	Cardiomyocytes	etoh
0.649403100280793	9.03554181231443	3.67454406223256	0.0014208610669722	0.0299951625243729	6.22524415678759	TRUE	Up	NME4	Cardiomyocytes	etoh
1.02671939836564	6.35372345709528	3.6627712081523	0.00146102737978883	0.0306888801124643	6.46319208812914	TRUE	Up	NOTCH2	Cardiomyocytes	etoh
1.18282238631882	8.51413622924689	3.6552241831811	0.0014873635705219	0.0310866386057836	6.24833414395789	TRUE	Up	ADAMTS9	Cardiomyocytes	etoh
0.739874210727604	7.62613125369425	3.65166658632738	0.0014999401541085	0.0311267994386759	6.43262181141586	TRUE	Up	ARL15	Cardiomyocytes	etoh
1.05992166763174	7.40864354586705	3.64863086618783	0.0015107547688172	0.0311267994386759	6.29412905358982	TRUE	Up	SH3RF2	Cardiomyocytes	etoh
0.890916153056628	6.80057522699926	3.64765328857665	0.00151425369459121	0.0311267994386759	6.32361302209197	TRUE	Up	TNS3	Cardiomyocytes	etoh
0.688867166264532	8.50746765300461	3.64635228884092	0.00151892261007583	0.0311267994386759	6.14999198733355	TRUE	Up	COMMD6	Cardiomyocytes	etoh
-0.810211040430681	6.6964098619935	-3.63667079818279	0.00155411566145735	0.0316895291302441	7.5879477532123	TRUE	Down	TMEM185A	Cardiomyocytes	etoh
-0.75286420542351	5.99869067868815	-3.63467517240968	0.00156146930015723	0.0316895291302441	6.87881547041352	TRUE	Down	RRM1	Cardiomyocytes	etoh
1.3816370758238	6.75301088510026	3.63206289340949	0.00157114711651586	0.0317326395984766	7.35272431795119	TRUE	Up	CPE	Cardiomyocytes	etoh
0.616892200133714	7.33108640968156	3.62682382828453	0.00159073512603008	0.0319745371504897	7.70966180906596	TRUE	Up	PARVA	Cardiomyocytes	etoh
1.6204160699241	6.78435864711308	3.61466977687147	0.00163710919888862	0.0327499797358623	7.28244727549935	TRUE	Up	MECOM	Cardiomyocytes	etoh
0.992205174292879	8.71795813111749	3.61112830993935	0.0016508707359457	0.0328687581123596	6.48103024139129	TRUE	Up	TSPAN5	Cardiomyocytes	etoh
-0.801432502377004	6.62322478355084	-3.60272010468092	0.0016840019169507	0.0331864269729205	7.24151438316442	TRUE	Down	SAE1	Cardiomyocytes	etoh
-0.682823972907831	7.21383568028837	-3.60158785650564	0.00168851312277394	0.0331864269729205	6.8094974399363	TRUE	Down	RHEB	Cardiomyocytes	etoh
0.64860115489936	7.94488380254383	3.60108387393649	0.00169052496362889	0.0331864269729205	8.03833053176308	TRUE	Up	PLD3	Cardiomyocytes	etoh
1.25732585954839	6.69112769072178	3.59657954853736	0.00170861091829886	0.033385462640807	7.28390535310332	TRUE	Up	CDON	Cardiomyocytes	etoh
1.74649800391961	6.9076231964289	3.58843576468677	0.00174179531968713	0.0338763061944706	6.39302631475031	TRUE	Up	LRP2	Cardiomyocytes	etoh
0.69555568944629	7.70612515786582	3.58181776966899	0.00176922927968849	0.0342513004791307	7.28289422651497	TRUE	Up	RAB13	Cardiomyocytes	etoh
0.962470934901645	6.18904233683697	3.5793959480712	0.00177937458203053	0.0342896909133499	6.56072156990024	TRUE	Up	MBNL1	Cardiomyocytes	etoh
-1.06063037404122	5.99472950832376	-3.57214922313161	0.00181007535933287	0.0346512571251711	8.58835586220352	TRUE	Down	HIST1H1C	Cardiomyocytes	etoh
-1.07955669945687	7.51622330555241	-3.57108356358209	0.00181463379374855	0.0346512571251711	6.87892117415456	TRUE	Down	CENPF	Cardiomyocytes	etoh
-0.632910727132638	7.75509594283314	-3.56754342661116	0.00182985825732486	0.034783866692406	6.33611025891551	TRUE	Down	PRMT1	Cardiomyocytes	etoh
1.0590238817265	8.25668605989987	3.55678712366154	0.00187689150416631	0.0353705796159528	7.17306079788881	TRUE	Up	COBLL1	Cardiomyocytes	etoh
1.92838040455294	6.3994425917199	3.55663564010959	0.00187756230763092	0.0353705796159528	7.42234553484738	TRUE	Up	TNNT2	Cardiomyocytes	etoh
0.753433732457073	6.92330563384817	3.55082182645585	0.00190348621553325	0.0356988642475678	6.46709119786695	TRUE	Up	AC010894.3	Cardiomyocytes	etoh
-0.613446461811156	8.71917541508442	-3.54596892772295	0.00192539477434183	0.0358344195363294	6.24446444864278	TRUE	Down	MAP1B	Cardiomyocytes	etoh
0.670105236931402	7.61599685016463	3.54457739840152	0.00193172250655896	0.0358344195363294	6.18054369944053	TRUE	Up	NBDY	Cardiomyocytes	etoh
1.00085127922215	6.37128197458646	3.54085562701517	0.00194874728619424	0.0358344195363294	6.91825558992989	TRUE	Up	STK33	Cardiomyocytes	etoh
0.412243784203026	11.6294093054936	3.54058281400564	0.00195000102437278	0.0358344195363294	8.07945024060659	TRUE	NonSig	TPT1	Cardiomyocytes	etoh
-1.07819974086444	6.38266388161568	-3.53985188736262	0.00195336397853355	0.0358344195363294	7.37452991324976	TRUE	Down	EIF6	Cardiomyocytes	etoh
0.718232893402813	7.16685150767044	3.53419578855275	0.00197958093440726	0.0359653906984405	6.5124586481768	TRUE	Up	CCDC91	Cardiomyocytes	etoh
1.07426179006626	6.75839624247345	3.53408193294467	0.00198011221088957	0.0359653906984405	6.56274701057906	TRUE	Up	MBNL2	Cardiomyocytes	etoh
0.704443677354729	7.38857213940326	3.53278224979952	0.00198618677506265	0.0359653906984405	6.95297920909764	TRUE	Up	PLS3	Cardiomyocytes	etoh
-0.823705687496246	6.0282628005578	-3.5263717210716	0.00201641791102157	0.0363522295973668	6.27078712523838	TRUE	Down	PAM16	Cardiomyocytes	etoh
0.679250643659409	8.53075306619727	3.52459919955825	0.00202485639747294	0.0363522295973668	7.99405751281999	TRUE	Up	KIAA1217	Cardiomyocytes	etoh
0.691026848004408	8.50290894336577	3.52092524511018	0.00204245777421986	0.0365121919553091	6.97892711870709	TRUE	Up	TLN2	Cardiomyocytes	etoh
-0.72511524904836	6.27489678963201	-3.51649010063237	0.00206390632855192	0.036739281721384	6.77530688673413	TRUE	Down	MAD2L1	Cardiomyocytes	etoh
-0.788202893170728	9.62247891101579	-3.51356964597755	0.00207815048126225	0.0368060991642379	7.53107322447471	TRUE	Down	HAPLN1	Cardiomyocytes	etoh
-0.410484962293919	11.150389461342	-3.51213513154277	0.00208518248062095	0.0368060991642379	5.96364499627522	TRUE	NonSig	PTMA	Cardiomyocytes	etoh
0.903985741586675	6.77716883508647	3.49667729932335	0.00216245582349273	0.0379107391095618	6.47242853120551	TRUE	Up	ASXL3	Cardiomyocytes	etoh
0.48837868777181	8.48502586349204	3.49601822921099	0.00216581227952745	0.0379107391095618	7.09487902570595	TRUE	NonSig	RBMS1	Cardiomyocytes	etoh
1.57054498804523	7.10136231682349	3.48905450364381	0.00220159063540241	0.0383771048104793	7.27423463842073	TRUE	Up	AC092691.1	Cardiomyocytes	etoh
1.14246069573067	6.90173049722282	3.48695576737069	0.00221248691732401	0.0384076757837941	7.24344396320274	TRUE	Up	FOXO1	Cardiomyocytes	etoh
0.495799225398828	8.768276231572	3.47950613380913	0.00225159333575659	0.038686402715792	7.36928943427687	TRUE	NonSig	HMGN3	Cardiomyocytes	etoh
-0.587418250837163	7.85529427516728	-3.47892736767528	0.00225465978292462	0.038686402715792	6.14517586925159	TRUE	Down	TET1	Cardiomyocytes	etoh
-0.505172733484896	8.99302321364063	-3.47797312818763	0.00225972453419395	0.038686402715792	6.03931980078786	TRUE	NonSig	HSPE1	Cardiomyocytes	etoh
-1.01076407122405	6.4537407181564	-3.4767237277686	0.00226637277561183	0.038686402715792	10.4308969943265	TRUE	Down	EPHA4	Cardiomyocytes	etoh
-0.538933068982464	9.39665981664529	-3.47518492529667	0.00227458735320177	0.038686402715792	10.5253715148454	TRUE	NonSig	NCL	Cardiomyocytes	etoh
-0.670608473437159	7.24396446930665	-3.46044607020156	0.00235476249358799	0.039888537240174	6.29254115422239	TRUE	Down	CYCS	Cardiomyocytes	etoh
-0.735907538580857	7.46707485222317	-3.45390192339003	0.00239124342147669	0.0402009746224459	7.83234728019663	TRUE	Down	TANC1	Cardiomyocytes	etoh
0.982920186486447	9.06415241265946	3.45370574489567	0.00239234555001464	0.0402009746224459	6.18541331945487	TRUE	Up	ARHGAP6	Cardiomyocytes	etoh
1.05005842704567	7.31369781003183	3.44805566605071	0.00242430227687299	0.0404103998734508	7.88072163186048	TRUE	Up	TXNIP	Cardiomyocytes	etoh
-0.433610630118785	10.780247785779	-3.44787536900712	0.00242532889467572	0.0404103998734508	7.16055038554453	TRUE	NonSig	NPM1	Cardiomyocytes	etoh
-0.476802479982678	8.29078253322098	-3.44641393953012	0.00243366607188361	0.0404103998734508	6.19745178088685	TRUE	NonSig	SSB	Cardiomyocytes	etoh
0.720499895635933	8.29439548989835	3.44354779985892	0.00245009852549583	0.0405230862425511	7.01766167160367	TRUE	Up	MAML2	Cardiomyocytes	etoh
1.75314460771791	7.02262877266469	3.43883550709671	0.00247735226775808	0.0405703113848879	7.74974449343584	TRUE	Up	CPNE4	Cardiomyocytes	etoh
-0.583784477459503	7.53775886209531	-3.43867325780557	0.00247829591616291	0.0405703113848879	11.542325266182	TRUE	Down	BANF1	Cardiomyocytes	etoh
-0.824994086565972	7.04262828032038	-3.43804971637783	0.00248192573813763	0.0405703113848879	8.07214328360782	TRUE	Down	TUBB6	Cardiomyocytes	etoh
1.00399213271034	6.82865579419603	3.4318280769792	0.002518430345176	0.0410074646514899	6.75356605963306	TRUE	Up	KCTD12	Cardiomyocytes	etoh
-1.06661469537312	6.08765251006368	-3.42522235849316	0.00255776436149115	0.0414014838060259	6.47271249764438	TRUE	Down	IGFBP4	Cardiomyocytes	etoh
-0.947146479513664	6.98757917204204	-3.42446058227751	0.00256233891682141	0.0414014838060259	6.40176172488076	TRUE	Down	TUBA1C	Cardiomyocytes	etoh
-0.889861563876196	6.84608462090945	-3.42052403182484	0.0025861063942515	0.0416254136484695	6.75168457634458	TRUE	Down	YWHAH	Cardiomyocytes	etoh
0.94083362052338	6.29008153911538	3.40528660746273	0.00268015701422245	0.0428668646546547	6.03701249917465	TRUE	Up	CRY1	Cardiomyocytes	etoh
-0.735658828302797	6.16943719120872	-3.40473190416945	0.00268364327640424	0.0428668646546547	7.333422939823	TRUE	Down	GARS	Cardiomyocytes	etoh
0.83571647131893	6.44587625931555	3.401126439783	0.00270641176286417	0.0430668023325468	7.72090238796885	TRUE	Up	PARD6B	Cardiomyocytes	etoh
1.06459021005034	6.73138485365994	3.39861466999009	0.00272238522135421	0.0431575106222982	5.99024489945079	TRUE	Up	AC022168.1	Cardiomyocytes	etoh
0.705267637964194	6.82018315315222	3.39231949310651	0.00276282559593569	0.0436339486034806	7.73330479565278	TRUE	Up	FBXL20	Cardiomyocytes	etoh
-0.755977050272532	8.50248171225939	-3.39016595001779	0.00277679451314252	0.0436903136693324	8.0645632743433	TRUE	Down	LAPTM4B	Cardiomyocytes	etoh
-1.34865094801064	6.96824358615904	-3.38764268333623	0.00279324957835956	0.0437852293980915	6.95012012321854	TRUE	Down	TNC	Cardiomyocytes	etoh
0.611750008097396	7.62283744281337	3.38528877990565	0.00280868616731908	0.04386353378776	6.97897272003424	TRUE	Up	MYL6B	Cardiomyocytes	etoh
2.00585015467693	5.64923100876543	3.37322329277863	0.00288912963576061	0.0449416918431526	8.17705022637251	TRUE	Up	METTL24	Cardiomyocytes	etoh
-0.858278946893451	7.20629300750976	-3.37174802412042	0.00289911889776109	0.0449416918431526	6.89138399021083	TRUE	Down	MGST1	Cardiomyocytes	etoh
-0.524116424116846	7.78229091851706	-3.3681027807341	0.00292394643098808	0.0451195575423252	6.80401190809632	TRUE	NonSig	PSMA6	Cardiomyocytes	etoh
0.665873344352317	7.1330284331842	3.366916170013	0.00293207312760171	0.0451195575423252	6.735006467532	TRUE	Up	PNRC1	Cardiomyocytes	etoh
-0.622810042395032	7.3740190653415	-3.36525785932035	0.00294346734603039	0.0451295851119477	6.95215220455792	TRUE	Down	NUDC	Cardiomyocytes	etoh
0.489914857206463	8.73425733056996	3.36283456481914	0.00296019564051627	0.0451638343500352	8.55518064173525	TRUE	NonSig	FNDC3B	Cardiomyocytes	etoh
-0.857845682249821	6.24408290175645	-3.36086114454379	0.0029738870280899	0.0451638343500352	6.12414083256164	TRUE	Down	SNRNP40	Cardiomyocytes	etoh
0.386084063850667	9.27362897554138	3.35895108704742	0.00298719775445816	0.0451638343500352	6.90519891501875	TRUE	NonSig	RBFOX2	Cardiomyocytes	etoh
0.662964594836881	5.99288160807673	3.35873545343418	0.0029887041060009	0.0451638343500352	8.18845206218197	TRUE	Up	POP5	Cardiomyocytes	etoh
1.42704035530883	6.13559947502988	3.3465265043067	0.00307521393641361	0.0463045654009805	7.17631407295469	TRUE	Up	S100A6	Cardiomyocytes	etoh
0.814963491017346	7.83250544040219	3.34337233208181	0.0030979584577574	0.0463333512980752	6.55243993258954	TRUE	Up	CCND2	Cardiomyocytes	etoh
-0.751564755863245	6.60530506482124	-3.34320302776582	0.00309918393591029	0.0463333512980752	6.43823519845367	TRUE	Down	MAN2A1	Cardiomyocytes	etoh
-0.615429042553767	6.91238200547271	-3.32747691249593	0.00321510312304178	0.047895915673399	6.53156543632795	TRUE	Down	UBE2M	Cardiomyocytes	etoh
0.70217859617537	9.4390657014547	3.31512455521102	0.00330911227315248	0.0489991695020306	6.37621482730795	TRUE	Up	CALD1	Cardiomyocytes	etoh
-0.499827614251523	9.27456189556578	-3.31305505869043	0.00332512264625789	0.0489991695020306	7.50870322720136	TRUE	NonSig	PRDX1	Cardiomyocytes	etoh
-0.436277676218367	9.79665574612826	-3.3119022712784	0.00333407378060836	0.0489991695020306	6.55824437449536	TRUE	NonSig	YBX1	Cardiomyocytes	etoh
0.756652727735795	7.02374942367326	3.31167826413996	0.00333581587183546	0.0489991695020306	7.7535238548217	TRUE	Up	CAST	Cardiomyocytes	etoh
-0.461598676955366	8.63277983237459	-3.30757146339193	0.00336791208712668	0.0490753993575432	7.2121665790154	TRUE	NonSig	EIF3A	Cardiomyocytes	etoh
-0.631178273599646	6.56937725580978	-3.30736459442269	0.00336953679310298	0.0490753993575432	6.78396196023156	TRUE	Down	DYNC1LI1	Cardiomyocytes	etoh
-0.595829753703839	6.90869869184823	-3.30653613104539	0.00337605103887883	0.0490753993575432	6.97867068337102	TRUE	Down	PSMD11	Cardiomyocytes	etoh
-0.732550759548916	6.92585303474439	-3.30427654602573	0.003393880774953	0.0491644590881984	6.48071308828982	TRUE	Down	PFN2	Cardiomyocytes	etoh
0.565419979677753	8.34166951511105	3.30150993856257	0.00341583639290905	0.0493124697134396	6.65329479855269	TRUE	NonSig	COL4A5	Cardiomyocytes	etoh
1.01404933403631	6.54867183663894	3.29796956927594	0.0034441346919496	0.0495507186331516	6.66381217957219	TRUE	Up	DISP1	Cardiomyocytes	etoh
0.813064885139765	9.7407671915647	3.29553156703236	0.00346375453003909	0.0496292348795466	7.06035539545905	TRUE	Up	PTPRD	Cardiomyocytes	etoh
-0.542745682671865	8.33905218006512	-3.29436024330867	0.00347321948454813	0.0496292348795466	8.25272727302477	TRUE	NonSig	KPNB1	Cardiomyocytes	etoh
-0.443825992408465	9.2019003719758	-3.29228111430113	0.00349008216691686	0.049672286986345	9.28660082151258	TRUE	NonSig	RAN	Cardiomyocytes	etoh
-0.762185674685965	6.43035276106474	-3.29107752778764	0.00349988025421521	0.049672286986345	9.4096543848865	TRUE	Down	STIP1	Cardiomyocytes	etoh
2.75020695812698	6.31325393992598	15.4092539334612	4.64751928259996e-17	3.62924780778231e-13	5.55397625322855	TRUE	Up	FREM1	Ciliated epithelial cells	etoh
2.40883088090854	5.37814355292261	12.9195258001319	1.06507548938242e-16	4.15858724829364e-13	8.08967830952522	TRUE	Up	APOA1	Ciliated epithelial cells	etoh
-1.96975279528904	5.37521112654223	-9.42053981473083	3.4639771735126e-12	9.0167325826533e-09	5.11750587271232	TRUE	Down	MTRNR2L12	Ciliated epithelial cells	etoh
0.906002182213333	6.9068450622859	8.67367487864587	3.87468211099243e-11	7.56434815118497e-08	5.10841634971661	TRUE	Up	MLEC	Ciliated epithelial cells	etoh
1.33173190807824	6.35306903984866	7.69206713106528	1.9775125721942e-09	3.0884791352529e-06	5.23145588034639	TRUE	Up	MGST1	Ciliated epithelial cells	etoh
1.06507114879651	6.0446564673191	7.5376616251566	3.00332764743535e-09	3.90883093313711e-06	4.83075317757826	TRUE	Up	UGP2	Ciliated epithelial cells	etoh
1.10412075402126	7.22044172302666	7.60712306768428	4.17284348639839e-09	4.65510496932643e-06	6.10729440691971	TRUE	Up	FBN2	Ciliated epithelial cells	etoh
1.02967518752523	5.34688526721775	7.06892102674282	8.31495608675264e-09	8.11643651018142e-06	6.11889090735842	TRUE	Up	DPPA4	Ciliated epithelial cells	etoh
0.998541216103434	7.19470555203987	7.26053119682704	9.68823444656927e-09	8.17074759023587e-06	5.43995663427408	TRUE	Up	TENM4	Ciliated epithelial cells	etoh
1.25552924259388	6.61603302421109	7.17740506965768	1.04632444490151e-08	8.17074759023587e-06	5.08171433020709	TRUE	Up	TMTC2	Ciliated epithelial cells	etoh
2.46440666659341	4.76143227844104	7.13203026140788	1.57441992124201e-08	1.11769501499808e-05	7.685426878268	TRUE	Up	SPARCL1	Ciliated epithelial cells	etoh
-1.4709144042883	4.78339627914032	-7.31137367825259	2.19721992640198e-08	1.42984086710609e-05	6.28908800532481	TRUE	Down	MTRNR2L8	Ciliated epithelial cells	etoh
1.69985921941435	6.46512697142461	6.78462073996791	4.45970256305881e-08	2.67890902422509e-05	7.61258458145548	TRUE	Up	ADAMTS3	Ciliated epithelial cells	etoh
1.00459837775838	8.35248410532696	6.72740096153053	8.34172891927579e-08	4.65289722361605e-05	4.8156900467652	TRUE	Up	GPC6	Ciliated epithelial cells	etoh
1.96073254984164	5.14101586164532	6.81201629303888	9.0413459528494e-08	4.7069247030534e-05	7.20077138428762	TRUE	Up	RIPPLY3	Ciliated epithelial cells	etoh
1.05209157916592	6.7750659911335	6.48637191113474	1.03728757900668e-07	5.06261169028948e-05	5.56447915020078	TRUE	Up	PLAGL1	Ciliated epithelial cells	etoh
0.596535138032599	9.83220914243434	6.18156133877028	1.71642248309025e-07	7.18217275340251e-05	5.2061899412677	TRUE	Up	MDK	Ciliated epithelial cells	etoh
1.26133927815091	5.07997932032328	6.17074641741648	1.78096981355151e-07	7.18217275340251e-05	5.00716084416416	TRUE	Up	CYB5A	Ciliated epithelial cells	etoh
-0.516257978990347	9.77599277722531	-6.37000277652073	1.79918269255635e-07	7.18217275340251e-05	5.34495219840894	TRUE	NonSig	ACTB	Ciliated epithelial cells	etoh
1.48659344953574	5.23342047818418	6.467198403627	1.84786036889202e-07	7.18217275340251e-05	4.91230923708649	TRUE	Up	FGF12	Ciliated epithelial cells	etoh
1.37649795596046	6.22506707679128	6.53415647017083	1.93143331824117e-07	7.18217275340251e-05	7.76918799537851	TRUE	Up	BNC2	Ciliated epithelial cells	etoh
1.08129952155997	6.60812732798017	6.27896245488416	2.19849491878876e-07	7.80365764582792e-05	6.00995945283397	TRUE	Up	FAM181B	Ciliated epithelial cells	etoh
1.28287272740263	5.09713873395442	6.25234119318947	2.34322713892863e-07	7.95576553386682e-05	5.45566203817236	TRUE	Up	AC113386.1	Ciliated epithelial cells	etoh
-0.573886817470651	8.48365725810643	-6.34312127843829	2.50608888218021e-07	7.95824034550483e-05	6.91718379783232	TRUE	NonSig	BASP1	Ciliated epithelial cells	etoh
0.601236471450335	8.02970077284397	6.37028360976677	2.54777831524677e-07	7.95824034550483e-05	5.35253765487337	TRUE	Up	HSPA5	Ciliated epithelial cells	etoh
1.54361234029505	5.1682047785503	6.22606886526879	2.95555526873543e-07	8.87689657444423e-05	5.48588660608319	TRUE	Up	FGF13	Ciliated epithelial cells	etoh
0.793496112965488	10.6361866442995	6.21902090458541	3.27051727983539e-07	9.37979794239702e-05	6.46147109593002	TRUE	Up	RMST	Ciliated epithelial cells	etoh
-1.59619145800005	6.24555338989466	-6.1374642765492	3.47700315373315e-07	9.37979794239702e-05	5.492642721333	TRUE	Down	EMX2OS	Ciliated epithelial cells	etoh
1.20652249046089	5.41657767759845	6.18781081502906	3.48334153322466e-07	9.37979794239702e-05	6.08318632705888	TRUE	Up	LINC02609	Ciliated epithelial cells	etoh
-1.52249007442518	5.56304063587637	-6.10296617694286	4.50279827931929e-07	0.000113311429436018	4.94685700928216	TRUE	Down	FEZF2	Ciliated epithelial cells	etoh
-1.47421335329186	6.47674334272909	-6.13074312669539	4.57930158053218e-07	0.000113311429436018	5.47872273801325	TRUE	Down	STMN2	Ciliated epithelial cells	etoh
0.462436656316536	8.20565126397709	5.88968192283698	4.64331635542652e-07	0.000113311429436018	5.34450214703369	TRUE	NonSig	PDIA6	Ciliated epithelial cells	etoh
0.856924837549464	6.21426963715252	5.94485762332862	4.87081901311352e-07	0.000115261289919404	5.57967815826938	TRUE	Up	RAB34	Ciliated epithelial cells	etoh
0.99627768997524	6.16621172850298	6.1168178315464	5.19164564883881e-07	0.000118843887519585	10.1251391350055	TRUE	Up	CDK6	Ciliated epithelial cells	etoh
1.27436378616264	5.4983739391833	5.91260911841734	5.32659247430588e-07	0.000118843887519585	4.98354587782915	TRUE	Up	COL1A1	Ciliated epithelial cells	etoh
1.26023770616041	5.17909039497279	5.77706714335568	6.81076557051588e-07	0.00014773685650044	5.26113360048155	TRUE	Up	COL6A2	Ciliated epithelial cells	etoh
0.891198888653178	6.00843459797057	6.04083614249913	8.5146458517145e-07	0.000179705052583888	5.34810570131215	TRUE	Up	LTBP1	Ciliated epithelial cells	etoh
0.689289108748665	6.50653262477618	5.69038018910236	9.14227608866709e-07	0.000184413637587847	8.30582812907373	TRUE	Up	TERF1	Ciliated epithelial cells	etoh
0.709838622583625	6.93744898448089	5.68820351647337	9.21005489297738e-07	0.000184413637587847	5.35864343534096	TRUE	Up	ZNRF3	Ciliated epithelial cells	etoh
0.690689419871368	5.77737798529233	5.73285785567931	1.05425565641346e-06	0.000201189948786843	8.8038212269116	TRUE	Up	LAMC1	Ciliated epithelial cells	etoh
1.07606097506742	4.89610085699337	5.97790555097964	1.05631808173397e-06	0.000201189948786843	9.14972704333018	TRUE	Up	LIN28A	Ciliated epithelial cells	etoh
-1.10774826459488	6.16751924179907	-5.93429195421891	1.24403240496923e-06	0.000231301167866779	10.0208971001594	TRUE	Down	FAM81B	Ciliated epithelial cells	etoh
0.916625765533052	6.54139674187932	5.68913999410871	1.28473342301201e-06	0.000233313565123275	5.45516342817409	TRUE	Up	HECTD2	Ciliated epithelial cells	etoh
0.88544993216911	5.90486461907193	5.54554881462841	1.49344370148606e-06	0.000264850359966225	6.87110379028064	TRUE	Up	TSPAN13	Ciliated epithelial cells	etoh
1.64133530334755	6.78650205325425	5.61114137405909	1.56023821365265e-06	0.000264850359966225	6.51741333986567	TRUE	Up	UNC5C	Ciliated epithelial cells	etoh
1.63409759877254	5.04896427250251	5.95514418732147	1.56274869230025e-06	0.000264850359966225	6.24494699499843	TRUE	Up	LINC00907	Ciliated epithelial cells	etoh
0.908245272720539	6.75803907808194	5.64045629782174	1.59405390170478e-06	0.000264850359966225	6.11414934497154	TRUE	Up	LIX1	Ciliated epithelial cells	etoh
-2.18909465365413	5.38506590741846	-5.63802802732537	2.01720058614949e-06	0.000323925394009709	7.85971811661858	TRUE	Down	LINC00461	Ciliated epithelial cells	etoh
0.975277585313596	6.1231302474127	5.88574117428529	2.0719655651122e-06	0.000323925394009709	6.63165314393858	TRUE	Up	COL9A1	Ciliated epithelial cells	etoh
0.934176689256943	5.85958514432604	5.57420090125816	2.10059922308946e-06	0.000323925394009709	5.62247135152303	TRUE	Up	DSP	Ciliated epithelial cells	etoh
0.851350728879829	5.29387047288126	5.55637018233066	2.11553273075876e-06	0.000323925394009709	5.56981928219926	TRUE	Up	AC004448.2	Ciliated epithelial cells	etoh
-1.97745491928523	5.20581754622725	-5.5671509975094	2.32992909294486e-06	0.000345766842017327	5.7505335268064	TRUE	Down	ARX	Ciliated epithelial cells	etoh
1.30820114232591	7.94391072228881	5.53514523629175	2.38779387957308e-06	0.000345766842017327	6.3950582553958	TRUE	Up	MIR99AHG	Ciliated epithelial cells	etoh
1.45073577336501	5.69556904629911	5.47580036945734	2.39101158521394e-06	0.000345766842017327	5.95125052169727	TRUE	Up	WNT3A	Ciliated epithelial cells	etoh
0.958787381699429	8.94094366367504	5.51154846527716	2.62329486961539e-06	0.000372460175215028	5.18886609500731	TRUE	Up	CDH6	Ciliated epithelial cells	etoh
1.03752356048362	5.05687180441875	5.36739739048236	2.72487244462639e-06	0.000379973730715848	5.93105856857412	TRUE	Up	CREG1	Ciliated epithelial cells	etoh
0.820472348693143	5.96571253118537	5.44966951616247	2.87963325489743e-06	0.000394509755920948	5.39847969646376	TRUE	Up	SKIL	Ciliated epithelial cells	etoh
1.21310213718156	6.64168723462465	5.40921049171004	3.04766738879402e-06	0.000410331631708492	6.24182681526354	TRUE	Up	COL1A2	Ciliated epithelial cells	etoh
0.799165683886144	6.49176970642546	5.31936289047207	3.2028612087542e-06	0.000423917681002738	4.97772562219464	TRUE	Up	KANK1	Ciliated epithelial cells	etoh
0.435883885648335	8.79829152200442	5.56312653517685	3.2874291728303e-06	0.000427858906843863	5.0168361142747	TRUE	NonSig	CALR	Ciliated epithelial cells	etoh
1.01075877283958	5.94211041452259	5.15629412576741	5.53360044240161e-06	0.000708391571388757	5.79850694561387	TRUE	Up	SH3RF3	Ciliated epithelial cells	etoh
0.612286684831469	8.88658729778193	5.29167778801029	5.81377368906757e-06	0.000732254173192398	5.03063626899442	TRUE	Up	EFNA5	Ciliated epithelial cells	etoh
1.27471510953972	5.1658504418949	5.11534845757995	6.34479906488588e-06	0.000786452950757045	6.38540267455495	TRUE	Up	KCNK10	Ciliated epithelial cells	etoh
0.535881775856795	9.7787530298792	5.28597060792942	6.60596097589136e-06	0.000806030457198994	8.12980676009872	TRUE	NonSig	MT-ND5	Ciliated epithelial cells	etoh
-0.746769923887552	7.75440819777445	-5.22460468910989	7.25909812288906e-06	0.000872096880640625	7.175346495225	TRUE	Down	CFAP298	Ciliated epithelial cells	etoh
0.783834885846272	5.88336606785179	5.17664285870198	7.53723289127048e-06	0.000881586684826335	5.36966704983386	TRUE	Up	ILDR2	Ciliated epithelial cells	etoh
1.89679477658358	5.88913745273797	5.05881171411354	7.66114433857948e-06	0.000881586684826335	4.94576434131706	TRUE	Up	GRIK1	Ciliated epithelial cells	etoh
1.2185525830342	4.61248445830983	5.45160922528834	7.67676969755293e-06	0.000881586684826335	5.28787291712259	TRUE	Up	ST3GAL1	Ciliated epithelial cells	etoh
0.989295423775582	6.72105937001603	5.30071805988557	7.81654936658209e-06	0.000884629478313617	6.64346497329228	TRUE	Up	NPAS3	Ciliated epithelial cells	etoh
0.444385350352084	8.34800361800573	5.30216527926795	8.00648670423452e-06	0.000889082123325895	5.92254264913425	TRUE	NonSig	PPIB	Ciliated epithelial cells	etoh
0.653016107933111	8.91737399457885	5.29221919147525	8.08359978949143e-06	0.000889082123325895	5.66880223411452	TRUE	Up	RSPO3	Ciliated epithelial cells	etoh
-0.890241040277765	6.68539862488091	-5.03311541101457	8.34534785023581e-06	0.000905122518923492	5.54712925462438	TRUE	Down	MCUB	Ciliated epithelial cells	etoh
1.4148447142558	4.76829780114948	5.30182083199233	9.44418365046203e-06	0.00101026890584189	5.25489637134229	TRUE	Up	SORCS3	Ciliated epithelial cells	etoh
0.984877976128366	5.9367072497209	5.06084532339736	1.07534510689678e-05	0.00113477972158878	6.02595058152322	TRUE	Up	RAB11FIP1	Ciliated epithelial cells	etoh
0.907000503653119	6.26826052749681	4.94728933951801	1.10976698095592e-05	0.0011554893805713	4.91822298565821	TRUE	Up	CACNA2D1	Ciliated epithelial cells	etoh
-1.82975986342196	4.780881814229	-5.07642241150026	1.15368998779988e-05	0.00118541646246438	6.91379343046865	TRUE	Down	ZNF385B	Ciliated epithelial cells	etoh
0.723838192096253	5.88869805758227	4.97194874747563	1.19414042383036e-05	0.00120598750812963	5.04729483440673	TRUE	Up	ATP11B	Ciliated epithelial cells	etoh
0.671985030608425	6.24067543586709	5.01875603548681	1.20459758783597e-05	0.00120598750812963	5.35489700309899	TRUE	Up	ADAMTS6	Ciliated epithelial cells	etoh
0.603012736047577	6.2817105222643	4.91764653894937	1.22426381855096e-05	0.00121016153912208	6.27238479818613	TRUE	Up	RNASEH2C	Ciliated epithelial cells	etoh
-0.675653369592523	6.64815351270944	-4.98657934241437	1.24176943510036e-05	0.00121212218983734	6.0997969704608	TRUE	Down	RAB11FIP2	Ciliated epithelial cells	etoh
-0.90553675287833	5.93812005600086	-5.13058423866257	1.3046424336557e-05	0.00125777194622437	6.07877355841124	TRUE	Down	PPP1R1A	Ciliated epithelial cells	etoh
1.10300815713731	5.31321822575968	5.00150303608176	1.52367530184671e-05	0.00145030097168577	5.70989767404335	TRUE	Up	PTCH1	Ciliated epithelial cells	etoh
0.752130836733858	6.59074808054552	5.0289153394114	1.5438968142154e-05	0.00145030097168577	6.934510375913	TRUE	Up	TNIK	Ciliated epithelial cells	etoh
0.670651510657772	8.62635755060187	4.99199360514405	1.56006251276226e-05	0.00145030097168577	7.28071158769527	TRUE	Up	PTPRD	Ciliated epithelial cells	etoh
-1.21671505807882	6.20300532622759	-4.93207917217039	1.58907271019821e-05	0.00145989044634563	7.94951364542889	TRUE	Down	EMX2	Ciliated epithelial cells	etoh
-0.545565130206372	6.87930220771042	-4.90752403605841	1.60803127887833e-05	0.00146012979729778	4.86126353227693	TRUE	NonSig	FAM204A	Ciliated epithelial cells	etoh
0.645623332686777	8.93576820150961	4.94406785318974	1.64955631552409e-05	0.00148061899631352	5.30107868895854	TRUE	Up	ID3	Ciliated epithelial cells	etoh
1.04775449343746	5.13938949404868	4.9113516702477	1.71076475246562e-05	0.00151810931272773	6.63865492105651	TRUE	Up	AC092958.1	Ciliated epithelial cells	etoh
0.819142827426083	6.49910388116164	4.87896828220547	1.88142557764857e-05	0.00165079239728738	7.37699958924981	TRUE	Up	FJX1	Ciliated epithelial cells	etoh
-0.94894646161295	7.85147558310264	-5.0777761542553	2.12505978743034e-05	0.00184384354222706	8.83958796997407	TRUE	Down	NEAT1	Ciliated epithelial cells	etoh
1.08977233621987	5.48800797033502	4.86199179299284	2.22874102493506e-05	0.00191255369930966	5.07299564272718	TRUE	Up	BAMBI	Ciliated epithelial cells	etoh
0.718344298945642	6.20365079338024	4.87356072224912	2.35339749727817e-05	0.00199757402785274	6.27899024835891	TRUE	Up	PRCP	Ciliated epithelial cells	etoh
0.881443232668796	4.94398424079156	4.70049585007215	2.50238794715982e-05	0.00210119865369581	8.02204685810052	TRUE	Up	DNMT3B	Ciliated epithelial cells	etoh
-1.05956224456202	5.12912949681024	-4.88962520285449	2.64518086041537e-05	0.00219746992967911	5.42333766204279	TRUE	Down	COBL	Ciliated epithelial cells	etoh
0.716773493295175	6.86984400041948	4.71330035014786	2.99540780062767e-05	0.00246222521211594	7.45958063911669	TRUE	Up	CD24	Ciliated epithelial cells	etoh
0.549999443740712	6.7466054166503	4.73048878394387	3.16833739798875e-05	0.00255306577322284	5.38699302392397	TRUE	NonSig	PON2	Ciliated epithelial cells	etoh
0.565297161577677	8.54608413873153	4.93858070187657	3.20098523783616e-05	0.00255306577322284	6.12326624323696	TRUE	NonSig	SLC35F1	Ciliated epithelial cells	etoh
-1.02496577272584	5.42946015315697	-4.6223043868737	3.2303929303337e-05	0.00255306577322284	8.27492160318315	TRUE	Down	DMRTA1	Ciliated epithelial cells	etoh
-1.13084882136188	6.39371346090096	-4.77938217749455	3.23669498718224e-05	0.00255306577322284	8.94996449152054	TRUE	Down	LRRC7	Ciliated epithelial cells	etoh
0.786629853284199	9.37470991178099	4.69276603998055	3.36585173149572e-05	0.00262839361712501	11.1860873152496	TRUE	Up	TPBG	Ciliated epithelial cells	etoh
-0.482874509957675	9.84877808747561	-4.68418878515851	3.80034170110461e-05	0.00288721692911807	5.11398207809861	TRUE	NonSig	IGFBP2	Ciliated epithelial cells	etoh
0.83843061671529	6.62191608482382	4.65102480503224	3.80361454023559e-05	0.00288721692911807	5.08197042520929	TRUE	Up	FN1	Ciliated epithelial cells	etoh
0.75919937957094	5.47196658174965	4.63358743235527	3.81522547780796e-05	0.00288721692911807	6.19357315922761	TRUE	Up	FLRT3	Ciliated epithelial cells	etoh
1.48159037314034	4.82393638270423	4.79030143026846	3.84518581928901e-05	0.00288721692911807	6.05599586806168	TRUE	Up	DLEU7	Ciliated epithelial cells	etoh
1.1178891691186	5.41516638545645	4.6164060700835	4.64665448217995e-05	0.00345578331917555	5.50880988393974	TRUE	Up	MSX2	Ciliated epithelial cells	etoh
1.61450716653211	8.74570836923791	4.64185411258342	4.7710584861358e-05	0.0035148297847391	6.27630528277751	TRUE	Up	DPP10	Ciliated epithelial cells	etoh
-1.17202878782307	6.41717404033438	-4.62282461704953	5.01123221995515e-05	0.00365142487205712	7.62513458667944	TRUE	Down	HDAC9	Ciliated epithelial cells	etoh
-0.691862805923395	5.62896180306167	-4.48459059678239	5.04999213961031e-05	0.00365142487205712	5.38008399909897	TRUE	Down	ITGAV	Ciliated epithelial cells	etoh
0.699497167201965	5.58168666958485	4.54417280157073	5.64093824754349e-05	0.00404129236468506	5.06930991237241	TRUE	Up	GSTM3	Ciliated epithelial cells	etoh
0.383038081691237	7.54377474435457	4.57146951157616	5.76359666237866e-05	0.0040916296669559	7.84082051036948	TRUE	NonSig	MAGED1	Ciliated epithelial cells	etoh
0.629353515840663	6.19931246324729	4.52156781568209	5.94977312530923e-05	0.00418574579599457	6.31595210179016	TRUE	Up	MCC	Ciliated epithelial cells	etoh
0.975278435023007	5.7837350830662	4.4913673852261	6.25484529882619e-05	0.00436107919094051	6.82571698048274	TRUE	Up	RBMS3	Ciliated epithelial cells	etoh
0.593812819698813	6.64531187617013	4.50357232245359	6.73054842831014e-05	0.00465122590059061	6.1539422756928	TRUE	Up	MMRN1	Ciliated epithelial cells	etoh
0.52324201008552	7.55785814248958	4.41500923007829	7.50275184915365e-05	0.00513938501667025	7.1635363943497	TRUE	NonSig	AHCYL2	Ciliated epithelial cells	etoh
0.785914036212027	5.16533945933799	4.34725434974188	7.8526416902659e-05	0.00533228512689447	5.78999763026209	TRUE	Up	SLC25A1	Ciliated epithelial cells	etoh
0.766351444764186	6.14800755944667	4.46573036806009	8.0527700955911e-05	0.0054210415238337	5.01966543507275	TRUE	Up	FABP5	Ciliated epithelial cells	etoh
-0.46337882417595	8.66541678686553	-4.43127370141827	8.40752271782196e-05	0.00561148247038219	5.43416696830774	TRUE	NonSig	PSIP1	Ciliated epithelial cells	etoh
0.936946862373947	5.91682856485769	4.39967607989121	8.53365134114892e-05	0.00564739689178237	9.11073317833923	TRUE	Up	NEGR1	Ciliated epithelial cells	etoh
-0.994540913983912	5.81942562175749	-4.39238030936676	8.70843033392318e-05	0.005709804089892	6.18405888965546	TRUE	Down	CROT	Ciliated epithelial cells	etoh
-0.994168624974333	6.69485910292972	-4.41355834609425	8.77418991915789e-05	0.005709804089892	8.47460194711841	TRUE	Down	C1orf194	Ciliated epithelial cells	etoh
-0.512789140009515	6.24146413377015	-4.36661848007773	9.83044343989536e-05	0.00634429196877214	6.31737154386094	TRUE	NonSig	FAM200B	Ciliated epithelial cells	etoh
-0.504096134348614	6.93576674465846	-4.39760933997622	9.93884779940612e-05	0.00636167725127561	5.14844025103378	TRUE	NonSig	MEAF6	Ciliated epithelial cells	etoh
0.571191997950004	5.94262334662638	4.30156571435982	0.000101167555499276	0.00642290602352718	5.17661612662866	TRUE	NonSig	TMEM141	Ciliated epithelial cells	etoh
0.868876909871716	4.9588159429614	4.32803639690068	0.000103913409304788	0.00654403075210555	9.16704018492018	TRUE	Up	SEMA6D	Ciliated epithelial cells	etoh
-0.690704605016796	5.84975354973513	-4.29633426893834	0.000104878466428407	0.00655196755471541	7.58794077724928	TRUE	Down	TP53TG1	Ciliated epithelial cells	etoh
-0.442203274103139	6.97035825539063	-4.25183234820524	0.000106436646714134	0.0065577403173437	8.6680895182511	TRUE	NonSig	RBM3	Ciliated epithelial cells	etoh
0.659054686381834	6.39830252572477	4.46436677839025	0.000106650405980618	0.0065577403173437	4.98849144409671	TRUE	Up	RBPMS	Ciliated epithelial cells	etoh
0.72796670190928	5.81324418074898	4.28252222418404	0.000119120106538727	0.00721865907521223	6.60209033647852	TRUE	Up	NETO2	Ciliated epithelial cells	etoh
0.850530648623991	6.73067426696701	4.27089408990441	0.000119696735660455	0.00721865907521223	5.55327606150216	TRUE	Up	PPM1H	Ciliated epithelial cells	etoh
0.80834277889847	5.85021199590558	4.29200043389748	0.000120172324212779	0.00721865907521223	5.5841587725896	TRUE	Up	RNF152	Ciliated epithelial cells	etoh
0.706521276670744	6.24960066740098	4.29033607081853	0.000122437982178061	0.00729861223533188	5.55036787849398	TRUE	Up	BCAR3	Ciliated epithelial cells	etoh
0.815490105374372	8.36286743388158	4.31507633619182	0.000127831061660658	0.00756236939778846	4.92229903426188	TRUE	Up	ID1	Ciliated epithelial cells	etoh
-0.775014965957084	7.85417815919433	-4.24065519767697	0.000136583737042976	0.00797825332957911	5.39609798349033	TRUE	Down	AC091078.1	Ciliated epithelial cells	etoh
-0.287170099854121	8.01884872517961	-4.1722964957157	0.000136904334250685	0.00797825332957911	5.62347891036956	TRUE	NonSig	ATP5PO	Ciliated epithelial cells	etoh
0.54839753983865	6.43223783223642	4.33087660955722	0.000143016820315981	0.00827272851738885	7.48316528932056	TRUE	NonSig	PDIA4	Ciliated epithelial cells	etoh
-0.618754437917331	6.89615391530179	-4.26649147905271	0.000147974357453094	0.0084428994060575	8.64329280593243	TRUE	Down	ZDBF2	Ciliated epithelial cells	etoh
-0.986151837580064	7.27452043135949	-4.29225539218748	0.000148121042211535	0.0084428994060575	7.51905251476259	TRUE	Down	TFPI	Ciliated epithelial cells	etoh
0.673847529317255	7.38565228655586	4.16753041604635	0.000154217578398548	0.00872670340372652	5.02419913819402	TRUE	Up	FHIT	Ciliated epithelial cells	etoh
-0.81254473273308	6.0816049168106	-4.18334741224777	0.00016548400307647	0.00929686748218814	5.48641612508443	TRUE	Down	KLHL29	Ciliated epithelial cells	etoh
0.903556000579295	7.39259701280012	4.19876689944778	0.000166888296402226	0.00930879076146415	5.69977724750825	TRUE	Up	S100A11	Ciliated epithelial cells	etoh
0.838992115375246	5.45268497548197	4.1019824827991	0.000170789515488348	0.00936660874833199	5.36612861353094	TRUE	Up	EPHB1	Ciliated epithelial cells	etoh
-0.544603585210217	7.1822773348448	-4.29718045278026	0.000171765111804799	0.00936660874833199	7.48448633815689	TRUE	NonSig	WDR78	Ciliated epithelial cells	etoh
-1.11285533253334	4.91518275231533	-4.14478076371863	0.000174745245677226	0.00936660874833199	6.87682161085922	TRUE	Down	SST	Ciliated epithelial cells	etoh
0.665324144072781	7.73781520391885	4.09416797217907	0.00017502457481716	0.00936660874833199	7.67467591876925	TRUE	Up	LARGE1	Ciliated epithelial cells	etoh
-0.269610878783872	8.41244365636217	-4.18287997820164	0.000175092150107811	0.00936660874833199	4.9715725993022	TRUE	NonSig	COX6B1	Ciliated epithelial cells	etoh
0.326159990640845	10.2404080318279	4.25011474499677	0.000175121638783003	0.00936660874833199	7.92180947138948	TRUE	NonSig	RPS10	Ciliated epithelial cells	etoh
1.0029456678393	5.71622440896244	4.09090161238943	0.000176824856616946	0.00939336942395738	6.36308540639442	TRUE	Up	ANOS1	Ciliated epithelial cells	etoh
0.755604351486692	4.9240952108413	4.08820742191672	0.000178323311238339	0.00940896444229858	6.50668532534386	TRUE	Up	DYRK4	Ciliated epithelial cells	etoh
1.16400989214912	7.61232128781171	4.14585013525051	0.000180158495708785	0.00944199793952955	5.17745522654768	TRUE	Up	PCDH9	Ciliated epithelial cells	etoh
-0.28191079385497	9.71919837802582	-4.17881315184799	0.00018265799339116	0.00950917513594379	5.21767263981476	TRUE	NonSig	NDUFA4	Ciliated epithelial cells	etoh
0.444535909050235	7.16364346408767	4.11331593540555	0.000186796049297586	0.00966020098652215	7.01151714649918	TRUE	NonSig	P4HB	Ciliated epithelial cells	etoh
-0.908057379980535	6.41174103880192	-4.18246266058291	0.000196716084255267	0.0101062888286143	8.42659448249669	TRUE	Down	OLFM3	Ciliated epithelial cells	etoh
0.383605835700414	6.90148714451544	4.04906853846034	0.000201533540383094	0.0102351677139196	6.15582980747086	TRUE	NonSig	STEAP1B	Ciliated epithelial cells	etoh
-0.467237640067906	8.05221820800321	-4.13820537137826	0.000203227601667518	0.0102351677139196	5.48214269197203	TRUE	NonSig	HNRNPF	Ciliated epithelial cells	etoh
-0.612104871155735	4.99079072866901	-4.04446432428785	0.000204449528893915	0.0102351677139196	5.60036978867296	TRUE	Down	CCDC32	Ciliated epithelial cells	etoh
0.443947530043911	6.58758893181802	4.04443625606351	0.000204467430320329	0.0102351677139196	7.30497382120731	TRUE	NonSig	EIF2AK4	Ciliated epithelial cells	etoh
0.569388567572135	5.05549600114784	4.0335609088453	0.000211519243097128	0.0104867593981134	5.43122411783302	TRUE	NonSig	EMD	Ciliated epithelial cells	etoh
-0.706269766560199	8.0893021722526	-4.09782518732815	0.000212179278384162	0.0104867593981134	9.53907072624189	TRUE	Down	DLGAP1	Ciliated epithelial cells	etoh
0.63989750186313	7.64510564652632	4.119747374019	0.000214727054087864	0.010530214524059	5.48342170941151	TRUE	Up	MLLT3	Ciliated epithelial cells	etoh
-0.589845954894384	6.10550812732145	-4.05587482852597	0.000215755451895178	0.010530214524059	5.30091126341974	TRUE	Down	FMC1	Ciliated epithelial cells	etoh
-0.678153147561189	5.81283099677483	-4.05902438302046	0.000218089148483304	0.0105780009969324	6.45485630001538	TRUE	Down	MXI1	Ciliated epithelial cells	etoh
-0.280374300211677	8.68613400007634	-4.09702416970516	0.000222491519784936	0.0107249152962998	6.92634220297424	TRUE	NonSig	EID1	Ciliated epithelial cells	etoh
0.702361541482931	5.65546297674454	4.02935973254044	0.000228845338615266	0.010902869367539	5.04766988505687	TRUE	Up	WFIKKN1	Ciliated epithelial cells	etoh
0.884132766475243	4.51225468301211	4.11887320165988	0.000228975614838826	0.010902869367539	5.64862328181392	TRUE	Up	P2RX4	Ciliated epithelial cells	etoh
0.801010239877717	5.79168768154192	4.0248869539355	0.000239454692029057	0.0113007087760004	5.15280539705606	TRUE	Up	L1TD1	Ciliated epithelial cells	etoh
-0.373860391875299	11.5977775100479	-4.09928449547656	0.000240225080908705	0.0113007087760004	5.2064985410827	TRUE	NonSig	TMSB4X	Ciliated epithelial cells	etoh
1.19566921660344	5.12381161265569	4.01878819833426	0.000252460699173652	0.0118051832326171	6.29529693626663	TRUE	Up	PDZRN4	Ciliated epithelial cells	etoh
0.624086931733611	5.87915266909382	3.97348737694832	0.000254931331780566	0.011849754582586	5.26832487367197	TRUE	Up	LRP4	Ciliated epithelial cells	etoh
0.290139110001337	7.28937860955216	3.95500659975017	0.000269942366487463	0.0124732540822521	5.62443385281147	TRUE	NonSig	PHB	Ciliated epithelial cells	etoh
0.385814591117187	7.80522144285367	4.00265962260092	0.000282271563178488	0.0128571251006504	8.18547341791715	TRUE	NonSig	PDIA3	Ciliated epithelial cells	etoh
0.492390141387344	6.21775832008075	4.01203478342938	0.00028476949330761	0.0128571251006504	7.17697366285072	TRUE	NonSig	FKBP4	Ciliated epithelial cells	etoh
0.731332866456954	6.39819981173257	3.93769092554949	0.000284781551545037	0.0128571251006504	6.56091666544394	TRUE	Up	S100A10	Ciliated epithelial cells	etoh
0.373894528176819	8.93985346401023	3.93762925834206	0.00028483578466033	0.0128571251006504	7.39658665586712	TRUE	NonSig	SOX5	Ciliated epithelial cells	etoh
0.862273410840788	5.15574082544511	3.95774754244294	0.000288841000933222	0.0129629849211927	4.94470118747059	TRUE	Up	NEDD9	Ciliated epithelial cells	etoh
-0.856229931399914	6.06596300159805	-3.98700792616929	0.000294766975711686	0.0131533446476146	6.05588043809576	TRUE	Down	TOX3	Ciliated epithelial cells	etoh
1.22724053620618	4.80363289188993	3.96265815820308	0.000311033278609345	0.0138003345037521	5.69919713422398	TRUE	Up	SAMD4A	Ciliated epithelial cells	etoh
-0.397746688437627	7.40664164757311	-3.89900440886064	0.000320843031348139	0.0140963583191115	6.78413409715163	TRUE	NonSig	LINC01578	Ciliated epithelial cells	etoh
-1.07359470379047	5.13845692069034	-3.96016051951635	0.000321860214202522	0.0140963583191115	6.01486681734233	TRUE	Down	CDH4	Ciliated epithelial cells	etoh
-0.486900458024664	7.59574690985325	-4.0083029042058	0.00032361107744552	0.0140963583191115	5.91232541008189	TRUE	NonSig	RASSF8	Ciliated epithelial cells	etoh
0.450361509106963	7.42900208703615	3.95072709155655	0.000324925662369069	0.0140963583191115	5.81808235502405	TRUE	NonSig	LRBA	Ciliated epithelial cells	etoh
0.937172342958115	4.80673408631234	4.07089385445628	0.000340395169408138	0.0146858888282218	5.83315495587003	TRUE	Up	VAMP5	Ciliated epithelial cells	etoh
0.695531421480073	5.31539738274649	3.8665193846508	0.000354500693044382	0.015144461844045	7.55859757698358	TRUE	Up	MRC2	Ciliated epithelial cells	etoh
-1.31895276001428	4.50535058942285	-3.86614953976306	0.000354902870720992	0.015144461844045	5.94148465041818	TRUE	Down	TTLL10	Ciliated epithelial cells	etoh
0.643864284252399	7.44496379235888	3.86206937204359	0.000359369102262682	0.0152517028237461	5.0254324840875	TRUE	Up	ID2	Ciliated epithelial cells	etoh
-0.959182638516106	6.8730601447495	-3.95980427842247	0.000365672208457465	0.0154353204099694	5.77132020966243	TRUE	Down	WNT5B	Ciliated epithelial cells	etoh
0.494522660543922	7.50251700604618	3.89073041742686	0.000375254200301714	0.0157075978377818	6.30838085528642	TRUE	NonSig	PBX3	Ciliated epithelial cells	etoh
-0.735721776448034	5.24335498046731	-3.90849723280054	0.000376145575062774	0.0157075978377818	6.45317238911312	TRUE	Down	MEIS3	Ciliated epithelial cells	etoh
1.01028296169864	5.32202528359438	3.8724906312916	0.000382601563540743	0.0158922106898386	6.98608822801238	TRUE	Up	MAFB	Ciliated epithelial cells	etoh
0.487730820856207	7.02574270849837	3.90064504763762	0.000388043362621492	0.0160329662365674	7.51953216067672	TRUE	NonSig	ITGA6	Ciliated epithelial cells	etoh
-1.41565109610136	5.27652197107686	-3.85796552044419	0.000398534662101574	0.0163797746123747	5.21040891184334	TRUE	Down	NRXN1	Ciliated epithelial cells	etoh
0.592256230039016	5.900550436366	3.81850084201644	0.000410574646413836	0.0167862691824379	6.40256412082369	TRUE	Up	SLC44A2	Ciliated epithelial cells	etoh
-0.957080530410875	5.15067351703736	-3.84725130625503	0.000427089597260548	0.0173705347135814	5.30305047246773	TRUE	Down	CNKSR3	Ciliated epithelial cells	etoh
0.459823294655894	6.67705173566506	3.82455401579562	0.000446465348118044	0.0180644969090871	7.15924455082635	TRUE	NonSig	SERPINH1	Ciliated epithelial cells	etoh
0.430244960066081	8.00078829390304	3.90608352372193	0.000450641423879194	0.0181394787581063	5.08619746777112	TRUE	NonSig	PGRMC1	Ciliated epithelial cells	etoh
0.617124150224358	5.39529893809506	3.78512903047296	0.000454489177018145	0.0182005435042805	6.20696022981496	TRUE	Up	RNF19A	Ciliated epithelial cells	etoh
0.885292313997181	5.12578423824709	3.83618866335047	0.000457806317165101	0.0182398445446034	5.25029318714063	TRUE	Up	PDE4D	Ciliated epithelial cells	etoh
-0.694695687166213	5.89883428074399	-3.7769412500597	0.000465936694497508	0.0184143889998247	5.14313621976489	TRUE	Down	PLEKHG4B	Ciliated epithelial cells	etoh
-0.688726525840325	5.07703560735566	-3.77625869180306	0.000466903447556062	0.0184143889998247	5.95307289902674	TRUE	Down	BAIAP2	Ciliated epithelial cells	etoh
-0.609065736682221	8.16010547858978	-3.84658510983652	0.000471504887679588	0.0184292726988851	7.81712986080336	TRUE	Down	SPATA17	Ciliated epithelial cells	etoh
-0.461428560387391	7.11383189742181	-3.77268215172947	0.000472000837466645	0.0184292726988851	9.2675470833824	TRUE	NonSig	CTXN1	Ciliated epithelial cells	etoh
-0.547491133741768	6.51431904891224	-3.76105731696774	0.000488942077753587	0.0189957646028744	8.5956179804924	TRUE	NonSig	CCDC191	Ciliated epithelial cells	etoh
1.00711074288629	6.55841710195372	3.80450875816889	0.000498931502513629	0.0191326736203749	5.95578982299377	TRUE	Up	NCKAP5	Ciliated epithelial cells	etoh
-0.476511061722252	6.86036363532052	-3.82390937863568	0.000499220738409093	0.0191326736203749	5.51636173721617	TRUE	NonSig	MLLT1	Ciliated epithelial cells	etoh
0.964232628876468	4.73037424818745	3.75379841250029	0.00049981629127372	0.0191326736203749	6.04167404587805	TRUE	Up	ARHGAP28	Ciliated epithelial cells	etoh
0.40433995777567	6.84604967199192	3.98616325289263	0.00051117821296784	0.0194721495856871	6.66686180789474	TRUE	NonSig	TMBIM4	Ciliated epithelial cells	etoh
-0.312931690103529	7.43251377229827	-3.78568860275145	0.000517049905537187	0.0196002073414558	5.57907602544107	TRUE	NonSig	PAK2	Ciliated epithelial cells	etoh
0.812177195304615	6.93981570141294	3.77914249481153	0.000523885685088334	0.0197633976563034	6.69055081022778	TRUE	Up	CPE	Ciliated epithelial cells	etoh
-0.436217244131127	8.56051183618961	-3.79421168768789	0.000528359244652281	0.0198363333725465	5.32700478874523	TRUE	NonSig	SYNE2	Ciliated epithelial cells	etoh
-0.656926183326533	6.65325818585831	-3.78270032862596	0.000531279767312067	0.0198505440332054	5.58955571541662	TRUE	Down	MIAT	Ciliated epithelial cells	etoh
-0.907624192186121	7.5235197864993	-3.78065309804452	0.000535399024544429	0.0199091951555593	5.75444192552485	TRUE	Down	TUBB3	Ciliated epithelial cells	etoh
0.617461726880573	5.22706036068356	3.72757562931438	0.000541073687373985	0.0200248550933813	5.66581323093197	TRUE	Up	CRELD2	Ciliated epithelial cells	etoh
-1.71825368268377	5.28616593616845	-3.76702065316062	0.000556307395343806	0.020409989952793	4.96511466243128	TRUE	Down	TRH	Ciliated epithelial cells	etoh
-0.312833302455481	10.4307226205047	-3.76779847288084	0.000556707370975145	0.020409989952793	6.69093619356481	TRUE	NonSig	TUBA1A	Ciliated epithelial cells	etoh
0.609849941828444	5.66725854291504	3.7499228336767	0.000561146299268512	0.0204617269493743	6.70459752537747	TRUE	Up	LINC00342	Ciliated epithelial cells	etoh
0.656329736679988	5.59805764222022	3.75321761945879	0.000563359110528297	0.0204617269493743	5.94015179106206	TRUE	Up	FLVCR1	Ciliated epithelial cells	etoh
0.437801344684011	6.62957844118868	3.70951240319681	0.000571380107494656	0.0206569780528971	7.09236799640985	TRUE	NonSig	CAST	Ciliated epithelial cells	etoh
-0.765012259557562	6.3146168209348	-3.78222342799663	0.000576614779609157	0.0207501604330318	6.02962992347367	TRUE	Down	PPP1R42	Ciliated epithelial cells	etoh
-0.928113341013278	4.88813243890419	-3.70398745965818	0.000580971593639735	0.0208110420859298	9.56693254042551	TRUE	Down	AF165147.1	Ciliated epithelial cells	etoh
0.835435235664534	5.63033289763693	3.80066158763262	0.000585062713280516	0.0208618937351943	6.63816591828883	TRUE	Up	FBLN1	Ciliated epithelial cells	etoh
0.534691328831046	5.90127681868459	3.73358636997101	0.00059153750544554	0.0209968926364737	6.58220692611917	TRUE	NonSig	ASXL3	Ciliated epithelial cells	etoh
0.716882433712796	6.05735236906937	3.69217847766384	0.000601994437496715	0.0212713781104608	6.81619328497541	TRUE	Up	LYPD1	Ciliated epithelial cells	etoh
-0.634181883815137	7.63332046420904	-3.76109610271547	0.000612147818679003	0.0214945506521409	6.38381025334716	TRUE	Down	KIF9	Ciliated epithelial cells	etoh
-0.531355789381152	7.31552178479653	-3.7479808824887	0.000613966388369847	0.0214945506521409	5.22038323020662	TRUE	NonSig	CFAP36	Ciliated epithelial cells	etoh
0.656130136330655	6.40909703811519	3.71223683209926	0.000618358780534257	0.0214945506521409	5.76335896212925	TRUE	Up	CLYBL	Ciliated epithelial cells	etoh
-0.459546749022277	6.98986019733192	-3.74143405949697	0.000619320514372097	0.0214945506521409	5.31763524137354	TRUE	NonSig	UBE2M	Ciliated epithelial cells	etoh
0.381372325778954	7.43844459122354	3.70781223823835	0.000651582930080099	0.0225142084114845	5.20920585667808	TRUE	NonSig	RDX	Ciliated epithelial cells	etoh
0.490547480328775	6.44344165580505	3.73224562134578	0.000661070405336515	0.0227414043844619	6.92845498945446	TRUE	NonSig	CTNNBIP1	Ciliated epithelial cells	etoh
-0.643534820751094	8.26056142165361	-3.70074463532777	0.000665475568094254	0.0227925382072282	5.60215522422827	TRUE	Down	AC110023.1	Ciliated epithelial cells	etoh
-0.47989404555969	6.99217342492543	-3.69467219460395	0.000673817768499774	0.0229774801494093	6.14359409528873	TRUE	NonSig	EIF4A3	Ciliated epithelial cells	etoh
0.449256054024889	7.30061868408474	3.73383367866984	0.000695224766101266	0.0236043921673252	7.46386277230667	TRUE	NonSig	NME4	Ciliated epithelial cells	etoh
-0.708371577169909	5.58892109134525	-3.63705154237646	0.000710197406675859	0.0240083616828216	5.07902030801236	TRUE	Down	STK38	Ciliated epithelial cells	etoh
0.429197179742434	6.90915226563476	3.7296107744599	0.000714681521648632	0.0240558103558369	5.08309380566239	TRUE	NonSig	RBMS1	Ciliated epithelial cells	etoh
-0.551028787883948	6.7168727861512	-3.70189235398154	0.000721534936600902	0.0241822588837616	6.8349195766615	TRUE	NonSig	C6orf118	Ciliated epithelial cells	etoh
0.333935890293593	7.98122012881858	3.68383218684309	0.000738681681173225	0.0246511335396654	5.36551877199984	TRUE	NonSig	OSTC	Ciliated epithelial cells	etoh
1.01930273900288	5.29982417121231	3.64560500472172	0.000756500719757948	0.0251383579599567	5.42334080085183	TRUE	Up	SEMA5A	Ciliated epithelial cells	etoh
-0.307601704123334	7.23976496821406	-3.61329557489143	0.000762377681863735	0.0252263021935335	11.4411147661249	TRUE	NonSig	CAPZB	Ciliated epithelial cells	etoh
0.815155969272217	4.8187240132876	3.67718018509671	0.000766448548158493	0.0252539945678045	5.7075481015968	TRUE	Up	FOXO1	Ciliated epithelial cells	etoh
0.602962328932222	4.83329849900817	3.68615109937234	0.000771432500843145	0.0253114134415299	5.17636338513528	TRUE	Up	TRABD	Ciliated epithelial cells	etoh
0.505704832842841	5.77830433581356	3.67235948613116	0.000791845673174624	0.0258315999275262	5.56495958018498	TRUE	NonSig	PCYOX1	Ciliated epithelial cells	etoh
0.680554673067196	5.36045548925944	3.59968854625117	0.000793902418056895	0.0258315999275262	9.20803984495978	TRUE	Up	FZD6	Ciliated epithelial cells	etoh
0.569446605789063	5.68738109491294	3.59218391205135	0.000811820191481614	0.0263049953331117	6.24256602573796	TRUE	NonSig	EPS8	Ciliated epithelial cells	etoh
0.403395981094339	6.86009669476434	3.59077194209092	0.000815234417772945	0.0263064692908633	8.3771982066254	TRUE	NonSig	ROCK2	Ciliated epithelial cells	etoh
-1.10961615124005	4.86045162527797	-3.62567147782295	0.000826631195736454	0.0264698687562361	6.53480103807611	TRUE	Down	WNT7B	Ciliated epithelial cells	etoh
0.583506974819939	8.61592062596067	3.64053048937706	0.000827077471702087	0.0264698687562361	4.96162167685977	TRUE	Up	LMX1A	Ciliated epithelial cells	etoh
0.642355717538756	5.89796633835065	3.61602429245688	0.000834099868276309	0.0265386152941363	5.37684973362968	TRUE	Up	LIPA	Ciliated epithelial cells	etoh
-0.73833820339929	8.03178124701988	-3.66573781871423	0.00083602245644225	0.0265386152941363	6.18248641096335	TRUE	Down	SPAG17	Ciliated epithelial cells	etoh
0.30299036043072	8.10530958592017	3.57259453937692	0.000860436437822092	0.0272030289188369	5.1153994470122	TRUE	NonSig	ZSWIM6	Ciliated epithelial cells	etoh
-0.450066183391225	7.93509436223043	-3.62278356391764	0.000868231184891815	0.0272573109498308	6.0843105436437	TRUE	NonSig	LRRIQ1	Ciliated epithelial cells	etoh
0.64208178539658	4.91181909797255	3.56920205479023	0.000869134386798292	0.0272573109498308	8.69057591650613	TRUE	Up	LAMB1	Ciliated epithelial cells	etoh
-0.629594378934748	7.0164149454915	-3.63063000381804	0.000880962134616416	0.0275177332368784	5.48344905060028	TRUE	Down	CELF2	Ciliated epithelial cells	etoh
0.303490018120112	7.28046217640875	3.5863395395185	0.000896188136969993	0.0278818054246959	5.11113846382987	TRUE	NonSig	SERP1	Ciliated epithelial cells	etoh
-0.558358128045919	6.95703390102636	-3.59582818861087	0.000925506651716184	0.0286796882668717	5.75866235179776	TRUE	NonSig	PEAK1	Ciliated epithelial cells	etoh
0.451244861896942	5.82970397154864	3.54443940549582	0.000935223191378385	0.0288662367647186	6.47134419760567	TRUE	NonSig	CRISPLD1	Ciliated epithelial cells	etoh
-0.334465476362765	8.14484304718771	-3.65381852269425	0.000949218813178912	0.0291539992525697	6.05986014438277	TRUE	NonSig	RAC1	Ciliated epithelial cells	etoh
0.350134452055466	6.54338160778342	3.53695388119602	0.000956130621910932	0.0291539992525697	7.31873767339117	TRUE	NonSig	STT3B	Ciliated epithelial cells	etoh
0.452151299008414	6.04151624316808	3.53648494159426	0.000957455176524982	0.0291539992525697	6.40873055723056	TRUE	NonSig	MBTPS1	Ciliated epithelial cells	etoh
0.711524340304447	6.20703185311068	3.58696873036303	0.000960509914684419	0.0291539992525697	5.18281668658985	TRUE	Up	ATRNL1	Ciliated epithelial cells	etoh
-0.895563939448984	5.34047344531224	-3.55747371908052	0.000963213190826351	0.0291539992525697	7.25157914147784	TRUE	Down	SYT17	Ciliated epithelial cells	etoh
0.68411819503516	5.00039817417934	3.60517075487232	0.000967746760588427	0.0291781253028379	5.49112985549254	TRUE	Up	NR1D2	Ciliated epithelial cells	etoh
0.323424810735305	8.19411060664453	3.65015810201524	0.00100772003640424	0.0301832861573764	6.12102846394427	TRUE	NonSig	RBFOX2	Ciliated epithelial cells	etoh
0.524240136986022	5.47462465941145	3.51765038481671	0.00101213050478194	0.0301832861573764	6.7876598968557	TRUE	NonSig	TMED1	Ciliated epithelial cells	etoh
0.576093301979422	6.61327307378657	3.58184138659282	0.00101268036537746	0.0301832861573764	7.02869328264573	TRUE	NonSig	LINC00472	Ciliated epithelial cells	etoh
0.547249601628423	5.60803913611648	3.56255464554117	0.00101691393290493	0.0301942239621849	5.75531224308586	TRUE	NonSig	CKLF	Ciliated epithelial cells	etoh
-0.295859952955498	9.02979261802896	-3.58523261263374	0.00104856589411469	0.0310161025270516	6.67995974464892	TRUE	NonSig	COX6C	Ciliated epithelial cells	etoh
-0.615092646317889	6.93076232622697	-3.56316557778731	0.00105462252053567	0.0310775368409926	7.07906215780317	TRUE	Down	AL022068.1	Ciliated epithelial cells	etoh
-0.890156445158374	5.36035861667912	-3.65440001833288	0.00107205013836898	0.0314723290621179	5.82899561509907	TRUE	Down	NQO1	Ciliated epithelial cells	etoh
0.845430902865842	5.29096295120509	3.54474364153001	0.00108008704451704	0.0315895120997512	5.95990398893747	TRUE	Up	RHOBTB3	Ciliated epithelial cells	etoh
0.602187561115252	5.38842567447275	3.48629559259279	0.00110983378371382	0.0322199337555468	8.08972948143525	TRUE	Up	SDF2L1	Ciliated epithelial cells	etoh
-0.731901650764059	5.04253846106726	-3.65249917992762	0.00111344651364684	0.0322199337555468	6.00807720084782	TRUE	Down	DLL1	Ciliated epithelial cells	etoh
0.664369488914699	8.57248435620274	3.56022325835657	0.00111788710443427	0.0322199337555468	5.77945540522512	TRUE	Up	PCDH7	Ciliated epithelial cells	etoh
-0.602901015745365	7.26306229472904	-3.59065259382751	0.0011211621155337	0.0322199337555468	6.69969079190947	TRUE	Down	NAV1	Ciliated epithelial cells	etoh
0.661987056194428	5.66333214706275	3.49628654478421	0.0011222719914853	0.0322199337555468	5.68124611395081	TRUE	Up	LDB2	Ciliated epithelial cells	etoh
0.547970223876708	5.64048017222647	3.50267891554165	0.00113303621609124	0.0323275080805052	6.97292370269175	TRUE	NonSig	NT5DC1	Ciliated epithelial cells	etoh
0.422441492001519	7.16082179852121	3.55754034708795	0.00113429852914053	0.0323275080805052	5.1375831843442	TRUE	NonSig	PRDX4	Ciliated epithelial cells	etoh
-0.648121260336382	5.45520117520416	-3.50743740289266	0.00114073367241301	0.0323926881740843	6.43742436366842	TRUE	Down	LCA5	Ciliated epithelial cells	etoh
-0.579860713080449	7.78235365964899	-3.55694758502129	0.00114513060593647	0.0323997279049198	5.52843968710756	TRUE	NonSig	GIHCG	Ciliated epithelial cells	etoh
0.663334793705541	4.72728069424335	3.53059385335927	0.00116416673370701	0.0328194152473577	7.47848893775702	TRUE	Up	SRD5A3	Ciliated epithelial cells	etoh
-0.707016768186206	8.90417966963379	-3.53419249775073	0.00118353286600882	0.0331726307539459	5.01880453550569	TRUE	Down	CKB	Ciliated epithelial cells	etoh
0.930861857544315	4.60219496304954	3.52324345948072	0.00118519195548097	0.0331726307539459	7.5898538560725	TRUE	Up	SELENOP	Ciliated epithelial cells	etoh
-0.377461017006073	8.63560054572171	-3.51320287934563	0.00119321420950005	0.0332778920070924	5.07708143700939	TRUE	NonSig	PCM1	Ciliated epithelial cells	etoh
0.733596109598131	4.83943513273748	3.5061950807929	0.00119753441112256	0.0332795239019789	6.45579913936395	TRUE	Up	PLEC	Ciliated epithelial cells	etoh
0.661049455870499	5.61550243339704	3.47616341445359	0.00123549918507079	0.0341822050862138	6.79333165716382	TRUE	Up	SEMA3A	Ciliated epithelial cells	etoh
0.440746650954879	7.08746154928008	3.44836073115941	0.00124010834185418	0.0341822050862138	6.28786943858646	TRUE	NonSig	LAPTM4B	Ciliated epithelial cells	etoh
-0.507104839801662	6.51427807463173	-3.47443767131883	0.00124532328029545	0.0341822050862138	7.38053991945765	TRUE	NonSig	ASAP2	Ciliated epithelial cells	etoh
0.693470647964503	4.90841790041725	3.47934578417568	0.0012475257330735	0.0341822050862138	6.83531998860054	TRUE	Up	SLC66A2	Ciliated epithelial cells	etoh
-0.883112700938372	6.7923661467329	-3.48525240755706	0.00125487754441107	0.0342634221828883	5.4677933503976	TRUE	Down	LHX5-AS1	Ciliated epithelial cells	etoh
0.660866655460402	5.90867856783842	3.46482531208793	0.00128162323723221	0.0348717625768166	6.87058594622815	TRUE	Up	MARK1	Ciliated epithelial cells	etoh
0.47012011856327	6.91178822610329	3.43461451376214	0.00129082192753952	0.0350000987227642	5.4351502679092	TRUE	NonSig	MT-ATP8	Ciliated epithelial cells	etoh
0.272634936250882	9.340616012078	3.49983396423351	0.00130140427018287	0.035164934068713	4.98562043766043	TRUE	NonSig	HSP90B1	Ciliated epithelial cells	etoh
-0.439818129591752	7.56312512951215	-3.46204506182389	0.0013080783267466	0.035223391908842	6.86237033185872	TRUE	NonSig	SESN3	Ciliated epithelial cells	etoh
0.741217616053786	5.53532940204083	3.42305510441943	0.00133499311995116	0.0358246091879678	6.29899222248075	TRUE	Up	GALNT10	Ciliated epithelial cells	etoh
0.632669545247981	5.02276979258308	3.42154772483892	0.00134085829167492	0.0358587753414022	6.73859262833928	TRUE	Up	EBAG9	Ciliated epithelial cells	etoh
0.419399739963118	6.07645311992837	3.47926458502553	0.00134623428746306	0.0358796708218397	5.91461799590643	TRUE	NonSig	SOS2	Ciliated epithelial cells	etoh
-0.385846028555986	7.90594928070584	-3.4660392099221	0.00135183599695654	0.0359064193885497	5.96594300241476	TRUE	NonSig	TCTEX1D2	Ciliated epithelial cells	etoh
0.567672018066758	7.00981743572899	3.44360219187903	0.00137566255045549	0.0364154198525659	6.85631083730481	TRUE	NonSig	BACH2	Ciliated epithelial cells	etoh
0.326161143631339	7.21309891565539	3.4552041167609	0.00138304738303325	0.0364872196422522	4.94280652934896	TRUE	NonSig	STRN3	Ciliated epithelial cells	etoh
0.491511027408571	6.83954469023928	3.47132787687827	0.00139234500292933	0.0366088287133843	6.12338841119988	TRUE	NonSig	SASH1	Ciliated epithelial cells	etoh
0.808111815353266	6.28695827359938	3.41357704406871	0.00141937075250428	0.0371623866632953	5.45017698391781	TRUE	Up	MSX1	Ciliated epithelial cells	etoh
-0.498038011638858	6.19091131078354	-3.46935445673012	0.00142291632889298	0.0371623866632953	5.75994649535861	TRUE	NonSig	HIGD1A	Ciliated epithelial cells	etoh
-0.527171634733741	7.65460956165271	-3.43688388633813	0.00145771483891362	0.0378832844129756	7.26412156505956	TRUE	NonSig	PTPRG	Ciliated epithelial cells	etoh
-1.04980396358439	4.87715973839668	-3.41749143591948	0.00146022136103287	0.0378832844129756	8.01109010347778	TRUE	Down	CREB5	Ciliated epithelial cells	etoh
0.395948961474918	6.6425126950985	3.41569509800752	0.00149592703160143	0.0386811065886608	5.96636518685501	TRUE	NonSig	WNK2	Ciliated epithelial cells	etoh
-0.809144977711327	4.58867425758555	-3.3821425528683	0.00150318951111614	0.0387406168062902	5.76125594093947	TRUE	Down	AP002026.1	Ciliated epithelial cells	etoh
0.714374791185002	6.01424938573028	3.38038142130572	0.00151086480015048	0.0388103395538656	5.72698538071235	TRUE	Up	PITPNC1	Ciliated epithelial cells	etoh
-0.748823900051123	8.68115059647901	-3.37456826977223	0.00153646510585573	0.0391764406479978	6.5034059389081	TRUE	Down	PLXDC2	Ciliated epithelial cells	etoh
-0.564925716035405	5.52556449158114	-3.44823724150865	0.00153726694849046	0.0391764406479978	7.22597635727529	TRUE	NonSig	CPEB4	Ciliated epithelial cells	etoh
0.486706881910616	5.71013683627573	3.37373521618543	0.00154016740670193	0.0391764406479978	6.35650720926112	TRUE	NonSig	DSTYK	Ciliated epithelial cells	etoh
0.53671253812956	8.51209175573142	3.42301385269014	0.00155977873505889	0.0395464679937496	8.55585535318935	TRUE	NonSig	IFITM3	Ciliated epithelial cells	etoh
-0.453008296986611	6.65328773453331	-3.39605271741892	0.00157681458051508	0.0397965626369827	6.17900088803714	TRUE	NonSig	SMIM14	Ciliated epithelial cells	etoh
0.682933209127204	5.20175934380387	3.36491383637982	0.00157989636742819	0.0397965626369827	6.15347375072621	TRUE	Up	MAP3K8	Ciliated epithelial cells	etoh
-0.568036517804764	6.75901869598897	-3.39867888201972	0.00158622971071684	0.0397965626369827	7.79060197622192	TRUE	NonSig	FIRRE	Ciliated epithelial cells	etoh
0.445055612390461	6.32006129743605	3.4252090246758	0.0015900278579509	0.0397965626369827	9.49219899343478	TRUE	NonSig	AC010894.3	Ciliated epithelial cells	etoh
-0.522122319486037	6.19764479984813	-3.42874938400426	0.00164836601439617	0.0411248888384015	5.27275487943659	TRUE	NonSig	RFK	Ciliated epithelial cells	etoh
-0.278411081778114	9.29899759933673	-3.39646082296696	0.0016927616081183	0.0420078395411318	6.46670193333414	TRUE	NonSig	ELOB	Ciliated epithelial cells	etoh
-0.580567264723918	7.01203654603711	-3.37838334813856	0.00169451523312287	0.0420078395411318	5.28468468692102	TRUE	Down	KALRN	Ciliated epithelial cells	etoh
-0.238622700360255	8.30983894768407	-3.33765937483084	0.00170889353708967	0.0422302203516874	8.13812175552274	TRUE	NonSig	RBX1	Ciliated epithelial cells	etoh
0.598783345515727	5.78495420073436	3.33491234654161	0.00172243698999416	0.0423693977150697	6.11188176212617	TRUE	Up	ROR2	Ciliated epithelial cells	etoh
-1.12346756268489	4.84590385725824	-3.35581467983841	0.00172537693346039	0.0423693977150697	4.79445270044916	TRUE	Down	DMRTA2	Ciliated epithelial cells	etoh
0.545659473880465	5.24354324324997	3.34344006111548	0.00175037786264626	0.0428485916282278	7.60421549351201	TRUE	NonSig	MYO1D	Ciliated epithelial cells	etoh
0.407152727689964	5.88809364945782	3.32800786557488	0.00175692942663649	0.0428745684143887	6.04296226687687	TRUE	NonSig	SURF4	Ciliated epithelial cells	etoh
0.501257241699951	5.53673812168668	3.31983366114285	0.00179861344091329	0.0437276012862546	6.15571117885237	TRUE	NonSig	NLRP1	Ciliated epithelial cells	etoh
0.306541392543692	9.85007937715253	3.31736218270276	0.00181140047193572	0.0437276012862546	5.65895560868473	TRUE	NonSig	RPL23A	Ciliated epithelial cells	etoh
-0.285755062311518	8.87315450235979	-3.31685844452919	0.00181401730276278	0.0437276012862546	4.77463653443585	TRUE	NonSig	GPX4	Ciliated epithelial cells	etoh
1.12715046947669	4.61052119991482	3.34818060078732	0.00181428387972166	0.0437276012862546	5.04097152379463	TRUE	Up	MEIS1	Ciliated epithelial cells	etoh
0.882241517473546	4.73200256189125	3.31297062437014	0.00183433496536015	0.0440748361369151	5.7166081015132	TRUE	Up	CLMP	Ciliated epithelial cells	etoh
0.690240200561114	5.49236790271494	3.31066331981143	0.00184649486965597	0.0442309154513604	5.61364317191333	TRUE	Up	AXIN2	Ciliated epithelial cells	etoh
-0.381228582012372	6.74121979346405	-3.34291745337569	0.00186287341141463	0.0444867843111219	5.92190580859845	TRUE	NonSig	FSD1L	Ciliated epithelial cells	etoh
1.36439909936702	4.90663774779846	3.33544372873304	0.00188201720639824	0.0447114692939595	4.97975635232196	TRUE	Up	GALNTL6	Ciliated epithelial cells	etoh
0.538420756216445	5.90990277324551	3.31658988577533	0.00188373330742895	0.0447114692939595	6.83082479533905	TRUE	NonSig	LIPE-AS1	Ciliated epithelial cells	etoh
0.398251837151654	6.83102444797205	3.32994334580445	0.0018986646640979	0.0449293101876985	6.47538002640626	TRUE	NonSig	NDN	Ciliated epithelial cells	etoh
-0.262043643888766	7.65636888849299	-3.2982749392765	0.00191310330989111	0.0451342107158298	5.16324547031635	TRUE	NonSig	BZW1	Ciliated epithelial cells	etoh
-0.385258540421843	6.43656688834174	-3.29714604222602	0.0019192851184633	0.0451436671387948	6.52636601975733	TRUE	NonSig	TSG101	Ciliated epithelial cells	etoh
0.410559229592197	6.27844474287016	3.29118923285759	0.00195221958507043	0.0455666750450487	7.02895041566668	TRUE	NonSig	SPCS3	Ciliated epithelial cells	etoh
-0.515978572984126	6.11854353170611	-3.32444921151752	0.00195288864904888	0.0455666750450487	5.31596013003659	TRUE	NonSig	CUX2	Ciliated epithelial cells	etoh
0.498096901997141	5.90584672881078	3.29055584723049	0.00195575286542756	0.0455666750450487	7.48666424469157	TRUE	NonSig	NR2F6	Ciliated epithelial cells	etoh
0.551112927166528	5.15495479217356	3.28968692896625	0.00196060991357874	0.0455666750450487	7.20957564435725	TRUE	NonSig	MCCC2	Ciliated epithelial cells	etoh
0.442429307194497	6.51081308476528	3.30812699493331	0.00197607368443478	0.0457897905096476	6.06134689268261	TRUE	NonSig	EML4	Ciliated epithelial cells	etoh
0.29596850070763	7.19618602696537	3.2840831952554	0.00199220940346092	0.0460271101527406	6.17882692330376	TRUE	NonSig	HUWE1	Ciliated epithelial cells	etoh
-0.31134282401307	7.36401392354851	-3.31325516033798	0.00201487881931304	0.0464135359882463	5.00751935567358	TRUE	NonSig	RAP1B	Ciliated epithelial cells	etoh
0.428131518506064	5.65694422881628	3.2826419907811	0.00204936576587257	0.0469982223052059	8.76845799957016	TRUE	NonSig	METTL23	Ciliated epithelial cells	etoh
-0.604640399759172	6.23280454704646	-3.31670688259428	0.00205560275818616	0.0469982223052059	5.65755944743691	TRUE	Down	ERC2	Ciliated epithelial cells	etoh
-0.663390801135339	4.72001333751825	-3.31876854176505	0.00205884075548006	0.0469982223052059	6.23798548571443	TRUE	Down	TMEM116	Ciliated epithelial cells	etoh
0.62061255047922	5.02850556342391	3.3595803438586	0.00206433477406654	0.0469982223052059	5.04754665494845	TRUE	Up	TMEM45A	Ciliated epithelial cells	etoh
0.497033371048592	5.24774723257024	3.29605569354778	0.00209108017255808	0.0474687356613548	5.7563354231751	TRUE	NonSig	SNHG25	Ciliated epithelial cells	etoh
-0.332428308457277	7.65409006342657	-3.32172144266446	0.00213144324128592	0.0482447544092805	6.17821048796884	TRUE	NonSig	AURKAIP1	Ciliated epithelial cells	etoh
-1.03586295462297	4.53008721594841	-3.29554082186826	0.00215261714723026	0.0485093247738457	5.66830319315352	TRUE	Down	EFHB	Ciliated epithelial cells	etoh
0.335540676266738	7.00646287925223	3.25639585642392	0.0021555558581796	0.0485093247738457	5.331587215758	TRUE	NonSig	ATRAID	Ciliated epithelial cells	etoh
0.372145654768135	6.46891982236931	3.35233222899812	0.00216910667981414	0.0486063658993893	7.42868812708365	TRUE	NonSig	VPS54	Ciliated epithelial cells	etoh
-0.353022182712034	8.42185535138062	-3.2912678701513	0.00217231677537289	0.0486063658993893	6.19493870688563	TRUE	NonSig	RPS27L	Ciliated epithelial cells	etoh
0.711632441483708	4.70285662761224	3.25074537042563	0.00219041577969822	0.0486239654560611	7.07972744274909	TRUE	Up	MINPP1	Ciliated epithelial cells	etoh
0.999192736794799	6.38758008889993	3.26380501192086	0.00219151016842891	0.0486239654560611	7.17827752637056	TRUE	Up	DLK1	Ciliated epithelial cells	etoh
-0.627860642832678	5.7168267337922	-3.28789813965926	0.0021917833065096	0.0486239654560611	6.97043549612593	TRUE	Down	FXYD6	Ciliated epithelial cells	etoh
0.439062712262724	6.48245539227211	3.31559620548688	0.00221048502693349	0.0487790576918979	7.249727075263	TRUE	NonSig	MPZL1	Ciliated epithelial cells	etoh
0.690938677128691	7.66566435473411	3.28050617419832	0.00221126730989011	0.0487790576918979	5.72403357394942	TRUE	Up	MAGI2	Ciliated epithelial cells	etoh
0.359713479785036	7.10811306854507	3.24513654762059	0.00222554632655544	0.0489557500396379	5.439701825781	TRUE	NonSig	MANF	Ciliated epithelial cells	etoh
0.393188316786012	6.00582930083579	3.24277371367181	0.00224050497904001	0.0491463578127063	5.05002262597088	TRUE	NonSig	FAM234A	Ciliated epithelial cells	etoh
0.364809491356211	5.91394200758314	3.24107851943295	0.00225129553381868	0.0492447249960507	6.04540624887114	TRUE	NonSig	PRKCI	Ciliated epithelial cells	etoh
0.725998319194822	5.26821195248225	3.24898177879021	0.00226855941276926	0.0494837442857965	6.95996805971569	TRUE	Up	FBXO10	Ciliated epithelial cells	etoh
0.34112715057633	9.23669334126509	3.27651180123437	0.00229075484411516	0.0498287035590397	5.6110674198803	TRUE	NonSig	TENM3	Ciliated epithelial cells	etoh
3.79114067314065	3.65868264221041	16.7579263818724	1.85728227100393e-23	1.96946212017257e-19	3.95650222312868	TRUE	Up	TTR	ENS glia	etoh
2.14334492247463	4.0359992887649	12.0761291551584	3.28635551389281e-17	1.48971871428681e-13	3.59968684794697	TRUE	Up	KRT19	ENS glia	etoh
1.98694330945344	5.30095039800463	12.0023632729656	4.21459462736744e-17	1.48971871428681e-13	5.35984721124302	TRUE	Up	APOA1	ENS glia	etoh
2.4878371049808	3.62103001235782	11.6729248520291	1.35350261454004e-16	3.09160060394099e-13	6.56280186344246	TRUE	Up	MIR302CHG	ENS glia	etoh
2.70709576665281	3.53530777950424	11.6374308342467	1.45775207654705e-16	3.09160060394099e-13	3.61689335908962	TRUE	Up	POU5F1	ENS glia	etoh
-1.69864409761978	5.40536299811276	-11.6063926443533	6.94913495332468e-16	1.22814378408425e-12	4.70018302494492	TRUE	Down	MTRNR2L12	ENS glia	etoh
1.73502036935793	4.61948350958464	10.8904893930951	1.94715575928066e-15	2.94966281020173e-12	4.91367478068903	TRUE	Up	KRT18	ENS glia	etoh
1.85664559593296	5.82191524426489	9.97686148147686	1.23971334145757e-13	1.64324003410201e-10	5.41520613600897	TRUE	Up	ID1	ENS glia	etoh
1.30391255032508	4.86855810275531	8.75892264894499	5.83301233976387e-12	6.87258476120623e-09	4.31157601919027	TRUE	Up	DLK1	ENS glia	etoh
0.96673247922623	6.68595058013191	8.85686578703711	7.18218638773075e-12	7.61599044554969e-09	5.74463288248633	TRUE	Up	TPM1	ENS glia	etoh
-0.378708425948302	10.0071662124012	-8.29986452419579	2.52398210268633e-11	2.43311874698962e-08	4.36809999860685	TRUE	NonSig	ACTB	ENS glia	etoh
2.01774124308748	3.59568658466561	8.45326226844334	4.09049639666459e-11	3.61463531585261e-08	3.91666834838134	TRUE	Up	DSP	ENS glia	etoh
-1.61633706020596	4.64755968361519	-8.31361326166584	8.11939136555977e-11	6.62292508003045e-08	4.9763714840669	TRUE	Down	MTRNR2L8	ENS glia	etoh
-1.04899451912823	8.04080538948834	-8.29562853357945	1.23928172309306e-10	9.38667385119915e-08	3.61436147700043	TRUE	Down	SEMA3C	ENS glia	etoh
1.3594557965971	5.20034922508239	8.26090466781462	2.0502181208436e-10	1.44936753022837e-07	7.10663463539202	TRUE	Up	ROBO2	ENS glia	etoh
-0.416942202486633	9.79598988919666	-7.8020781854294	2.9646865345146e-10	1.96484600074955e-07	5.846098840379	TRUE	NonSig	TUBA1A	ENS glia	etoh
1.73721260507395	3.75105144185675	7.7387886371108	5.34344266972031e-10	3.21621746111222e-07	3.6225372955198	TRUE	Up	PDPN	ENS glia	etoh
1.20010697837123	7.1476490365727	8.01992901564632	5.45944118257449e-10	3.21621746111222e-07	7.07171136591911	TRUE	Up	CTNNA2	ENS glia	etoh
0.701821942142688	7.01957692082412	7.45821200414877	6.11801956958935e-10	3.41449892189081e-07	3.64032619791405	TRUE	Up	FBLN1	ENS glia	etoh
0.703362888474881	5.9898681275751	7.36450646853254	1.17609431993209e-09	6.23565208427992e-07	4.04399815371132	TRUE	Up	AC004448.2	ENS glia	etoh
0.904807332724551	6.77052335560255	7.24118075203562	3.27215860703401e-09	1.65228427947565e-06	4.34338813515945	TRUE	Up	TENM4	ENS glia	etoh
1.27416157322381	4.593526700702	7.28995656995847	4.34246172860502e-09	2.09306655318762e-06	6.91508290699381	TRUE	Up	CPE	ENS glia	etoh
1.93852161304204	3.44359376210177	7.03656328218725	6.0915018281939e-09	2.80844719070296e-06	4.2571049262239	TRUE	Up	PITX2	ENS glia	etoh
0.789696288492886	8.89584966767706	6.94073601405992	6.77264816552436e-09	2.89856787528216e-06	5.41501163565905	TRUE	Up	ID3	ENS glia	etoh
0.832267131939475	7.89039331004668	7.19048426636708	6.83366624689305e-09	2.89856787528216e-06	4.71004089392675	TRUE	Up	GREB1L	ENS glia	etoh
0.389508236719073	8.55646792054778	6.78250721160669	7.98026490229832e-09	3.25472034707582e-06	5.28735774799935	TRUE	NonSig	HSP90B1	ENS glia	etoh
1.37106006301381	3.8364945715574	6.99248884303581	2.03849638931434e-08	8.00600581936639e-06	4.43945188384638	TRUE	Up	BST2	ENS glia	etoh
0.718436319508167	5.06391978936978	6.49233310437172	2.39659415287063e-08	9.07624442751434e-06	4.11379488909568	TRUE	Up	ISCA1	ENS glia	etoh
1.6116593563193	3.83368017577505	6.9022670091644	2.86577080641628e-08	1.04788391831856e-05	8.00845106296484	TRUE	Up	PRELP	ENS glia	etoh
1.56280942151947	5.16621599340099	6.72526503610018	3.58496745838362e-08	1.26716649762333e-05	3.43000907041272	TRUE	Up	ADAMTS19	ENS glia	etoh
-0.244577165053868	11.3289737183639	-6.43171428015514	3.9828478829282e-08	1.36239093388938e-05	6.63471820237381	TRUE	NonSig	RPL6	ENS glia	etoh
1.43647539328802	3.37356226148538	6.4033946342432	4.80246965273427e-08	1.59141838117482e-05	5.17195938439319	TRUE	Up	MSX2	ENS glia	etoh
-0.432708058221349	7.55409310292178	-6.38716459425354	5.25516386160696e-08	1.64262085886854e-05	3.94396026154943	TRUE	NonSig	PPDPF	ENS glia	etoh
0.741009469399408	5.85103466327338	6.30826047721361	5.26906828996185e-08	1.64262085886854e-05	6.00331533341684	TRUE	Up	FKBP4	ENS glia	etoh
1.12864545698605	8.36844844565837	6.92166054245155	5.50217071583666e-08	1.64262085886854e-05	4.77681996719592	TRUE	Up	NAV3	ENS glia	etoh
1.11433277933627	4.7446634117437	6.47845284747768	5.57660797050806e-08	1.64262085886854e-05	3.74214387198804	TRUE	Up	COL6A2	ENS glia	etoh
1.60914610291009	3.56582699649642	6.28687375324579	7.17947870791888e-08	2.00748066576406e-05	4.25442302050155	TRUE	Up	GABRB3	ENS glia	etoh
0.848324286648297	5.18466929325947	6.20099331630666	7.19391411722314e-08	2.00748066576406e-05	4.98694971440278	TRUE	Up	DNMT3B	ENS glia	etoh
0.57242570223151	6.16316693405596	6.26592674474013	7.58347052288696e-08	2.06192619037675e-05	4.38132380918378	TRUE	NonSig	RAB34	ENS glia	etoh
0.712114197729285	7.6411387843696	6.46618875839154	8.00563572293e-08	2.12229403014874e-05	3.70405631694996	TRUE	Up	GPC6	ENS glia	etoh
-0.257714752680767	11.7957618580742	-6.25837647831428	8.4252278785507e-08	2.17905162010126e-05	3.79693092814798	TRUE	NonSig	RPL3	ENS glia	etoh
-1.50073414962537	4.93132003384555	-6.2369350612671	1.12338200565362e-07	2.82804401680024e-05	4.85761276637082	TRUE	Down	SST	ENS glia	etoh
0.827663857742026	5.42924945131209	6.26788308091965	1.1467926510978e-07	2.82804401680024e-05	4.44263615149844	TRUE	Up	LTBP1	ENS glia	etoh
-0.24008290992336	11.0018111360014	-6.03962395544939	1.31854256170966e-07	3.17768757372027e-05	5.00599623000561	TRUE	NonSig	RACK1	ENS glia	etoh
2.22815956493693	3.51316339632689	6.10425035553352	1.6779439029198e-07	3.90226169113753e-05	4.73710187807332	TRUE	Up	LUZP2	ENS glia	etoh
1.35297951404805	4.35461616559362	6.07715325548604	1.69279552803024e-07	3.90226169113753e-05	10.6004848361942	TRUE	Up	COL9A3	ENS glia	etoh
0.91945342233408	6.25297857388951	6.1344853804869	1.88211915587031e-07	4.16915420536602e-05	4.87316370743524	TRUE	Up	FBN2	ENS glia	etoh
1.21717919134161	3.80148303125597	6.22200883702989	1.887206731965e-07	4.16915420536602e-05	4.12447935711793	TRUE	Up	MRC2	ENS glia	etoh
1.16766083202193	4.27435139332982	6.1144980138069	2.19957613829597e-07	4.76006232050826e-05	5.35493595259198	TRUE	Up	FGFR2	ENS glia	etoh
-0.484246091715112	9.12160697240053	-5.94560513254265	2.40824253614153e-07	5.10740077064897e-05	3.77080619208132	TRUE	NonSig	IGFBP2	ENS glia	etoh
0.546733259651453	6.98777581398089	5.93075003793148	2.54055345127865e-07	5.19362288432087e-05	5.19641595713029	TRUE	NonSig	PSD3	ENS glia	etoh
0.466776858113716	7.40335110864704	5.93746029651503	2.54685392290348e-07	5.19362288432087e-05	3.95269254633083	TRUE	NonSig	PBX3	ENS glia	etoh
-0.409413253171816	8.38069069071967	-5.91148663098293	2.59788411257412e-07	5.19772889240301e-05	3.3797070048336	TRUE	NonSig	SNHG6	ENS glia	etoh
-0.401084609921462	9.08832339145764	-5.87569819558237	3.15739582597702e-07	6.20018987752969e-05	4.20259648218385	TRUE	NonSig	ZFAS1	ENS glia	etoh
0.753436154072854	5.4324299207893	5.8965091796721	3.36973507188714e-07	6.49684921859842e-05	4.20379348123814	TRUE	Up	SPATS2L	ENS glia	etoh
0.382746590582658	7.4308841065479	5.81605175392604	3.64195699416404e-07	6.81651212552769e-05	5.68959702802523	TRUE	NonSig	KIAA1211	ENS glia	etoh
0.919484416594783	5.2059240934924	5.79710839001139	3.68523109117941e-07	6.81651212552769e-05	8.33818233607953	TRUE	Up	KRT8	ENS glia	etoh
-0.492813236020344	7.85537116464122	-5.98687954180846	3.72838271671639e-07	6.81651212552769e-05	5.2322055286252	TRUE	NonSig	ZBTB20	ENS glia	etoh
0.626278588426783	5.65740263739435	5.84383714931385	4.31863257520428e-07	7.76182708940106e-05	3.65263355308612	TRUE	Up	COL6A1	ENS glia	etoh
-0.233084566231665	10.2655104816141	-5.66421949117032	5.33911348516887e-07	9.43599323278845e-05	8.59365419710274	TRUE	NonSig	EEF1G	ENS glia	etoh
-0.25459605820435	12.4998517619823	-5.7285340784516	6.50752841242379e-07	0.000113124313582528	4.59941295138114	TRUE	NonSig	EEF1A1	ENS glia	etoh
0.977089050781493	5.1398536743692	5.79028863064456	6.71119410816662e-07	0.000114783068262901	9.01984438053131	TRUE	Up	CACNA1A	ENS glia	etoh
1.50926790415736	5.23547451618836	5.59357740034043	7.46264021575129e-07	0.00012560926483782	9.67395698482452	TRUE	Up	FREM1	ENS glia	etoh
1.31663363479565	4.8551357510584	5.60665615005079	7.59583538248222e-07	0.000125853497493502	4.2908889738856	TRUE	Up	CACNA1D	ENS glia	etoh
1.11685710798744	5.37786631925059	5.60910675756876	7.75276297172846e-07	0.000126477382388013	5.64362284946076	TRUE	Up	ID2	ENS glia	etoh
1.35354353439963	3.56760498115784	5.53188147334216	8.70239183843477e-07	0.000139818428870852	3.62326451630821	TRUE	Up	FBLN2	ENS glia	etoh
0.560254227710099	5.42982549790725	5.55354268569281	8.8456580997925e-07	0.000139999042522686	6.30803936445571	TRUE	NonSig	SLC5A3	ENS glia	etoh
0.967591279366012	4.659333336643	5.50005891916936	9.78325214839314e-07	0.000152561184972884	5.78257156592908	TRUE	Up	PTCH1	ENS glia	etoh
1.3660146431397	3.58919442537178	5.5348264734708	1.0079884552149e-06	0.000154908834479693	5.73864297535943	TRUE	Up	CACNA1C	ENS glia	etoh
0.82008585951693	5.03594631933705	5.48417120066893	1.03714959744796e-06	0.000157113347590546	3.44113449937638	TRUE	Up	ITGB5	ENS glia	etoh
-0.224730211168833	12.1274047832478	-5.51386154285837	1.19293435785588e-06	0.00017816726662963	6.53376529183759	TRUE	NonSig	RPS23	ENS glia	etoh
-0.686871750590553	8.71592812405293	-5.78444938209325	1.21486384174915e-06	0.000178922446915388	7.77966571691639	TRUE	Down	CCSER1	ENS glia	etoh
0.441041830452234	6.64419466776558	5.47459205670937	1.38211465677285e-06	0.00019741580767945	6.96030745164849	TRUE	NonSig	SERPINH1	ENS glia	etoh
1.06145018430281	3.50257181932221	5.43430473035849	1.38231181386546e-06	0.00019741580767945	4.68421953868953	TRUE	Up	ADAMTS3	ENS glia	etoh
-0.528308952721682	6.88039652826484	-5.43833073680814	1.39628306072791e-06	0.00019741580767945	5.67241960696061	TRUE	NonSig	PIK3R1	ENS glia	etoh
-0.290211562648656	8.68547649248139	-5.51177768078874	1.47478215121155e-06	0.000205770920150622	5.72659958620785	TRUE	NonSig	EID1	ENS glia	etoh
0.366321315782164	7.09994063043188	5.41676098635026	1.54617396248329e-06	0.000212930242833413	6.23649182050568	TRUE	NonSig	FNDC3B	ENS glia	etoh
0.704762834234569	6.92265537449049	5.53686078804294	1.58481246373603e-06	0.000215453222634063	6.49714772124326	TRUE	Up	CD24	ENS glia	etoh
-0.209568178966999	11.2890575602857	-5.35843437159033	1.64391002761224e-06	0.000220658505478484	5.52749257655804	TRUE	NonSig	RPL19	ENS glia	etoh
-0.262860376729216	11.6991713771367	-5.35373172213334	1.92031681843765e-06	0.000254537994283911	5.76608778951743	TRUE	NonSig	RPS15A	ENS glia	etoh
-0.401160425034477	8.25033427666016	-5.49709435382356	1.95142521294998e-06	0.000255468061211377	3.80053902909983	TRUE	NonSig	MGST1	ENS glia	etoh
0.867465345371601	5.31787615489221	5.2910052216457	2.10209409479595e-06	0.000271836655868491	5.75295586852261	TRUE	Up	TSHZ2	ENS glia	etoh
-0.818553282631104	5.16244191993446	-5.28495934533212	2.14885912227549e-06	0.000274536170272401	3.8153288051036	TRUE	Down	PACSIN3	ENS glia	etoh
1.34460826003003	5.34193915273265	5.33393698966362	2.29452408433417e-06	0.000289159187650983	4.97957364278127	TRUE	Up	CDH11	ENS glia	etoh
0.711265169079377	5.2537890199483	5.26414299374975	2.31785467279645e-06	0.000289159187650983	4.15342698203248	TRUE	Up	WWC2	ENS glia	etoh
-1.25685151119666	3.97363152337661	-5.26056038297402	2.34823264016759e-06	0.000289542545538804	4.39813203595701	TRUE	Down	CPS1	ENS glia	etoh
-0.215134077526705	12.0991224894567	-5.3311448397406	2.4089826492035e-06	0.000293618988645448	4.34243487302834	TRUE	NonSig	RPL10	ENS glia	etoh
0.649662989296518	5.18330336409284	5.30818804044782	2.46038164229069e-06	0.000296475987896028	4.54752231883172	TRUE	Up	GJA1	ENS glia	etoh
0.495048417710917	6.4492967909677	5.28412151923929	2.50384830367068e-06	0.000298323678787909	4.58808810765959	TRUE	NonSig	SLC27A4	ENS glia	etoh
0.501352395281167	6.29024896310989	5.26441475073727	2.9025597615965e-06	0.000341986041244103	4.72024775464661	TRUE	NonSig	PKP4	ENS glia	etoh
1.12725645128293	3.81156588113737	5.19228239320605	3.00819736409234e-06	0.000348258719755598	6.01867604853179	TRUE	Up	PDZD2	ENS glia	etoh
-1.5597068385989	3.58698317992365	-5.3767613591616	3.05224346244516e-06	0.000348258719755598	4.01084206926275	TRUE	Down	AC087490.1	ENS glia	etoh
-0.652482851281934	6.62584781595781	-5.25883339406404	3.05432487148912e-06	0.000348258719755598	6.44314235551837	TRUE	Down	DDIT4	ENS glia	etoh
0.591488051891347	6.05709327985086	5.22421614574441	3.22797653005557e-06	0.000364143224730949	6.71855604691568	TRUE	Up	PTPRF	ENS glia	etoh
1.49520317578657	3.16552927873386	5.24210723545713	3.35300200634753e-06	0.000374265613424307	3.89465223331859	TRUE	Up	PMAIP1	ENS glia	etoh
-0.259891440927709	11.3340505959208	-5.09491661221626	4.27552756163152e-06	0.000472267648578548	3.55872639069675	TRUE	NonSig	RPL35A	ENS glia	etoh
-0.21825888825608	11.6018678820029	-5.07563559844266	4.58271176640812e-06	0.000497151118161455	4.71433186782785	TRUE	NonSig	RPS7	ENS glia	etoh
-1.29339864881377	4.19892771755872	-5.07302968198951	4.62585979482488e-06	0.000497151118161455	4.5742736087703	TRUE	Down	NEFM	ENS glia	etoh
-0.984585810145347	6.03297968781767	-5.36291131318067	4.64145234798039e-06	0.000497151118161455	5.31812751366929	TRUE	Down	ADGRG6	ENS glia	etoh
0.460089125549815	8.37533364294144	5.18856056854295	4.7114990103658e-06	0.000499607355059189	3.87829534848507	TRUE	NonSig	COL1A2	ENS glia	etoh
0.438834307893208	5.90896246654338	5.04806087419695	5.06006708079517e-06	0.000530370039142536	6.26016434178976	TRUE	NonSig	PDIA4	ENS glia	etoh
0.405759737373947	7.30732588957005	5.19270511600937	5.10163560850044e-06	0.000530370039142536	4.54252729996247	TRUE	NonSig	CCND2	ENS glia	etoh
0.861671713735688	4.37895936554892	5.08953602698208	5.44356114977397e-06	0.000560422547885467	5.78997070059647	TRUE	Up	BAMBI	ENS glia	etoh
0.880761051305992	4.67484645944498	5.08700610631543	5.61874888334259e-06	0.000572896280374662	5.61742338267675	TRUE	Up	SOX13	ENS glia	etoh
-0.372863263773497	7.28666896979832	-5.06264040706937	5.83027393861758e-06	0.000587838394341667	5.15959226689195	TRUE	NonSig	LINC01578	ENS glia	etoh
0.933699621398971	4.40691049112234	5.00475900389017	5.90999642299854e-06	0.000587838394341667	4.4552618439789	TRUE	Up	COL5A1	ENS glia	etoh
-0.224025526886072	12.106820209582	-5.0366700998802	5.93160205531482e-06	0.000587838394341667	5.0214505096438	TRUE	NonSig	RPS12	ENS glia	etoh
0.797569164326181	5.58310981743947	5.11525425179104	6.09236765907922e-06	0.000598180246822927	3.74254794616135	TRUE	Up	NKD1	ENS glia	etoh
0.479348688090651	5.82401642340959	5.04354391562928	6.20475822016521e-06	0.000603626203363595	5.93591114032453	TRUE	NonSig	CYB5A	ENS glia	etoh
-0.382078187943387	7.65245599585435	-5.03271527775769	6.27485996512315e-06	0.000604896500637871	4.07754783617319	TRUE	NonSig	RBM3	ENS glia	etoh
0.547931555491844	7.2656140925132	5.02848904898711	6.60610113351531e-06	0.000631090958736904	5.11832638742936	TRUE	NonSig	PBX1	ENS glia	etoh
0.487234573733496	6.75248581719613	4.983083360004	7.8408189909852e-06	0.000742357540896491	6.76353005990222	TRUE	NonSig	KCTD1	ENS glia	etoh
-0.970981216091913	4.2530556159816	-5.0639666086748	7.91120175524836e-06	0.000742392773563306	5.09940737843859	TRUE	Down	AC113414.1	ENS glia	etoh
0.589549657728096	5.73029234968109	4.91952267623986	8.01268952586055e-06	0.000745320699405485	4.11083049849343	TRUE	Up	SKIL	ENS glia	etoh
0.64593452739985	6.33101470377458	4.95746293165167	8.89353172847231e-06	0.000820060960423655	6.06098148851965	TRUE	Up	SEMA6A	ENS glia	etoh
0.474062879183166	7.98475609875844	5.10029152690856	9.281269187181e-06	0.000848436021214373	4.37308401878324	TRUE	NonSig	S100A11	ENS glia	etoh
0.434893960034846	7.22555389290829	4.89603247812059	9.47485476553116e-06	0.000858729572082842	4.4145186414078	TRUE	NonSig	POU2F1	ENS glia	etoh
-0.396469838099082	8.34185592877003	-4.93155016272881	9.71607352936453e-06	0.00087312918394391	5.92445277802989	TRUE	NonSig	WSB1	ENS glia	etoh
0.748585811306874	5.75193964517551	4.94400830053981	1.01575594869153e-05	0.000901491889010862	6.13435650012517	TRUE	Up	CDON	ENS glia	etoh
0.293717035667567	7.22529042741214	4.85154163872723	1.02017188496137e-05	0.000901491889010862	7.3373638114678	TRUE	NonSig	NSD1	ENS glia	etoh
1.01081472578468	4.11403258623607	4.96298976408758	1.13190880367909e-05	0.000991963715224225	7.40350286267896	TRUE	Up	DACT1	ENS glia	etoh
0.838772606913337	4.05323270980488	4.91305193894571	1.14780634820102e-05	0.000993342557846944	4.55552858331985	TRUE	Up	SLC39A8	ENS glia	etoh
-0.635947914955641	6.23996000392688	-4.95700601942806	1.15221741432642e-05	0.000993342557846944	5.38221021147824	TRUE	Down	FABP7	ENS glia	etoh
0.348041321736021	13.6217396914363	4.92729597313661	1.16206925595481e-05	0.000993756644366518	3.88440674792148	TRUE	NonSig	MALAT1	ENS glia	etoh
-0.482536732912396	5.93508839656096	-4.80445797255094	1.20513097895257e-05	0.00102233671206505	3.9657294649161	TRUE	NonSig	IFT52	ENS glia	etoh
0.86950125178275	5.84583175856625	4.94702262927282	1.22585071465827e-05	0.00103086104432485	6.39197447551046	TRUE	Up	FGF13	ENS glia	etoh
-0.229835828477064	11.6357683904937	-4.84272658816691	1.23462233712992e-05	0.00103086104432485	7.45954635654251	TRUE	NonSig	RPL5	ENS glia	etoh
0.905758431971784	6.19662168732792	4.79322516411412	1.25389635235668e-05	0.00103877475940548	8.75834015203641	TRUE	Up	HES1	ENS glia	etoh
-0.209503137710224	11.7992354661003	-4.77595100785185	1.33268379206672e-05	0.00109548673884306	4.91706655764206	TRUE	NonSig	RPL17	ENS glia	etoh
0.638658927460422	4.72118628506754	4.79756268955109	1.38739668135485e-05	0.00113168880069899	3.81673503790442	TRUE	Up	SPINT2	ENS glia	etoh
0.695166558803727	5.85925810194466	4.77609599367425	1.46424278782383e-05	0.00118525423832702	6.3628552058647	TRUE	Up	GPC3	ENS glia	etoh
0.860479476507174	5.27925562445325	4.87933770009573	1.48307099923896e-05	0.00119140036938863	6.43223952545165	TRUE	Up	CHST11	ENS glia	etoh
0.513855693887438	6.08093826299483	4.81775722337764	1.51145517220812e-05	0.00119793658405524	7.58910369931092	TRUE	NonSig	SFRP2	ENS glia	etoh
0.404894215779805	6.27069058729611	4.73975818509946	1.51380141704454e-05	0.00119793658405524	4.22125269612005	TRUE	NonSig	AC010894.3	ENS glia	etoh
1.0753890946323	3.87476467171083	4.81486407407404	1.57064341488428e-05	0.00123371131640244	5.88547901407323	TRUE	Up	NEGR1	ENS glia	etoh
0.814949446200651	3.98671605581996	4.71314519113306	1.66213799065849e-05	0.00129597876859873	7.83673558645155	TRUE	Up	SLC9A3R1	ENS glia	etoh
-0.404380602625253	7.13900946226292	-4.72641334005299	1.67962729782626e-05	0.00130005604862406	5.60207029614266	TRUE	NonSig	NIFK	ENS glia	etoh
0.426944644678208	6.5960707463911	4.76618898695008	1.73286831055014e-05	0.00133154605544012	6.5579081154528	TRUE	NonSig	ANTXR1	ENS glia	etoh
0.765635078062781	5.09821125631637	4.77901441592384	1.84376630040889e-05	0.00139332881865783	8.78562588085862	TRUE	Up	HAS2	ENS glia	etoh
-0.905890165852084	5.72344541736392	-4.79281686965875	1.8539854166359e-05	0.00139332881865783	4.01285630058869	TRUE	Down	CCN2	ENS glia	etoh
-0.687591152142498	6.86085277906988	-4.92072983499169	1.86038496800138e-05	0.00139332881865783	8.90306560724553	TRUE	Down	S100B	ENS glia	etoh
-0.347446300232852	8.62432205184861	-4.76496469262458	1.87242158575522e-05	0.00139332881865783	11.8045829470328	TRUE	NonSig	GULP1	ENS glia	etoh
-1.31878268724874	4.5994695993466	-4.73025480581411	1.87897039860495e-05	0.00139332881865783	4.22604793914688	TRUE	Down	AC110023.1	ENS glia	etoh
0.255599620441966	7.83261675946311	4.73601228745819	1.89363249040265e-05	0.00139444992557151	4.82943322423349	TRUE	NonSig	KTN1	ENS glia	etoh
0.277680159584531	7.89222961731027	4.69103800796238	1.94246105638977e-05	0.00141880023170737	5.60316300951762	TRUE	NonSig	H2AFV	ENS glia	etoh
-0.192551898237063	11.0186528505911	-4.66576067373826	1.96222273967675e-05	0.00141880023170737	5.25536720182002	TRUE	NonSig	RPLP0	ENS glia	etoh
-0.851396663596437	4.29789261878216	-4.70967006845077	1.96683924991497e-05	0.00141880023170737	4.04969774237216	TRUE	Down	BGN	ENS glia	etoh
-0.234430490699096	11.9048874312553	-4.68787607926347	2.06177939659146e-05	0.00147723707577404	4.17229305854151	TRUE	NonSig	RPS24	ENS glia	etoh
0.647897809185431	5.33052178084518	4.74855538349275	2.0970307777354e-05	0.00148944555105694	6.44074075676404	TRUE	Up	MYCN	ENS glia	etoh
-0.202124234779722	9.89579417882027	-4.70541617979634	2.11732680378274e-05	0.00148944555105694	7.84835174876626	TRUE	NonSig	MARCKSL1	ENS glia	etoh
-0.217803619262046	11.8994640016495	-4.67515896929898	2.12095698047527e-05	0.00148944555105694	3.38198459588861	TRUE	NonSig	RPL32	ENS glia	etoh
0.326294296046309	7.83948720638594	4.63566130546517	2.17970231690165e-05	0.00151555319376699	3.63746689899035	TRUE	NonSig	ZNF609	ENS glia	etoh
0.330514549882654	9.59957405813353	4.81304690923246	2.18671858399047e-05	0.00151555319376699	7.88209050674675	TRUE	NonSig	MT-ND5	ENS glia	etoh
-0.668490257830652	8.33283788430504	-4.70745242534969	2.2022924226701e-05	0.00151643563960998	7.01900591881747	TRUE	Down	SMOC1	ENS glia	etoh
0.400888151752558	6.56316822607474	4.62916233776513	2.22966312214613e-05	0.00152537727401532	6.36081206588129	TRUE	NonSig	PLEKHA7	ENS glia	etoh
1.24530367970778	3.10402983998512	4.62248108241438	2.28219124503157e-05	0.00155130486937915	5.41922027511396	TRUE	Up	PLAGL1	ENS glia	etoh
-1.06269156958019	7.34955926004638	-4.7770876288636	2.40006081295097e-05	0.00162103470449249	6.46025650024064	TRUE	Down	FSTL5	ENS glia	etoh
-0.445668829021986	6.97793494258675	-4.59581512396865	2.50414510238228e-05	0.0016752345903407	6.23912078872428	TRUE	NonSig	CSRNP3	ENS glia	etoh
0.910539870432478	5.18274121868071	4.62293083999128	2.51190399721022e-05	0.0016752345903407	4.47360648142503	TRUE	Up	ARHGAP6	ENS glia	etoh
-0.764426909480948	4.35514850423071	-4.70515451531567	2.57466875885795e-05	0.00170636171993311	6.33979961336923	TRUE	Down	PALM	ENS glia	etoh
-0.89997666872811	4.12386318018899	-4.66165690765378	2.63675808160345e-05	0.00173665731039273	5.9079687630235	TRUE	Down	GKAP1	ENS glia	etoh
-0.569780433735862	7.6633735124051	-4.80768295502549	2.73443715650127e-05	0.00178987479058886	5.11013277429773	TRUE	NonSig	EPHA6	ENS glia	etoh
-1.38054389810676	3.31412361809563	-4.56856358809077	2.75271617699977e-05	0.00179078541968746	3.4326645648359	TRUE	Down	C1orf61	ENS glia	etoh
1.03415938331292	3.70995260914812	4.64245791476291	2.84233435113857e-05	0.00182680092443196	9.81451206789297	TRUE	Up	ZNF503	ENS glia	etoh
0.805365214822879	3.69094629966481	4.57174011681662	2.85963459002138e-05	0.00182680092443196	4.0616700581607	TRUE	Up	AC012404.1	ENS glia	etoh
-0.194483820556558	11.8037572377653	-4.59628153617987	2.85976002881654e-05	0.00182680092443196	5.54853852901486	TRUE	NonSig	RPL11	ENS glia	etoh
-0.28382093673164	10.8861575065026	-4.55021003140684	3.15132030519555e-05	0.00199408193262407	4.12009136934963	TRUE	NonSig	RPS28	ENS glia	etoh
0.516375160052177	5.43382133591781	4.52878996900007	3.15923957639422e-05	0.00199408193262407	8.11228887523524	TRUE	NonSig	UGP2	ENS glia	etoh
-1.42279893565535	5.40137763470576	-4.60245009243638	3.34386337974187e-05	0.00209496073401798	3.6947639560627	TRUE	Down	PWRN4	ENS glia	etoh
-0.189764739247316	9.19931982475602	-4.53090728722365	3.3772865991337e-05	0.00209496073401798	6.42962809574352	TRUE	NonSig	COX4I1	ENS glia	etoh
-0.185492098335808	11.9136000468329	-4.53375725678854	3.41473584492555e-05	0.00209496073401798	4.61998391550525	TRUE	NonSig	RPL7A	ENS glia	etoh
-0.462125187923486	8.33670243425262	-4.58189107930818	3.43261292495947e-05	0.00209496073401798	8.82672721672257	TRUE	NonSig	NR2F2	ENS glia	etoh
-1.43404739992823	3.36647795875085	-4.56365524297446	3.43273402766105e-05	0.00209496073401798	7.5430668978491	TRUE	Down	LINC00461	ENS glia	etoh
0.672341568218813	4.00827203818592	4.53862777754352	3.4376006008971e-05	0.00209496073401798	3.81633283488585	TRUE	Up	AC093879.1	ENS glia	etoh
0.368318552689574	7.91845438746072	4.55621656718603	3.65621836168424e-05	0.00221185007448197	4.01505473327046	TRUE	NonSig	CDK14	ENS glia	etoh
0.741477284236226	4.96211646652697	4.61064983899979	3.67112045557174e-05	0.00221185007448197	3.66915443203733	TRUE	Up	BEX1	ENS glia	etoh
0.751546511576843	4.82957096380867	4.50564575599393	3.91521039030531e-05	0.00234558706094901	7.14067546016705	TRUE	Up	SULF2	ENS glia	etoh
0.42116117650369	6.36665406930658	4.46483796018065	3.93861524756729e-05	0.00234635258905638	4.03349226987159	TRUE	NonSig	TERF1	ENS glia	etoh
0.638747466688242	5.29737043300267	4.48336074870363	4.0224913241925e-05	0.00238293284925907	3.6933061315622	TRUE	Up	AC068587.4	ENS glia	etoh
-0.185426680212499	10.8312924120273	-4.43589470830646	4.35017292774961e-05	0.00256236018264632	4.12545780368979	TRUE	NonSig	RPL10A	ENS glia	etoh
0.359962122403387	6.5131630162059	4.43432177519978	4.3737004249244e-05	0.00256236018264632	4.90894350975879	TRUE	NonSig	E2F3	ENS glia	etoh
0.795744817700783	4.24899025834541	4.43806660064987	4.62448299448805e-05	0.00269439657546985	6.82974697601409	TRUE	Up	AC009041.2	ENS glia	etoh
0.263300181085884	8.57331792205151	4.43256885919823	4.73389721157842e-05	0.00274307355363812	5.62922402054453	TRUE	NonSig	RBFOX2	ENS glia	etoh
0.396890353101009	6.57284294322305	4.443111578967	4.79497329335653e-05	0.00276336395667134	4.36098172406996	TRUE	NonSig	RPRD2	ENS glia	etoh
0.399820259527724	7.5480303942219	4.42828873383102	4.89164922836898e-05	0.00280308015521799	4.07748624772491	TRUE	NonSig	ANK2	ENS glia	etoh
0.633064232959825	5.32489455490557	4.40013572940185	4.91675696784748e-05	0.00280308015521799	5.30215920699742	TRUE	Up	FRMD3	ENS glia	etoh
0.522998890134471	5.5545944566892	4.42297987945929	5.01694448366784e-05	0.00284490263662105	4.91542598298463	TRUE	NonSig	TUBA1C	ENS glia	etoh
-0.315519301716511	7.64230888160298	-4.44854780723175	5.10178852014771e-05	0.00287762582274714	5.51098712055543	TRUE	NonSig	NOP53	ENS glia	etoh
-1.04378466085143	4.66741044802476	-4.42592739160782	5.15718038890224e-05	0.00289347835153013	5.64947097321699	TRUE	Down	MGLL	ENS glia	etoh
0.260304256455232	7.59533242423276	4.38358936161891	5.20264016118841e-05	0.00290362085627589	7.25221938109681	TRUE	NonSig	CECR2	ENS glia	etoh
0.705113641848617	5.05517236940688	4.59536634927379	5.3356556781106e-05	0.00296226663930287	7.76631263773305	TRUE	Up	SLC1A3	ENS glia	etoh
-0.229792278558272	11.4730619369469	-4.53273755993876	5.40584085213345e-05	0.00297621652643695	3.84096479120023	TRUE	NonSig	RPL18	ENS glia	etoh
0.472635661158857	5.61189330117763	4.42896905493858	5.41691615996162e-05	0.00297621652643695	7.38689129955483	TRUE	NonSig	TLE3	ENS glia	etoh
-0.333873431953858	7.7291674092162	-4.42953008438907	5.7540185100044e-05	0.00313429586617081	4.49071733469724	TRUE	NonSig	BRI3	ENS glia	etoh
1.22688016403012	3.71403240128638	4.35322234617225	5.76995578447685e-05	0.00313429586617081	5.11108862099294	TRUE	Up	CLMP	ENS glia	etoh
-0.223391336940715	12.0999987173441	-4.35203569858643	5.79330431695094e-05	0.00313429586617081	5.38963032649872	TRUE	NonSig	RPS8	ENS glia	etoh
1.04530714864735	4.66774364686305	4.40140780656133	5.9385345323463e-05	0.00319655940005077	3.44389565741087	TRUE	Up	AC073050.1	ENS glia	etoh
0.835766268667955	5.21702261386261	4.37535790780699	5.97985584992067e-05	0.0032025450218464	5.25994180215661	TRUE	Up	AC092691.1	ENS glia	etoh
0.553750032013945	5.08080976429188	4.32089836065097	6.43986267386675e-05	0.00343157305495895	5.06069293285435	TRUE	NonSig	TBC1D4	ENS glia	etoh
-0.206132231135149	11.0388719753527	-4.318902381772	6.48361877708476e-05	0.00343761467561034	7.61589948104479	TRUE	NonSig	RPSA	ENS glia	etoh
0.768341344122454	5.18826500174632	4.35280882511373	6.64024045012171e-05	0.00350313978771595	3.74653364328048	TRUE	Up	SPSB4	ENS glia	etoh
0.818669756504112	3.73431610511811	4.3456302932935	6.7904597355765e-05	0.00356465519980461	7.28399872909759	TRUE	Up	DOCK6	ENS glia	etoh
1.16513686131781	4.21002745230963	4.3319432687558	6.91345857181427e-05	0.00361134555150337	7.76706206291536	TRUE	Up	SRRM4	ENS glia	etoh
1.29058136413625	3.68358218710358	4.35825414848599	7.08298498897319e-05	0.00366972413548141	4.81008975902499	TRUE	Up	CDH20	ENS glia	etoh
-0.198783272137433	12.0906125858965	-4.38833965779935	7.10102596790686e-05	0.00366972413548141	5.20587759384305	TRUE	NonSig	RPS3A	ENS glia	etoh
-0.953408569370749	3.61454145140798	-4.34857519748576	7.12903783392276e-05	0.00366972413548141	8.11220224975737	TRUE	Down	DDIT3	ENS glia	etoh
-0.376658687737246	6.36021441760076	-4.31006930978186	7.20839074724799e-05	0.00369264615863854	5.42245182144525	TRUE	NonSig	TRAPPC1	ENS glia	etoh
-0.658304430700095	5.90641557062366	-4.32662633500863	7.28644245918887e-05	0.00371468441525186	6.30444417638251	TRUE	Down	SCCPDH	ENS glia	etoh
0.383806263121581	6.65591872101671	4.32417056401483	7.5032860226925e-05	0.0037950500757559	7.21103915658309	TRUE	NonSig	ZNF827	ENS glia	etoh
1.40992088418841	3.75177127222513	4.35007261238419	7.51565933523896e-05	0.0037950500757559	4.63957563216355	TRUE	Up	IGFBP7	ENS glia	etoh
-0.585032131262867	5.05638143567507	-4.3246403049469	7.5527142405468e-05	0.00379568634155253	5.00369224876532	TRUE	Down	C11orf1	ENS glia	etoh
0.653257993524701	4.41704262713949	4.26199158660797	7.86013490025612e-05	0.00392306803929604	6.9079755792042	TRUE	Up	NOS1AP	ENS glia	etoh
-0.233709776887113	10.8152726855885	-4.2606229443176	7.89650720189331e-05	0.00392306803929604	8.69339958877894	TRUE	NonSig	RPS25	ENS glia	etoh
-0.348979133857268	7.37068290086524	-4.31532614770125	7.91716861947711e-05	0.00392306803929604	4.66634238773815	TRUE	NonSig	SOX10	ENS glia	etoh
-0.410375684267938	6.18349059271808	-4.26595674442947	8.4299625235789e-05	0.00415773593488515	5.84739629652609	TRUE	NonSig	ORC4	ENS glia	etoh
1.10128757552278	3.77394134148967	4.26099875001715	8.65170161178255e-05	0.00423303126305798	5.07201679645136	TRUE	Up	TFAP2C	ENS glia	etoh
-0.210038417815497	9.67863409135015	-4.30017029955172	8.67724316006623e-05	0.00423303126305798	5.03228551793764	TRUE	NonSig	GSTP1	ENS glia	etoh
0.588068040368163	4.78117367800003	4.28774125079362	8.70238415076047e-05	0.00423303126305798	7.02335001615651	TRUE	Up	MEGF8	ENS glia	etoh
0.964939966476745	3.92190724664242	4.35219871821403	8.79887553893922e-05	0.00426042357145715	5.7097409566354	TRUE	Up	OLFM3	ENS glia	etoh
0.326663492422403	6.97254542300177	4.25856914673837	9.06488061178228e-05	0.00436927245487906	9.89899124387689	TRUE	NonSig	POLR1D	ENS glia	etoh
0.684134163003167	4.40471754583636	4.20940042755723	9.78353140845616e-05	0.00468546700831576	5.40194764756915	TRUE	Up	VASH1	ENS glia	etoh
-0.615437655811712	5.260742345587	-4.19610772350876	9.80925759945397e-05	0.00468546700831576	5.18033311953181	TRUE	Down	ZNF322	ENS glia	etoh
-0.492147894915242	5.2831331741976	-4.1918373581232	9.95060825824012e-05	0.00471194288636319	6.01854012592221	TRUE	NonSig	RAB21	ENS glia	etoh
0.424784508562396	8.04812415384235	4.22169562225039	9.95355720997128e-05	0.00471194288636319	7.31613298406471	TRUE	NonSig	EFNA5	ENS glia	etoh
0.406292390942625	7.43563087877006	4.24850462709972	0.000101979834318884	0.00480619628052198	4.08630663719992	TRUE	NonSig	UST	ENS glia	etoh
0.451702019044947	5.27898683951292	4.17439113781627	0.000105488662843749	0.0049495654017483	5.72584852263166	TRUE	NonSig	SNHG25	ENS glia	etoh
-0.21723191606377	11.1348687194144	-4.31947915687643	0.000106934937152987	0.00498538721820447	4.98396575361801	TRUE	NonSig	RPL29	ENS glia	etoh
0.823702230394497	3.46092451190562	4.19992762607336	0.000107192407181311	0.00498538721820447	5.19728028444857	TRUE	Up	RRAS	ENS glia	etoh
0.320116338533282	7.57717593411086	4.16261179922057	0.000109723512042133	0.00508082149211693	3.98767370794197	TRUE	NonSig	ZNF521	ENS glia	etoh
0.603098930994627	4.16413812232453	4.15933195280834	0.000110931678138959	0.00511083287461662	5.10240209271113	TRUE	Up	POLR2M	ENS glia	etoh
-0.284748896437243	7.59991959804838	-4.15824320437407	0.000111335570920072	0.00511083287461662	4.02489711289524	TRUE	NonSig	ATF7IP	ENS glia	etoh
0.479991678116685	5.67000193505887	4.1820831432137	0.000113423337879005	0.00518422877098693	6.64620602921082	TRUE	NonSig	GALNT7	ENS glia	etoh
-0.744662273474794	5.36294869902202	-4.16212288766568	0.000114201711473822	0.00519740321231078	4.00522626052788	TRUE	Down	TMEM150C	ENS glia	etoh
-0.191272600683349	11.4273513103551	-4.14233420643814	0.000117402276347417	0.0053202296512308	5.24992324203748	TRUE	NonSig	RPL28	ENS glia	etoh
-0.841358397948412	3.40228512079734	-4.18401563109009	0.000119053075780891	0.00536897719278265	4.20021148252283	TRUE	Down	VLDLR	ENS glia	etoh
0.954438969585143	3.51124453270848	4.13454476606283	0.000120488213319784	0.00536897719278265	5.05616048853005	TRUE	Up	CD9	ENS glia	etoh
0.222007120426717	8.02336571564348	4.15309454074087	0.000120491536693621	0.00536897719278265	8.60262474385196	TRUE	NonSig	FOXN3	ENS glia	etoh
0.466081386209681	7.0892488588122	4.13960333576605	0.000120503260268038	0.00536897719278265	7.20598051508975	TRUE	NonSig	OOEP	ENS glia	etoh
0.365566527265344	7.17009901692101	4.13025872565574	0.000122219548169509	0.00540288913668454	6.23637959504706	TRUE	NonSig	BMPR2	ENS glia	etoh
0.3364968410869	6.65550060697	4.19616640998997	0.000122708357242478	0.00540288913668454	7.21322122534685	TRUE	NonSig	PTBP1	ENS glia	etoh
0.617712707725016	5.77359525017352	4.13891880541597	0.000122993469612279	0.00540288913668454	6.26088014746459	TRUE	Up	S100A13	ENS glia	etoh
-0.199425043007501	11.6205480479568	-4.1465826065472	0.000123638150585789	0.00540288913668454	6.17634477968126	TRUE	NonSig	RPL26	ENS glia	etoh
-1.12031028594029	3.3068366848929	-4.12636815772528	0.000123811963430247	0.00540288913668454	5.72780575347223	TRUE	Down	BCL6	ENS glia	etoh
-0.280446609053737	6.77848903554307	-4.14249247478207	0.000126316594030322	0.00548532790279055	7.05900992472667	TRUE	NonSig	CEP57	ENS glia	etoh
-0.326028870242869	7.21592825648114	-4.26920117283925	0.000126735697489974	0.00548532790279055	4.76377469345551	TRUE	NonSig	C9orf16	ENS glia	etoh
0.881831975720803	4.2536189237139	4.13877356900744	0.00012734430519341	0.00548926427752405	5.23213531179377	TRUE	Up	GLI2	ENS glia	etoh
-0.272022291835249	11.1271131563264	-4.1873727193596	0.000128970413608044	0.00553685127894614	5.4576484560848	TRUE	NonSig	RPL34	ENS glia	etoh
-0.938125695681499	3.85057898671502	-4.18185593569586	0.000131531193260017	0.00560445612931765	7.60550918664322	TRUE	Down	RNF43	ENS glia	etoh
-0.938680923819366	4.67851072144775	-4.15227932597083	0.000131602185609213	0.00560445612931765	3.74526743838679	TRUE	Down	AC091078.1	ENS glia	etoh
0.5891153357084	4.66868374999838	4.11628104548557	0.000138121847377053	0.00585857627834508	4.98904405096755	TRUE	Up	HS6ST1	ENS glia	etoh
0.644427019648841	4.50580606528885	4.12298832464242	0.000138806456900896	0.00586415804373345	5.41025313671305	TRUE	Up	GPC4	ENS glia	etoh
0.744914079491467	5.50227046533987	4.17448502648483	0.000143774031637405	0.00604246859698512	6.76695039008466	TRUE	Up	NTN1	ENS glia	etoh
0.911958792298364	5.44275687264613	4.08756394419117	0.000144225411287875	0.00604246859698512	6.05929320467534	TRUE	Up	COL11A2	ENS glia	etoh
0.488964397063531	5.21788770121149	4.07930809093127	0.00014473661105566	0.00604246859698512	4.55884706727466	TRUE	NonSig	EZR	ENS glia	etoh
0.791574850228785	4.6917561203608	4.09382227931757	0.000145877304069197	0.00606620757784223	4.20246703768107	TRUE	Up	SLIT2	ENS glia	etoh
0.333566788484484	7.43408591022953	4.07556803668843	0.000146538949050468	0.00606991803019984	5.20334748818447	TRUE	NonSig	HSPA5	ENS glia	etoh
0.947468534498585	3.42538401853032	4.07277644162697	0.000147898344136879	0.00610238926547652	4.44520224395293	TRUE	Up	PDE4DIP	ENS glia	etoh
-0.2435016184055	11.4831963224888	-4.06382217687822	0.000152341465854069	0.00626135234076181	4.41486149878489	TRUE	NonSig	RPS11	ENS glia	etoh
-0.233266996736642	8.76943058560446	-4.09565812708475	0.000153597932424726	0.00628861959626177	6.52476493059084	TRUE	NonSig	GABARAP	ENS glia	etoh
-0.679608169487809	4.78429145279482	-4.05969673468927	0.000154431666758488	0.00629843613195001	3.90791250528629	TRUE	Down	FAM76B	ENS glia	etoh
0.438750102910784	6.66005330844671	4.07155159407555	0.000155327144445567	0.0063106859758651	4.45795379161444	TRUE	NonSig	TNS3	ENS glia	etoh
0.765560330966488	3.30569036069564	4.04941017110685	0.000159764876109845	0.00646620895522441	6.27071428781654	TRUE	Up	DSEL	ENS glia	etoh
0.332216888515263	7.05213144953191	4.06038638813737	0.000166998075857648	0.00673326082279276	3.83651717519528	TRUE	NonSig	SIPA1L1	ENS glia	etoh
-0.225649730885253	7.62929152776716	-4.06553776863003	0.000167896546823207	0.00674384463073215	5.21859787242509	TRUE	NonSig	OSBPL1A	ENS glia	etoh
0.343981141605906	6.88069239363312	4.06485625237603	0.000171705680542697	0.00686495665952963	3.72545850395764	TRUE	NonSig	TMEM131L	ENS glia	etoh
0.490199451913805	5.35390147865311	4.12507989270692	0.000172206570297518	0.00686495665952963	4.8553312023266	TRUE	NonSig	STRA6	ENS glia	etoh
0.927045269077175	5.33581730281154	4.04093023644494	0.00017343815664263	0.00688412784115379	5.61128116581994	TRUE	Up	RMST	ENS glia	etoh
-0.168274841719836	11.2984741286067	-4.02352250026007	0.000173985879048398	0.00688412784115379	4.76429771095902	TRUE	NonSig	RPS15	ENS glia	etoh
0.558492520419768	6.74502542354546	4.09496350604862	0.000175675424758062	0.00692513830533267	3.37203046131283	TRUE	NonSig	ROR2	ENS glia	etoh
0.42580577482739	6.38916266807457	4.03985663873762	0.000182573119993725	0.00717039023856837	7.52086383103919	TRUE	NonSig	FGFR1	ENS glia	etoh
-0.398584410319534	6.93579252920788	-4.03105464098689	0.000194051988892552	0.00757602723650201	9.01949337414202	TRUE	NonSig	MBNL2	ENS glia	etoh
0.607818662669235	6.71757612521422	4.01799691343302	0.000194330385545883	0.00757602723650201	7.90787336861501	TRUE	Up	FAM155A	ENS glia	etoh
1.15154157094828	4.08480207202549	4.014994144529	0.000195115550585093	0.00757877398682904	6.36047599689643	TRUE	Up	MSX1	ENS glia	etoh
-0.189923701172606	8.37763132843118	-4.00234077144311	0.000198684005941811	0.00768921605476995	5.39268894013072	TRUE	NonSig	PCBP2	ENS glia	etoh
-0.500746118307978	5.18368415925805	-3.97823632644273	0.000201852798063265	0.00778344389331948	4.97596045205164	TRUE	NonSig	PIP4P2	ENS glia	etoh
-0.895817984261109	3.69369220181385	-4.00707111750089	0.000213453447567632	0.00820094332611294	5.65547197862831	TRUE	Down	HIST1H1E	ENS glia	etoh
-0.185799658849616	12.3633208157051	-3.98815184184393	0.000215630780909224	0.00825468881141304	6.81060134547884	TRUE	NonSig	RPS18	ENS glia	etoh
-0.201517073930958	10.0244964982556	-3.98956810530848	0.000218316215936144	0.00832742861074413	5.74476888432235	TRUE	NonSig	RPL4	ENS glia	etoh
-0.894541273920298	4.32372657503015	-4.01098130993378	0.000221674338392019	0.00842521392225439	6.62967797516782	TRUE	Down	RXRG	ENS glia	etoh
0.31821569749459	7.35821012597811	4.00330742079853	0.000226044655150382	0.00856063401148089	3.57069553731131	TRUE	NonSig	CAMSAP2	ENS glia	etoh
0.423384145063118	6.76754474839071	3.93830106828158	0.000229959364420609	0.00867789715414995	4.87981341658278	TRUE	NonSig	MT-ATP8	ENS glia	etoh
0.389859219723683	6.4704959584823	3.96586054768495	0.000234709929751278	0.00882575920242038	4.07110600706001	TRUE	NonSig	C1orf21	ENS glia	etoh
-0.450289112863581	5.59660138936097	-3.94678789694548	0.000236583576106059	0.00886477823685034	4.80744391024213	TRUE	NonSig	MRPL40	ENS glia	etoh
-0.825978147818291	5.50273225796098	-4.0286598519694	0.000248522102963407	0.00927932528107031	3.67947944751569	TRUE	Down	PMEL	ENS glia	etoh
-0.329706070829652	6.23759959862917	-3.90400333153477	0.000257075954272289	0.00956502954071353	3.6945193459677	TRUE	NonSig	EIF4A3	ENS glia	etoh
0.246866574744031	7.18887193194134	3.93395370486839	0.000260482394152602	0.00965788569088877	5.55332881878433	TRUE	NonSig	CERS6	ENS glia	etoh
0.728794189366559	3.85267171520798	3.89505850074506	0.000264639103437341	0.00974398281825412	6.10957540568669	TRUE	Up	COL9A2	ENS glia	etoh
0.672067072841258	4.13283731735279	3.91165036483208	0.000264642309662126	0.00974398281825412	3.51488461547472	TRUE	Up	CCDC173	ENS glia	etoh
-0.428298328809857	6.06980079906143	-3.8936637291936	0.000265837563857523	0.00975412293129817	3.97799514198612	TRUE	NonSig	CITED2	ENS glia	etoh
-0.290164458054662	6.94968875601415	-3.89765281371374	0.000275361898261694	0.0100687502385069	7.19552776143164	TRUE	NonSig	PAFAH1B3	ENS glia	etoh
0.346773179586323	6.25037392587789	3.89749850252635	0.000291227205372778	0.0106122793325531	6.99110476954576	TRUE	NonSig	GBF1	ENS glia	etoh
0.439054109278364	5.71687997572548	3.8736544755486	0.000293092207653018	0.0106436635957281	5.27720276468913	TRUE	NonSig	SLC39A7	ENS glia	etoh
-0.35254195726532	6.76673895206503	-3.84812703634746	0.000307963242964967	0.0111455366157014	3.62038125213175	TRUE	NonSig	HERC4	ENS glia	etoh
0.389060237994852	5.77597727366903	3.85485444007251	0.000310204835388525	0.0111884764437412	5.91038875281356	TRUE	NonSig	SH3RF1	ENS glia	etoh
-0.462192731253123	5.35227996084801	-3.87237856041107	0.000317448297179068	0.0114109211636842	9.96385643795441	TRUE	NonSig	RWDD3	ENS glia	etoh
0.996191579986658	3.03467855777795	3.85628564923634	0.000322732955970012	0.0115616900848176	4.81862424407814	TRUE	Up	AC103591.3	ENS glia	etoh
0.406100627316885	5.3936342519584	3.8311990322375	0.000325203372845679	0.0116109648675272	4.41558281719029	TRUE	NonSig	DUSP12	ENS glia	etoh
0.53672067496442	5.75792970611487	3.8766079012656	0.000332748387094776	0.0118404828750101	6.52701431280453	TRUE	NonSig	TSPAN5	ENS glia	etoh
1.30306300533175	3.72216215313611	3.89469580599614	0.000334265872102511	0.0118463543234117	5.13425251420249	TRUE	Up	PAX7	ENS glia	etoh
0.488436678259941	5.23360923100455	3.83111351968752	0.000335147708131226	0.0118463543234117	5.30206638112967	TRUE	NonSig	EMP2	ENS glia	etoh
0.728816870405964	4.42895108507653	3.83259756283848	0.00033779877484886	0.0119003927192602	4.57065081479519	TRUE	Up	CMTM8	ENS glia	etoh
0.8431551502375	3.78934479441415	3.81400447143765	0.000343662547645345	0.0120668796530836	4.04450017041097	TRUE	Up	CTSZ	ENS glia	etoh
0.202684274665759	8.20347420864576	3.82877953972318	0.000345212947967125	0.0120813138621894	5.22229307915654	TRUE	NonSig	PDIA6	ENS glia	etoh
-0.623307057865052	5.30406840172524	-3.84455450208227	0.000348266602435562	0.0121480889875878	4.34823225643778	TRUE	Down	SAT1	ENS glia	etoh
0.482084645593755	5.57768383610095	3.83140841801822	0.0003589643796737	0.0124663430806678	4.58223321705152	TRUE	NonSig	SHC1	ENS glia	etoh
0.542891239410987	4.67217918239416	3.85259720883227	0.000359741699611876	0.0124663430806678	6.10632703600291	TRUE	NonSig	PLXNB2	ENS glia	etoh
-0.806392878925795	3.77216613789896	-3.81541483097518	0.000364784255307391	0.0125999095872299	5.61196274379416	TRUE	Down	AL683813.1	ENS glia	etoh
-0.584530292912103	4.85968008124854	-3.78303279012338	0.000379480063140278	0.0130649564595439	3.55049714212518	TRUE	Down	EIF2AK3	ENS glia	etoh
-0.201086758383516	11.628654065302	-3.7808530589064	0.000382131448486239	0.0131136630412559	6.45537022510471	TRUE	NonSig	RPL23	ENS glia	etoh
-0.608997934853659	8.46605174763087	-3.85034933658575	0.000385550542042409	0.0131883159607023	6.69759811787903	TRUE	Down	NTM	ENS glia	etoh
0.402399136864745	5.50866867764309	3.78580668013932	0.00039122305551442	0.0133393224459	4.77558294898212	TRUE	NonSig	BAIAP2L1	ENS glia	etoh
-0.806936223889001	3.97045157328345	-3.79657837195112	0.000399319490858325	0.013571743208531	3.94840258936199	TRUE	Down	UFL1-AS1	ENS glia	etoh
0.79611945232078	4.75774013775162	3.82332286275575	0.000404886435937292	0.0137169832801247	4.69509770219945	TRUE	Up	FGF12	ENS glia	etoh
-0.226311635450294	7.96562078694542	-3.77184827816074	0.000409946972152596	0.0138441964735864	6.51101488701909	TRUE	NonSig	CBX5	ENS glia	etoh
-0.190098984790083	12.2536650739783	-3.78409934889278	0.0004157523024455	0.0139956743337526	5.16456842617849	TRUE	NonSig	MT-CO1	ENS glia	etoh
-0.884425095913245	3.7287732504092	-3.80678902121894	0.000417348947716389	0.0140049627898247	3.88413410458657	TRUE	Down	HSPA1A	ENS glia	etoh
0.5840104750766	4.08432835909766	3.7379623539201	0.000438064997203507	0.0146217976141659	3.99742488772913	TRUE	Up	S1PR2	ENS glia	etoh
0.470478386537525	6.03057471846262	3.75222438973792	0.000438488461081173	0.0146217976141659	4.05764658701284	TRUE	NonSig	UHRF1	ENS glia	etoh
1.59892346115974	4.3674707880517	3.77016558997967	0.000440700685184957	0.014649498638562	12.1006630827166	TRUE	Up	PDZRN4	ENS glia	etoh
0.634896545414484	4.37541013173645	3.74795564298867	0.000457605794628642	0.0151549488400168	5.89027435478993	TRUE	Up	LOXL2	ENS glia	etoh
0.830600167074323	3.92048667853342	3.72330044918697	0.000458925409277274	0.0151549488400168	4.95277243231506	TRUE	Up	AC015878.1	ENS glia	etoh
-0.208045654686088	11.7396563259829	-3.82020998591541	0.000460193655836042	0.0151549488400168	4.82899440661949	TRUE	NonSig	RPS14	ENS glia	etoh
0.778273061741807	5.48664511302911	3.73877031678345	0.000462889411007823	0.0151965303849132	3.53425056656581	TRUE	Up	TMEM132B	ENS glia	etoh
-0.376899108973827	6.95305459132529	-3.83187617337627	0.000469491127496219	0.0153331930597685	4.40848791723214	TRUE	NonSig	LINC01198	ENS glia	etoh
-0.499839950973112	8.3597522851968	-3.74050071695584	0.000469944147908786	0.0153331930597685	4.12217810542362	TRUE	NonSig	NR2F2-AS1	ENS glia	etoh
0.573176450439395	4.41823622449191	3.73287359591983	0.000476438622432041	0.0154474436407577	8.44284204124771	TRUE	NonSig	DDX11	ENS glia	etoh
0.560315739180752	5.23390738006962	3.7448708148317	0.000477970265762334	0.0154474436407577	6.11204609080479	TRUE	NonSig	PTPRM	ENS glia	etoh
-0.251948903436504	7.21573368705325	-3.72703661448237	0.000478391169734103	0.0154474436407577	9.16472793972239	TRUE	NonSig	PAPSS1	ENS glia	etoh
0.453817128904023	7.7412754149895	3.76251237679441	0.000479272817598009	0.0154474436407577	6.35946420363941	TRUE	NonSig	EDNRA	ENS glia	etoh
0.361033168014836	8.1414577582275	3.74263847091634	0.0004821298933828	0.015492440574034	4.24850328361679	TRUE	NonSig	TENM3	ENS glia	etoh
0.445733072420435	5.95632711669331	3.7213202456687	0.000492398235606566	0.0157745948349608	4.11356530871813	TRUE	NonSig	DPYSL2	ENS glia	etoh
-0.53514047997817	4.29762615933828	-3.69833467171931	0.000496653218580364	0.0158577205883325	5.98427855998558	TRUE	NonSig	MAFG	ENS glia	etoh
-0.243566342521634	8.43060896877452	-3.73364357569228	0.000497983869852389	0.0158577205883325	7.03355183217299	TRUE	NonSig	FIGN	ENS glia	etoh
-0.663033408074555	3.46009397945381	-3.68975714457632	0.000510287615082802	0.0162008678752636	4.68509059734338	TRUE	Down	NHEJ1	ENS glia	etoh
-0.688896083677163	4.71720282226466	-3.71452129213938	0.000523144437354177	0.016533892158877	3.58342239064118	TRUE	Down	AC079447.1	ENS glia	etoh
-0.177117052732755	11.6580351776096	-3.71136182906164	0.000523895489002515	0.016533892158877	3.58571170610369	TRUE	NonSig	RPL30	ENS glia	etoh
0.988091070949727	4.01337921255907	3.73228565893295	0.000526439061709925	0.0165648659061485	5.96472431422411	TRUE	Up	ADAMTSL1	ENS glia	etoh
0.467650479386915	4.99552390582042	3.66894014850434	0.000544882763017824	0.0170944876302988	9.09445670428599	TRUE	NonSig	SFT2D2	ENS glia	etoh
-0.193052782432934	8.34821691760021	-3.66697305334947	0.000548265420010507	0.0171227385167046	4.38551457433386	TRUE	NonSig	SELENOH	ENS glia	etoh
-0.250106636131674	8.13722767524679	-3.73533642298297	0.000551089804046049	0.0171227385167046	4.32971415889944	TRUE	NonSig	SOD1	ENS glia	etoh
0.857818962341937	3.50962274999247	3.66507626396917	0.000551546192224852	0.0171227385167046	5.03753284791644	TRUE	Up	CCDC85C	ENS glia	etoh
0.450757269514588	5.29069270347838	3.7024571909368	0.000552389639741136	0.0171227385167046	4.83934374753503	TRUE	NonSig	ARID3A	ENS glia	etoh
0.616316011521179	3.74310152999565	3.68576561426804	0.00055385697012728	0.0171227385167046	4.19328722302194	TRUE	Up	AC005480.1	ENS glia	etoh
-0.651989407818693	4.05743798688683	-3.65977284513024	0.000560819158333867	0.0172875766132916	6.10758678908783	TRUE	Down	ELOA-AS1	ENS glia	etoh
-0.305454485967013	6.79288433748101	-3.65799739200347	0.000563956689801256	0.0173339035902972	3.80254240751207	TRUE	NonSig	AGTPBP1	ENS glia	etoh
0.698066512710988	4.74698657523813	3.66430693470576	0.000570464931206523	0.0174832662731618	4.07141335820966	TRUE	Up	TRMT9B	ENS glia	etoh
-0.436757169422772	6.2278347523985	-3.72125945161123	0.00058382520308455	0.0177650930624184	6.14954238851992	TRUE	NonSig	LRIG1	ENS glia	etoh
0.351219651993075	6.73060984022158	3.69355303871494	0.000583869039579417	0.0177650930624184	4.33016044081411	TRUE	NonSig	RRBP1	ENS glia	etoh
-0.235130680928051	7.21791794797092	-3.65629411172612	0.000584686672838931	0.0177650930624184	4.02452855823486	TRUE	NonSig	DGUOK	ENS glia	etoh
-0.363069712891334	6.83052278693425	-3.79994939747809	0.000590038043207344	0.0178764668862019	7.7484055780536	TRUE	NonSig	CHCHD2	ENS glia	etoh
-0.707088290510533	4.40160872604344	-3.67376009870393	0.000602052465791417	0.0181660127454601	4.93808101975285	TRUE	Down	GFRA3	ENS glia	etoh
1.06691987487797	3.50049760262854	3.6725419576469	0.000603537661770146	0.0181660127454601	6.36608629772402	TRUE	Up	LINC01725	ENS glia	etoh
0.588576971888393	5.16365333208344	3.70287486838328	0.000604734298297568	0.0181660127454601	7.07267585290161	TRUE	Up	FRZB	ENS glia	etoh
0.480953521947468	4.88675273064959	3.64924447128721	0.000608164351406784	0.0182174428879026	6.82211900767886	TRUE	NonSig	SLC44A1	ENS glia	etoh
0.759729819841983	3.3144809735177	3.72025581577617	0.000615183960738242	0.0183758048441361	6.07731687755393	TRUE	Up	IGSF9	ENS glia	etoh
-0.22518563839428	8.76548617409857	-3.68754708317149	0.000623942319967051	0.0185850684295804	3.60284033928974	TRUE	NonSig	SLC25A6	ENS glia	etoh
0.717152207588237	3.95157892639831	3.63002254048006	0.00063343597400635	0.018815000191494	7.19772241936205	TRUE	Up	RBPMS2	ENS glia	etoh
-0.372223285075389	5.34325374355091	-3.61782891071451	0.000639592734856118	0.0189448082693136	6.18833334354506	TRUE	NonSig	PNPLA8	ENS glia	etoh
-0.558656422422972	4.75615832750268	-3.64675471036911	0.00064429194732842	0.0190308406949041	3.78338772658193	TRUE	NonSig	ZBTB38	ENS glia	etoh
-0.255783893877093	7.41295505218681	-3.64112751785067	0.000650333367119248	0.0191559306248125	4.1223262795921	TRUE	NonSig	HDDC2	ENS glia	etoh
0.814243049371729	4.10045032124385	3.64543808066528	0.000660760914672717	0.0194091654825194	5.87244746326082	TRUE	Up	IGFBP3	ENS glia	etoh
0.322984379409362	5.93809755109214	3.60331086186571	0.000669241615471447	0.019603972625578	7.58912555887327	TRUE	NonSig	USO1	ENS glia	etoh
0.682088028409453	3.7505310590068	3.6192699299294	0.000675388912579113	0.0197295427795838	4.94200934471768	TRUE	Up	GFPT2	ENS glia	etoh
-0.461766479480106	5.78718048965057	-3.63417669450074	0.000688122709823922	0.0200091024112381	4.09339607971265	TRUE	NonSig	SGMS1	ENS glia	etoh
0.603939929566499	5.0391217599568	3.6069590971943	0.000688732778206515	0.0200091024112381	5.90094100485341	TRUE	Up	SLC2A1	ENS glia	etoh
0.52258790583541	4.27162661911502	3.62714286508225	0.000693284047080543	0.020086295178257	6.13743656267071	TRUE	NonSig	MTG2	ENS glia	etoh
-0.596709685168036	5.20875272581345	-3.60744275741873	0.000695693166944655	0.0201011725947714	4.04854327450624	TRUE	Down	ATP6V0E2	ENS glia	etoh
-0.358291514636618	5.83409764284161	-3.61628233141144	0.000701240388703885	0.0202022761153619	5.98488740351238	TRUE	NonSig	HDAC3	ENS glia	etoh
0.304984854765273	8.43278881542618	3.64745292478795	0.000703002629815969	0.0202022761153619	6.79394012637165	TRUE	NonSig	PRDX1	ENS glia	etoh
-0.155005017071858	11.2446588473998	-3.58467132103516	0.000709234409923078	0.0203262748184441	4.38532464509443	TRUE	NonSig	RPL24	ENS glia	etoh
-0.186418056936202	10.8790654756484	-3.60451187779329	0.000721219363593559	0.0206140434812563	5.06373455202458	TRUE	NonSig	RPL13A	ENS glia	etoh
-0.69570694662368	5.46918147574332	-3.60237219620296	0.000724043847967919	0.0206391423759457	4.23262307466566	TRUE	Down	NKAIN4	ENS glia	etoh
0.403529388666442	8.07223780947719	3.66327571620496	0.000728100785043948	0.0206991440337963	6.12007083129643	TRUE	NonSig	PEG10	ENS glia	etoh
0.30856467287839	6.45219333203248	3.59645071699878	0.000734665084949206	0.020781329457542	5.15122454425485	TRUE	NonSig	NUP153	ENS glia	etoh
-0.679862175282205	4.50293830274569	-3.57322569083429	0.000734911217142422	0.020781329457542	6.82039743631044	TRUE	Down	LINC02245	ENS glia	etoh
0.83068521453916	3.76589718118578	3.59863982031155	0.000737637088849096	0.0208029353461591	3.57459759047112	TRUE	Up	VASH2	ENS glia	etoh
0.265093580207634	6.31914820731271	3.5818976604813	0.000750362389952919	0.021105683774697	5.07614080898655	TRUE	NonSig	ATP13A3	ENS glia	etoh
0.325532281624472	6.33911916358301	3.57628518376795	0.000759680811516401	0.0213112574743913	7.12590859859662	TRUE	NonSig	TLN2	ENS glia	etoh
-0.428531402614614	5.19678965635519	-3.55362010525348	0.0007809660410308	0.0218505643775478	4.74955727487636	TRUE	NonSig	ZFP14	ENS glia	etoh
0.909684179121734	3.30506034206009	3.55821929681321	0.00079636299271705	0.0222227188809779	4.98954203185463	TRUE	Up	SYCE1L	ENS glia	etoh
0.658805394770191	3.77948606648345	3.5455331809368	0.000800753177178086	0.0222865792409355	6.3624392930284	TRUE	Up	FKBP11	ENS glia	etoh
0.444763915681593	5.35151672850198	3.56152753060554	0.000803049633988639	0.0222919851277894	4.05859602850853	TRUE	NonSig	POLE	ENS glia	etoh
0.527420299285013	4.89142277946494	3.55186268150001	0.000805507346355852	0.0223018274171213	5.84208272255599	TRUE	NonSig	NME3	ENS glia	etoh
-0.783086509958998	4.37936745479587	-3.57145668390369	0.000815729762341217	0.0225260374996517	4.62271067691974	TRUE	Down	SNCG	ENS glia	etoh
0.210844653128757	7.39362549471791	3.53847042781523	0.000818424301396631	0.0225417436156101	7.59028394342194	TRUE	NonSig	NEO1	ENS glia	etoh
-0.200009518284811	9.1038604232029	-3.57342969321837	0.000827761517629567	0.0226979336607848	5.35340386090229	TRUE	NonSig	EIF3E	ENS glia	etoh
0.248117861953489	7.0769648665929	3.54391025206881	0.000828376115307782	0.0226979336607848	7.52909269420476	TRUE	NonSig	MAP4K3	ENS glia	etoh
-0.440562052480523	5.44309401382421	-3.55994541734206	0.000832855733585527	0.0227277194584521	6.00577120305039	TRUE	NonSig	FBXO33	ENS glia	etoh
0.548806392712741	5.10370835229133	3.54701934864453	0.000835527795271966	0.0227277194584521	5.50599332347504	TRUE	NonSig	HDX	ENS glia	etoh
0.519077372924384	4.12720027659489	3.53101200579762	0.000837488405467049	0.0227277194584521	5.24339902751241	TRUE	NonSig	AC027018.1	ENS glia	etoh
-0.382706457287714	5.55123266303499	-3.5308000023987	0.000838036430427647	0.0227277194584521	4.16707117812909	TRUE	NonSig	CCDC112	ENS glia	etoh
0.458500555432755	5.93868008159661	3.58462762164019	0.000853698210020299	0.0230934077016716	5.41702778597808	TRUE	NonSig	TRIM71	ENS glia	etoh
-0.694137097660873	5.44398890177621	-3.54780589085054	0.000865625045178284	0.0233564579620115	4.27415706964477	TRUE	Down	CRYL1	ENS glia	etoh
0.395400076156083	5.42768627569557	3.53927666033921	0.000871332538435229	0.0234507874049928	7.58426808232678	TRUE	NonSig	HDAC7	ENS glia	etoh
0.515295240753005	5.06411854441024	3.53482312138897	0.000877634936427145	0.0235162696234637	8.45534379330697	TRUE	NonSig	HEBP2	ENS glia	etoh
0.632655623915729	4.00327718502574	3.52964575361219	0.000878200940295325	0.0235162696234637	6.59790998425168	TRUE	Up	TGFB1	ENS glia	etoh
0.306840929764285	6.96401561807154	3.55556796421458	0.000888665625761763	0.0237365498629162	7.09504356384799	TRUE	NonSig	KRTCAP2	ENS glia	etoh
0.848359949876586	3.35620244843782	3.50986941153047	0.000893855338945195	0.0238002408749739	5.07496060863012	TRUE	Up	JAZF1	ENS glia	etoh
-1.11921594133365	3.21855446518503	-3.55090333398442	0.000895539052160938	0.0238002408749739	6.64413720710708	TRUE	Down	SLC47A1	ENS glia	etoh
-0.585625357995122	4.03361267004949	-3.54721342943084	0.000899312030944434	0.0238407619403369	6.31169032977242	TRUE	Down	CLK3	ENS glia	etoh
0.651129645847011	4.38978331209497	3.50398561541052	0.000910172912039605	0.0240685126166284	4.60069997541466	TRUE	Up	PLOD1	ENS glia	etoh
0.284459359051298	7.32443497900126	3.55378379338913	0.000912935525896433	0.0240815132253875	6.19375343123975	TRUE	NonSig	DANT2	ENS glia	etoh
0.422411529027493	5.40641263351409	3.52039442820331	0.00091925105138059	0.0241790379935367	4.22788472822231	TRUE	NonSig	GLCE	ENS glia	etoh
0.860671436261046	3.17967545788493	3.50006847936476	0.000921193073310903	0.0241790379935367	5.29817447034677	TRUE	Up	IPCEF1	ENS glia	etoh
0.63544239307208	3.90860334544778	3.51086616405526	0.000933374911068993	0.0244382902641373	9.54734441281054	TRUE	Up	TSHZ1	ENS glia	etoh
-0.282422111235708	6.56348488103623	-3.49109028349835	0.000946932482664613	0.0247321971580679	4.82844481888835	TRUE	NonSig	FKBP8	ENS glia	etoh
0.352668053284616	5.34026928272818	3.49001969091242	0.000950046998020719	0.0247525758403236	6.09753598659096	TRUE	NonSig	SDF4	ENS glia	etoh
0.509816619815927	5.01683667128638	3.49023073259229	0.00098033739664772	0.0254791611618932	4.94322822942754	TRUE	NonSig	CHCHD10	ENS glia	etoh
-0.470115695739989	5.75665080337798	-3.50166229335917	0.000992311147661249	0.0257273041804398	6.0103635855179	TRUE	NonSig	IRS2	ENS glia	etoh
0.332974347979132	6.89924388857772	3.50361810859474	0.000995507767890023	0.0257472301724532	4.4229994874754	TRUE	NonSig	ZNF423	ENS glia	etoh
-0.616956061812715	5.27489978386166	-3.47125972144869	0.00100622919897494	0.0258419050752313	5.66680700634578	TRUE	Down	ARHGAP18	ENS glia	etoh
0.654009053715469	3.92205570694068	3.47836106617603	0.00100782098023305	0.0258419050752313	4.00986495340025	TRUE	Up	TNFRSF21	ENS glia	etoh
0.50482253700008	4.76634019679998	3.47041936424602	0.00100881837611909	0.0258419050752313	5.68483579031963	TRUE	NonSig	DENND1B	ENS glia	etoh
1.2041622116894	3.52252567295941	3.50971217477484	0.00100891632413672	0.0258419050752313	3.84620224619594	TRUE	Up	RIMS2	ENS glia	etoh
0.660811046466038	4.2688064845402	3.47812424915822	0.00102010012351811	0.0260312407906953	6.34855089039859	TRUE	Up	WIPF1	ENS glia	etoh
-0.251357079527132	6.54351941646794	-3.46642306278158	0.00102121804686243	0.0260312407906953	5.01813954000358	TRUE	NonSig	MRPL47	ENS glia	etoh
-0.807775415439455	3.60781334874905	-3.46343377696634	0.00103058770544476	0.0262070792051228	8.91120295194518	TRUE	Down	NEFL	ENS glia	etoh
-0.921463952740892	3.55263954384538	-3.4901975957495	0.00103424098359786	0.0262370607417985	4.92683794902274	TRUE	Down	AF165147.1	ENS glia	etoh
-0.416471255441608	8.25323389484709	-3.51943285934528	0.00103986670028601	0.0262955410295844	4.49139076384474	TRUE	NonSig	MDGA2	ENS glia	etoh
-0.194621731258018	7.99851613702183	-3.47485670275331	0.00104150577446487	0.0262955410295844	5.24601322303401	TRUE	NonSig	ARGLU1	ENS glia	etoh
0.262466723568395	7.07964839436755	3.45870484998436	0.00104557712976697	0.0263356291782635	6.75991681591098	TRUE	NonSig	STT3B	ENS glia	etoh
-0.404335105626182	5.9579835887126	-3.45700015374208	0.00105103117130676	0.0263519703624475	3.82810462731501	TRUE	NonSig	FGGY	ENS glia	etoh
0.896405569970329	3.4177121674268	3.47029784980823	0.00105444614985384	0.0263519703624475	4.01274055009211	TRUE	Up	EVA1B	ENS glia	etoh
0.900723636615947	3.36001060662858	3.47451151498844	0.00105526980072887	0.0263519703624475	5.55385646461444	TRUE	Up	MPP1	ENS glia	etoh
0.893340955610066	4.99136741404764	3.53530003397777	0.00105644250128563	0.0263519703624475	8.15641944594055	TRUE	Up	ITGA8	ENS glia	etoh
0.2455040462503	6.98825898531885	3.46041427845676	0.0010586513932858	0.0263519703624475	5.97757312840631	TRUE	NonSig	PTPRS	ENS glia	etoh
-0.169972714636329	8.84745901059699	-3.46775726391896	0.00106800764467693	0.0264965508149777	4.03257867284233	TRUE	NonSig	PEBP1	ENS glia	etoh
-0.206851149253471	8.46503573668425	-3.46538926053987	0.00106945716227937	0.0264965508149777	3.68385019967442	TRUE	NonSig	CIRBP	ENS glia	etoh
-0.710731943274171	3.55531967164994	-3.45040631013251	0.00107238317431917	0.0265071123088123	7.58271558242869	TRUE	Down	KCTD7	ENS glia	etoh
-0.318369281569724	7.02940748952376	-3.47863695359117	0.00107886637637272	0.0266053466396659	4.12241284527576	TRUE	NonSig	CUEDC2	ENS glia	etoh
0.398498270781245	4.90171555067089	3.45081108438212	0.00108449419119805	0.0266820798224225	4.08805083691692	TRUE	NonSig	ERBB2	ENS glia	etoh
-1.46541377726888	4.12097796998147	-3.51180850910582	0.00112196271226996	0.0275400291687746	3.9229132253544	TRUE	Down	LINC02163	ENS glia	etoh
0.221872271714707	7.89460859603275	3.44020375742721	0.00113007018914719	0.027674975255697	4.7991947110921	TRUE	NonSig	MACF1	ENS glia	etoh
-0.416907790230902	5.13342858789964	-3.43947883912115	0.00113694329885566	0.027779139956372	3.88262125540046	TRUE	NonSig	BRD8	ENS glia	etoh
0.443063947860093	5.50802243950895	3.45972964300543	0.00115380086803401	0.0281262170221439	3.93650898511284	TRUE	NonSig	SPHK1	ENS glia	etoh
0.318707975979065	6.02056184740527	3.44485165629462	0.0011570107209561	0.0281397745069232	5.73647746468094	TRUE	NonSig	PARP8	ENS glia	etoh
0.629342146036827	4.22743389740821	3.41577019906334	0.00119147444906097	0.0289116591712644	4.74746406059882	TRUE	Up	FJX1	ENS glia	etoh
-0.326668399818863	7.17232471069226	-3.42374704509972	0.00121552084680663	0.0293920278710408	5.99482412539874	TRUE	NonSig	EVI5	ENS glia	etoh
-0.474721377461234	4.80479325279489	-3.42400314923136	0.00121864425552728	0.0293920278710408	5.02411257936852	TRUE	NonSig	LPAR6	ENS glia	etoh
0.279163996298788	7.60814109064032	3.43911666625237	0.00122057337270524	0.0293920278710408	7.60860571898956	TRUE	NonSig	RBM8A	ENS glia	etoh
0.324532296893809	6.28577938489668	3.41344488724103	0.0012223580055761	0.0293920278710408	5.29781599478185	TRUE	NonSig	GTF2IRD1	ENS glia	etoh
-0.254969069381618	9.14058924182776	-3.40472324349721	0.00123202601741996	0.0295378045287366	4.74010137843332	TRUE	NonSig	VCAN	ENS glia	etoh
0.505368565529792	4.226806772056	3.4041965767001	0.00123399164524994	0.0295378045287366	6.73742453509274	TRUE	NonSig	PCDH18	ENS glia	etoh
0.286996938205806	6.2153574919572	3.40113824911277	0.00124546484562059	0.0297452910427044	6.29793281993332	TRUE	NonSig	PRKD3	ENS glia	etoh
-0.176334016407117	11.6758427390537	-3.49649778892813	0.00126350970403792	0.0301084424755464	4.98885092616482	TRUE	NonSig	RPS4X	ENS glia	etoh
0.342423065948697	6.18130617300226	3.39957006062606	0.00127104261633888	0.0302200356584248	3.82282408943714	TRUE	NonSig	MDFI	ENS glia	etoh
0.391526315223308	5.2731977032792	3.41189533465085	0.00129164186455297	0.0306083899409797	7.63583079107127	TRUE	NonSig	DERL2	ENS glia	etoh
0.5535659842317	4.13676179122243	3.41642304403118	0.00129314963160684	0.0306083899409797	3.78143334477589	TRUE	NonSig	SOX8	ENS glia	etoh
0.234104973357441	8.05745489324211	3.38504126697935	0.00130753787767058	0.0308800259572802	3.46929074979914	TRUE	NonSig	TOMM7	ENS glia	etoh
0.255175447805495	7.2990120290972	3.45078853549265	0.00132367326238863	0.0310908786841192	7.20028801448655	TRUE	NonSig	TET1	ENS glia	etoh
0.374562517741503	7.10137898923625	3.40420995369297	0.00132383540715017	0.0310908786841192	3.95027011910767	TRUE	NonSig	CDK6	ENS glia	etoh
0.647010697404026	3.98094897197089	3.40745263806138	0.00132593529702211	0.0310908786841192	3.81509397251132	TRUE	Up	LINC01138	ENS glia	etoh
-0.309823093045066	6.08468600919558	-3.40163164489047	0.00132819389323897	0.0310908786841192	4.55033669315181	TRUE	NonSig	VBP1	ENS glia	etoh
0.626985952019854	3.74586141323892	3.39182525082537	0.00133219158413856	0.031115769951994	6.71709579868973	TRUE	Up	SH3BP4	ENS glia	etoh
-0.157595956631651	10.5534453776789	-3.37424979655541	0.00135078117979439	0.0314413445217417	5.01428126411151	TRUE	NonSig	RPL7	ENS glia	etoh
0.461820604129481	5.57137067789255	3.4135735910869	0.00135253596076106	0.0314413445217417	8.70995044396005	TRUE	NonSig	SPIRE1	ENS glia	etoh
-0.470938036728638	6.22504377016392	-3.41201584401766	0.00135502588140663	0.0314413445217417	4.34185233863661	TRUE	NonSig	LIMA1	ENS glia	etoh
0.470618311583577	5.25364196151707	3.42877022408622	0.00135927734149854	0.0314711286664857	5.58771061850106	TRUE	NonSig	DLEU7	ENS glia	etoh
0.349859096297098	6.53547038512439	3.39084341664704	0.00136625802587697	0.031563834654465	4.6456318109397	TRUE	NonSig	PCNX2	ENS glia	etoh
0.435176639644224	5.08814794435522	3.3760912522122	0.00137143807936001	0.0316146291163773	4.12146346617976	TRUE	NonSig	POGK	ENS glia	etoh
0.179089690028164	8.38868049509806	3.38977429041664	0.00137500697084805	0.0316281429910472	6.24577623005878	TRUE	NonSig	CALR	ENS glia	etoh
-0.278776432772331	6.74139673286839	-3.36250544551685	0.00139938077317197	0.0321191206032804	5.68842907936133	TRUE	NonSig	SLC2A13	ENS glia	etoh
0.220837999677491	6.99472034201252	3.36132541871193	0.00140435436822157	0.0321636581438911	6.23477684022256	TRUE	NonSig	SNRPD3	ENS glia	etoh
0.487288752634598	5.07294488583368	3.42947094513885	0.00142625580288295	0.0325948632193337	5.96939696563798	TRUE	NonSig	ADAMTS9	ENS glia	etoh
0.386524116489584	5.71894504700184	3.37057892537177	0.00143207897682243	0.0326575601510217	6.68316302755836	TRUE	NonSig	DIXDC1	ENS glia	etoh
0.435116952764082	4.87043843454117	3.37055573009226	0.00144648969373391	0.0329154006702884	7.27043551975526	TRUE	NonSig	ISG20L2	ENS glia	etoh
0.239856382991839	7.05516095665965	3.36262393038864	0.00145590546211147	0.0330262311500359	9.86507748757809	TRUE	NonSig	DHX15	ENS glia	etoh
-0.418038920387725	5.84238060960748	-3.35909700031904	0.00145758922842482	0.0330262311500359	3.54712899173712	TRUE	NonSig	MXI1	ENS glia	etoh
-0.190248340895646	11.4302165178769	-3.38859852063251	0.00146607071327422	0.0330660459522943	7.49544321647619	TRUE	NonSig	RPL9	ENS glia	etoh
-0.250674745839875	7.86510354387166	-3.39320590006747	0.00146708324665772	0.0330660459522943	5.62584192543051	TRUE	NonSig	NR2F1-AS1	ENS glia	etoh
-0.236909111082613	7.11540963316305	-3.3557072367796	0.00146870121119677	0.0330660459522943	5.78688065576019	TRUE	NonSig	BNIP3L	ENS glia	etoh
-0.679297344047324	4.3370220530333	-3.36711740951324	0.00147835971977894	0.03321297980622	3.79841382883097	TRUE	Down	VLDLR-AS1	ENS glia	etoh
-0.328919395774602	6.07846953295214	-3.34327014014909	0.0014825720332801	0.0332276203606958	5.41672563604165	TRUE	NonSig	BORCS7	ENS glia	etoh
-0.188808169710313	8.17722536562696	-3.3614635482764	0.00148527839032156	0.0332276203606958	6.87320125629194	TRUE	NonSig	EIF3H	ENS glia	etoh
0.736199209421631	4.12503967643428	3.37500015971466	0.00150694949343993	0.0336239533410347	7.02089603806546	TRUE	Up	DSC2	ENS glia	etoh
-0.669336386958455	3.49948432915162	-3.33695727426846	0.00151087965455279	0.0336239533410347	3.6062127510572	TRUE	Down	AC092910.3	ENS glia	etoh
0.700883907634276	3.845641340286	3.3639223368519	0.00151250714293413	0.0336239533410347	8.1164443420247	TRUE	Up	GABPB2	ENS glia	etoh
-0.446169255259689	6.85311972282938	-3.39327234789233	0.00152430541097388	0.0337653416101716	5.81779069623203	TRUE	NonSig	GAREM1	ENS glia	etoh
0.348383906302171	5.47549563005594	3.3415160480816	0.00152523563101397	0.0337653416101716	5.84110831539413	TRUE	NonSig	CCNK	ENS glia	etoh
-0.429891661243313	5.25290045840276	-3.32825996747319	0.00155071762037191	0.0342177311422675	7.32877156275422	TRUE	NonSig	CREBRF	ENS glia	etoh
-0.629877705680534	4.15073720408346	-3.32676648507492	0.00155765765548011	0.0342177311422675	6.32390320145406	TRUE	Down	C11orf95	ENS glia	etoh
-0.70126119926187	4.04798463733607	-3.42071119168715	0.00156065527599313	0.0342177311422675	6.55529595749386	TRUE	Down	LINC02254	ENS glia	etoh
0.287011520457466	8.02139663131748	3.35898397596842	0.00156423839470222	0.0342177311422675	7.19133242472125	TRUE	NonSig	KCNQ1OT1	ENS glia	etoh
-0.613130773517343	6.26469790236213	-3.37536463547623	0.00156488642830967	0.0342177311422675	11.6366984939466	TRUE	Down	BNC2	ENS glia	etoh
-0.180088309284326	10.4579146869795	-3.32518641308797	0.00156503202602789	0.0342177311422675	4.44752662772356	TRUE	NonSig	RPL27	ENS glia	etoh
-0.762990050840335	3.43183146578915	-3.31832728995728	0.00159742862824442	0.0348541834853988	7.08847328278357	TRUE	Down	ZNF692	ENS glia	etoh
-0.344671995928912	6.01176507924918	-3.31612461530955	0.00160796592938771	0.0349693869285247	4.85205253846868	TRUE	NonSig	UBA3	ENS glia	etoh
0.291243593895313	6.82442848272969	3.34427829455614	0.00161418309547616	0.0349693869285247	5.04457574030368	TRUE	NonSig	NT5DC2	ENS glia	etoh
0.214413063114841	7.38640356545497	3.31450993393083	0.00161573204130759	0.0349693869285247	5.93130688783156	TRUE	NonSig	PCCA	ENS glia	etoh
0.270558810338082	7.95631054365155	3.33524995149049	0.00161891678011979	0.0349693869285247	5.20126016846	TRUE	NonSig	HMCN1	ENS glia	etoh
-0.762624940007723	3.35463132512277	-3.32124033996653	0.00161923149732326	0.0349693869285247	7.69387127546931	TRUE	Down	UPRT	ENS glia	etoh
0.420968487516401	6.24470738775236	3.33756537909841	0.00162249513097266	0.0349693869285247	7.58979701548602	TRUE	NonSig	GSE1	ENS glia	etoh
0.191409955940705	9.43815952491453	3.34520572126323	0.00163281398245393	0.0351204046043437	5.77325400634678	TRUE	NonSig	PTMS	ENS glia	etoh
0.428110058357126	6.0589682452266	3.34224716778153	0.00165057211950685	0.0354304995045559	4.31735510428629	TRUE	NonSig	MARK1	ENS glia	etoh
-0.502818455957711	4.3342994513967	-3.32051925641642	0.00165635833498565	0.0354828763316927	5.46326904163959	TRUE	NonSig	NUP50-DT	ENS glia	etoh
0.424515602024329	6.48042261740361	3.30464954884894	0.00166393194283918	0.0355599517084451	7.84605535275552	TRUE	NonSig	B2M	ENS glia	etoh
0.238301131039139	7.65655558016885	3.32845769563195	0.0016690051108291	0.0355599517084451	4.61991339681967	TRUE	NonSig	STEAP1B	ENS glia	etoh
-0.249286634934257	7.96608869245705	-3.30342403234667	0.00167001659287115	0.0355599517084451	5.42000746731694	TRUE	NonSig	PPP1R14B	ENS glia	etoh
-0.32610393449731	6.59001205413862	-3.3453353075349	0.00167597699191628	0.0356153507460525	8.27506904140316	TRUE	NonSig	RFC3	ENS glia	etoh
-0.153335520994106	11.6243216301178	-3.30680553354562	0.00170297397792641	0.0361166721238633	7.29050571589646	TRUE	NonSig	RPL18A	ENS glia	etoh
-0.909831250521654	4.49956246456738	-3.33161490172368	0.00171669589224043	0.0363350164497355	4.74976367126326	TRUE	Down	AC006148.1	ENS glia	etoh
-0.279707861558699	6.83748207757512	-3.30313965301357	0.00172289412477363	0.0363935643408358	3.5078921229802	TRUE	NonSig	BLOC1S1	ENS glia	etoh
0.287830293630519	7.25722371038168	3.32451544638772	0.00172983522225809	0.0364675401527332	5.26128597752005	TRUE	NonSig	TPM2	ENS glia	etoh
0.615562262606989	3.73035738244931	3.30644011082509	0.00173676346359434	0.0365409519205445	5.11767572920499	TRUE	Up	PYGO2	ENS glia	etoh
-0.717684290301869	3.42065041920443	-3.28604236387743	0.00175861077959763	0.0369273439739669	5.47115461239311	TRUE	Down	AL603839.3	ENS glia	etoh
-0.668494793624559	3.0549380206888	-3.28526794589486	0.00176265943367567	0.0369392107405074	4.58637613791759	TRUE	Down	AC008269.1	ENS glia	etoh
0.785620457785839	4.07354488597561	3.29349158823606	0.00176916916456784	0.0370025045780619	4.71254265183295	TRUE	Up	FAR2	ENS glia	etoh
-0.303538806685465	6.47901354517145	-3.29371734699249	0.00177619302775409	0.037018304249999	4.5606570344511	TRUE	NonSig	CDV3	ENS glia	etoh
-0.295953816863746	6.2207207319931	-3.28879548751186	0.00177690653180399	0.037018304249999	5.30681867605372	TRUE	NonSig	EIF2A	ENS glia	etoh
-0.700921123564525	5.51567652465037	-3.29348686656967	0.00179796702333708	0.0373836123832674	6.42810650831104	TRUE	Down	STMN2	ENS glia	etoh
0.299269510504994	6.46156669048728	3.3151521979249	0.00181443565894511	0.0376522029891466	5.57014214342023	TRUE	NonSig	CYP51A1	ENS glia	etoh
0.621384920621614	5.26078492253745	3.28292449442265	0.00183632077365109	0.0379680771646352	5.48954392599533	TRUE	Up	CSRP2	ENS glia	etoh
-0.322724762843541	7.33838133798313	-3.29156322503682	0.00183681851994133	0.0379680771646352	5.0598049086389	TRUE	NonSig	AC233296.1	ENS glia	etoh
0.447854898215079	5.26225102899993	3.28016656670321	0.00185259784407962	0.03817819477077	3.87308438680099	TRUE	NonSig	LMF1	ENS glia	etoh
0.364069577142234	5.48451071437948	3.27986061088614	0.00185418429903306	0.03817819477077	4.14861182194937	TRUE	NonSig	SLC44A2	ENS glia	etoh
-0.224659066009444	7.10896645616604	-3.27570983069678	0.00186001243440774	0.0382093874579827	6.57365940270473	TRUE	NonSig	ESD	ENS glia	etoh
-0.211629255277842	9.70110749787467	-3.28146147550554	0.00186290582004687	0.0382093874579827	4.71012005796098	TRUE	NonSig	SNHG29	ENS glia	etoh
-0.152736777779509	9.75157768819397	-3.28060942870848	0.00187884614773709	0.0384077573420742	4.04022307489682	TRUE	NonSig	CFL1	ENS glia	etoh
-0.290445096528271	6.80754193540552	-3.30369334654577	0.00187982139386425	0.0384077573420742	6.14353980205693	TRUE	NonSig	CAMK2D	ENS glia	etoh
0.292695295582858	7.37408933787258	3.3123758023924	0.00189845768218574	0.038713933195957	4.57789326274154	TRUE	NonSig	PGAM1	ENS glia	etoh
-0.315986490210608	6.16213325234149	-3.27254509215641	0.00191201814822055	0.0389156246520743	6.230306938271	TRUE	NonSig	CIR1	ENS glia	etoh
0.921538515206325	3.19897592159222	3.26024160028984	0.00195101788585434	0.0396285393147763	5.38055116125694	TRUE	Up	LRRC10B	ENS glia	etoh
-0.254801730661487	8.25682690579368	-3.27970521691732	0.00195729065716232	0.0396285393147763	4.19151429615157	TRUE	NonSig	CELF2	ENS glia	etoh
-0.575984379664226	4.3665127158192	-3.27177950952997	0.00195831517791096	0.0396285393147763	5.02173869291057	TRUE	NonSig	IFI16	ENS glia	etoh
-0.743047584721761	3.21493712920385	-3.24853354694611	0.00196513405291353	0.0396285393147763	4.0973620011052	TRUE	Down	AC124016.1	ENS glia	etoh
-0.543574032609543	4.94436210616513	-3.27040285692763	0.00197199289328508	0.0396285393147763	4.13179602225437	TRUE	NonSig	DPYSL4	ENS glia	etoh
-0.804326748033557	3.20315959933998	-3.28878796335033	0.00197218593864723	0.0396285393147763	4.51253011441005	TRUE	Down	ATP6AP1L	ENS glia	etoh
0.738917381762796	3.65856618973482	3.24714439802919	0.0019732052770843	0.0396285393147763	4.19566552510576	TRUE	Up	FAM181B	ENS glia	etoh
-0.314265197187308	6.12075011372667	-3.26746904906016	0.00198172767882025	0.0397244618264839	6.05254063524128	TRUE	NonSig	PTRHD1	ENS glia	etoh
-0.310369668309729	6.26379657752286	-3.25982216266788	0.00198686132556197	0.0397522216910549	5.49103503731333	TRUE	NonSig	PPIL4	ENS glia	etoh
0.270189886799292	8.64810283501537	3.23857749848988	0.00202367522188455	0.0404125274065231	3.73636690432081	TRUE	NonSig	KALRN	ENS glia	etoh
-0.872644783426474	3.16483708818996	-3.23361178943444	0.00205348385819573	0.0409307196096005	4.51459093422723	TRUE	Down	BEND7	ENS glia	etoh
-0.469287864131913	4.73944313581374	-3.22852238478439	0.00208446390238632	0.0414702724594833	6.96239934880467	TRUE	NonSig	MAPK8IP3	ENS glia	etoh
0.359941532446369	7.71868852375761	3.26666647662225	0.00209102643932163	0.0414851454094846	6.63363294369391	TRUE	NonSig	NPR3	ENS glia	etoh
0.306272080852537	6.26893426396486	3.24154775619386	0.00209303591041817	0.0414851454094846	3.87065309096779	TRUE	NonSig	SAR1A	ENS glia	etoh
0.215174457965552	8.50942796818342	3.25189236525598	0.00211416557309844	0.0418257681662983	5.25358260905571	TRUE	NonSig	SMYD3	ENS glia	etoh
0.261075888901587	6.4526499310288	3.22264608180132	0.0021207813475834	0.0418484048774161	6.57164843000061	TRUE	NonSig	PRPSAP1	ENS glia	etoh
1.17504112364329	4.69188274669607	3.2216782544141	0.00212681967976041	0.0418484048774161	4.46851577162823	TRUE	Up	TCERG1L	ENS glia	etoh
0.376711054152147	5.69178296813508	3.22162551150244	0.00212714921057405	0.0418484048774161	3.92266382183648	TRUE	NonSig	MAN2A1	ENS glia	etoh
0.625313659030148	4.17665357806313	3.22065997204401	0.00213319027654109	0.0418895364674847	4.7027698768667	TRUE	Up	TUBB6	ENS glia	etoh
0.709061087018241	4.36904485513098	3.21912065334765	0.00214285470648468	0.0420015366128716	4.78153417732241	TRUE	Up	MT1X	ENS glia	etoh
0.975243943091884	3.69675924509591	3.23899927543718	0.00214781007209127	0.0420209926281473	7.32743975550696	TRUE	Up	PLAAT3	ENS glia	etoh
0.341963665836974	6.17606094041405	3.2374476944778	0.00219554388788178	0.0428757778767927	4.30282997216616	TRUE	NonSig	NUDT4	ENS glia	etoh
-0.445929724541009	4.53900533363829	-3.22137276234225	0.00221034282323494	0.0430854325323223	5.0603947685534	TRUE	NonSig	CROT	ENS glia	etoh
0.734824717430783	3.55610940694281	3.22032502745933	0.00222203889014297	0.0431949909750355	4.53057403034142	TRUE	Up	LINC00623	ENS glia	etoh
0.863867954593552	4.4327775593062	3.21970378200382	0.00222702226990792	0.0431949909750355	4.33085098699475	TRUE	Up	SEMA6D	ENS glia	etoh
0.351903966704877	5.00612831140189	3.20580640523282	0.00222818371023618	0.0431949909750355	6.79617527063126	TRUE	NonSig	GLT8D1	ENS glia	etoh
-0.876758642624983	3.38034174353837	-3.20422964430204	0.00223849806303925	0.0433157544899055	6.33681185573809	TRUE	Down	NDRG4	ENS glia	etoh
0.333072523045693	5.7930115673757	3.20345493849762	0.00224358222889002	0.0433350563846079	3.32395158951066	TRUE	NonSig	FSTL1	ENS glia	etoh
0.949093031803174	3.4675045290284	3.28740158669199	0.00225443826574463	0.0434447881620365	4.17916976987031	TRUE	Up	AC007319.1	ENS glia	etoh
-0.637880006574339	3.77275332295587	-3.21911051617368	0.00225745740072445	0.0434447881620365	6.21393226534486	TRUE	Down	LINC00909	ENS glia	etoh
-0.326470078389066	6.02566937699002	-3.21704259789625	0.00227329584242437	0.0436703425961378	4.13356495685823	TRUE	NonSig	RP9	ENS glia	etoh
0.469466845917402	4.73950163629753	3.2111266053667	0.00228329179222818	0.0437830491225816	5.40774203677002	TRUE	NonSig	PPRC1	ENS glia	etoh
-0.164620636999033	7.7966871088584	-3.20630002356204	0.00228989738691312	0.0438304546765825	6.66115034761192	TRUE	NonSig	UBE2D3	ENS glia	etoh
-0.310022630097467	6.9431100762186	-3.207650790578	0.00229408327987082	0.0438314578373878	3.83374379765177	TRUE	NonSig	TSN	ENS glia	etoh
-0.711151751595426	3.05041653662379	-3.19229372920491	0.00231804620018768	0.044072099340219	6.29387069109331	TRUE	Down	AC104806.2	ENS glia	etoh
-0.251104749070054	8.88319862953782	-3.25466560583268	0.00231963906927853	0.044072099340219	6.53035034802037	TRUE	NonSig	GAS5	ENS glia	etoh
-0.397194904962236	5.5399947428274	-3.23446908443913	0.00232274819551632	0.044072099340219	5.67275049020041	TRUE	NonSig	AL139260.1	ENS glia	etoh
-0.688004147038724	3.70921458291559	-3.20839436999214	0.00232430462258263	0.044072099340219	3.654230277005	TRUE	Down	HIST3H2A	ENS glia	etoh
-0.449027257659818	4.79404104399364	-3.19002406152403	0.00233347035446148	0.044072099340219	5.11849823320039	TRUE	NonSig	NAPA	ENS glia	etoh
-0.559353319784271	3.97670590011147	-3.27723160886615	0.00233359864743476	0.044072099340219	6.28909691828888	TRUE	NonSig	NNAT	ENS glia	etoh
0.204845501962499	8.23300200870622	3.20059386957654	0.00233577139090938	0.044072099340219	5.6573144457109	TRUE	NonSig	FARP1	ENS glia	etoh
0.795501710495798	3.22671789658651	3.19900438332347	0.00234049391619881	0.0440827664074106	5.09670266599363	TRUE	Up	PLPPR1	ENS glia	etoh
-0.27554005382091	6.88858756258343	-3.24356436165298	0.00234783296010188	0.0441118466489103	4.97635469192498	TRUE	NonSig	SMDT1	ENS glia	etoh
-0.276486474124605	7.69196295400936	-3.19669086887897	0.00235035772884141	0.0441118466489103	7.0430373505538	TRUE	NonSig	SOX11	ENS glia	etoh
0.704233353268254	4.35141802751026	3.19002090624775	0.00238344991018425	0.0446538919568795	6.33189552816011	TRUE	Up	CUX2	ENS glia	etoh
-0.546228392505387	4.07975208673314	-3.18031435773243	0.0024005512691836	0.0448949658878711	5.20664309453278	TRUE	NonSig	GCAT	ENS glia	etoh
0.423245335623037	4.9966197870518	3.19027214013357	0.00243164469205675	0.0453964090045243	8.43720158491536	TRUE	NonSig	DAAM1	ENS glia	etoh
0.576549371592253	3.88082307433225	3.17021480405581	0.0024722459583582	0.0460732796879269	5.08734455780845	TRUE	NonSig	SYNC	ENS glia	etoh
-0.775609904416647	5.37257074415393	-3.19055522125596	0.00249801824691265	0.0464719043688802	4.04915881608469	TRUE	Down	GLIS3	ENS glia	etoh
-0.439228905270472	6.87853801674902	-3.19943794330094	0.00251350333654564	0.0466132102698291	5.82474682402938	TRUE	NonSig	FGFBP3	ENS glia	etoh
-0.29296292404008	5.8910468880451	-3.17871525574884	0.00251751599603748	0.0466132102698291	3.57942444635942	TRUE	NonSig	RNF5	ENS glia	etoh
0.324187699049358	6.00374356282115	3.17828421019892	0.00251880134709657	0.0466132102698291	4.30109392214325	TRUE	NonSig	SHLD2	ENS glia	etoh
-0.806508501304829	3.47603806634943	-3.19216457367148	0.0025248555677875	0.0466438474578722	4.50346264160415	TRUE	Down	ZNF460	ENS glia	etoh
-0.406847120210327	5.33803399715145	-3.16139335999784	0.00253650878104996	0.0467776332421805	4.29829865969859	TRUE	NonSig	RSRP1	ENS glia	etoh
0.359265367644903	6.04554676325833	3.17386674444132	0.00255819374689698	0.0470956362709993	4.96637811180397	TRUE	NonSig	CACHD1	ENS glia	etoh
0.31738669914802	6.48315690865104	3.18259467975045	0.00257082993558608	0.0472462402720186	7.07823694221933	TRUE	NonSig	SUCO	ENS glia	etoh
0.457899301669865	4.91251554907423	3.19388724181523	0.00257802999305722	0.0472965917757419	5.04908632085735	TRUE	NonSig	CERS2	ENS glia	etoh
0.424320894988844	4.81375734116053	3.15831498781668	0.00260090324379981	0.0476175091660705	4.86851011738133	TRUE	NonSig	SLC20A1	ENS glia	etoh
0.63742999299265	3.69399406682068	3.16344260676189	0.00260450351907967	0.0476175091660705	5.26097908286599	TRUE	Up	BEND3	ENS glia	etoh
-0.396728165952123	5.38992038937181	-3.15973431959203	0.00264030606858737	0.0481889940642005	5.30077448652563	TRUE	NonSig	AZIN1-AS1	ENS glia	etoh
-0.418471480408545	5.57712068209377	-3.16738258141901	0.00264500513569467	0.0481918117850624	4.35263232932094	TRUE	NonSig	SNCA	ENS glia	etoh
-0.561058219838116	4.08508629363225	-3.14537137803663	0.00265725651493934	0.0483319864226702	7.14350499858967	TRUE	NonSig	DCP1B	ENS glia	etoh
-0.235022916944511	7.58472802105665	-3.17338399845177	0.00268914527612694	0.0485764264166353	5.98290920306142	TRUE	NonSig	ADH5	ENS glia	etoh
0.582538177732134	3.56567475063736	3.21267295271011	0.00269099316429247	0.0485764264166353	5.46495074269075	TRUE	Up	FAM89A	ENS glia	etoh
-0.21498491124094	8.07277172426128	-3.16110654432292	0.0026922756084578	0.0485764264166353	3.83795471771398	TRUE	NonSig	BBX	ENS glia	etoh
0.395944632257017	5.07599240715195	3.14064399677653	0.00269390180836532	0.0485764264166353	5.70701378260114	TRUE	NonSig	CDCA4	ENS glia	etoh
-0.145275897174616	8.45613037633339	-3.13958923697958	0.00270214244934867	0.0485764264166353	3.50914392518696	TRUE	NonSig	SRSF9	ENS glia	etoh
0.344441501435841	7.72091690217753	3.15561352996869	0.002702509115078	0.0485764264166353	3.88403145689167	TRUE	NonSig	MYO10	ENS glia	etoh
-0.154073321063612	9.28199691954229	-3.15436043812913	0.00270276231476941	0.0485764264166353	3.50326954883934	TRUE	NonSig	PABPC1	ENS glia	etoh
-0.1871929827463	9.38711509194012	-3.18218547461057	0.00272694927529417	0.0489282066247368	4.90801997771263	TRUE	NonSig	NR2F1	ENS glia	etoh
0.627318187086906	5.09334705450625	3.1381911844467	0.00275064564415275	0.0492097224652345	5.7344844953622	TRUE	Up	LRFN5	ENS glia	etoh
-0.56035273866115	3.38377574762398	-3.13328134801554	0.00275192054148284	0.0492097224652345	4.90133045517017	TRUE	NonSig	NAP1L5	ENS glia	etoh
0.748184290141556	3.77908524632372	3.23609336908685	0.0027815813387137	0.0495814377313594	6.58357268702834	TRUE	Up	CSMD2	ENS glia	etoh
0.319763816379463	5.41912399527927	3.13404593136731	0.00278321403908306	0.0495814377313594	4.94451048729839	TRUE	NonSig	EXT2	ENS glia	etoh
0.306009787222891	7.20861849248629	3.15449700017577	0.0027867349007818	0.0495814377313594	3.90264175780389	TRUE	NonSig	COL2A1	ENS glia	etoh
0.507615640389366	4.54285449162209	3.14212024843947	0.00280499582748888	0.0498227399576082	4.08225435661371	TRUE	NonSig	UBE2Q1	ENS glia	etoh
-2.74897588844181	6.34613974889332	-9.90238132899499	4.298019585147e-13	8.46709858273958e-10	7.49915417456423	TRUE	Down	LHX5-AS1	Early mesoderm cells	etoh
1.91184967623167	7.22110020595718	9.57904197136723	1.23444392763016e-12	1.21592726871571e-09	8.59389167490661	TRUE	Up	UGP2	Early mesoderm cells	etoh
-1.26952810677001	8.57895739362638	-9.20618329228954	4.23083693609789e-12	2.77824958803761e-09	8.3616678165183	TRUE	Down	TMSB15A	Early mesoderm cells	etoh
1.93914875422806	8.24740675756417	9.54272099700231	6.63186136039039e-12	3.26619171999227e-09	8.07961085382261	TRUE	Up	L1TD1	Early mesoderm cells	etoh
-1.36875806626656	10.167632342122	-10.8981696098948	1.02666828736419e-11	4.04507305221489e-09	7.68366186875877	TRUE	Down	TUBA1A	Early mesoderm cells	etoh
-2.49220791527219	7.00904785814701	-9.60573576066141	1.85670095027714e-11	6.09616812007662e-09	7.59948117132897	TRUE	Down	FABP7	Early mesoderm cells	etoh
3.59528441588317	7.39008619424535	8.59522790254188	3.29026959455206e-11	9.25975871609652e-09	11.4592322809266	TRUE	Up	POU5F1	Early mesoderm cells	etoh
-0.540617798052913	11.8217931415093	-8.47891628633566	4.88288327474969e-11	1.20241000640711e-08	8.57602889411808	TRUE	NonSig	RPL6	Early mesoderm cells	etoh
-2.02089310610509	10.7288172370019	-8.41498753796606	6.069371353194e-11	1.32851795175469e-08	9.56609258926088	TRUE	Down	VIM	Early mesoderm cells	etoh
1.04138310381861	9.31596990304059	8.31945818994369	8.40639012419891e-11	1.65605885446718e-08	7.93809826912466	TRUE	Up	TOMM7	Early mesoderm cells	etoh
1.46616224899122	7.15566924097284	8.24488149134779	1.08465698662453e-10	1.94252205786394e-08	10.8605357436947	TRUE	Up	DMKN	Early mesoderm cells	etoh
1.34429198971029	8.86197499563048	8.55478875654759	2.14001193838247e-10	3.51318626551122e-08	6.973519565902	TRUE	Up	CD24	Early mesoderm cells	etoh
1.47278369474649	8.69990800169932	8.41550056849585	5.30117266796101e-10	8.03331550452554e-08	7.50095060178343	TRUE	Up	KRT18	Early mesoderm cells	etoh
-2.33506421840609	7.27367647338563	-7.68908033728615	7.350323221783e-10	1.03429548192232e-07	7.77586096831588	TRUE	Down	HES4	Early mesoderm cells	etoh
-2.27019656814664	7.11664823414901	-7.38803289472742	2.09040391213881e-09	2.7453971379423e-07	7.00561452253281	TRUE	Down	DDIT4	Early mesoderm cells	etoh
-2.21262203823763	6.93572785426555	-7.31999298290848	2.64920627199842e-09	3.15027715702666e-07	7.16869188918505	TRUE	Down	TTYH1	Early mesoderm cells	etoh
2.49367677436758	6.92760190360395	7.31257968169245	2.71851328271336e-09	3.15027715702666e-07	7.14587057295374	TRUE	Up	MIR302CHG	Early mesoderm cells	etoh
-0.868105384385279	8.37855326852211	-7.14350805433555	4.90231443656966e-09	5.35896686066592e-07	6.99945560198004	TRUE	Down	C4orf48	Early mesoderm cells	etoh
-0.437434832394124	10.110228911543	-7.11411336700146	5.43213956023985e-09	5.35896686066592e-07	7.72829554060668	TRUE	NonSig	PFDN5	Early mesoderm cells	etoh
1.45826047382412	7.17384737042892	7.11366896862346	5.44057549306185e-09	5.35896686066592e-07	8.81667325558963	TRUE	Up	DPPA4	Early mesoderm cells	etoh
-0.759771268279877	8.9993246550619	-7.55342002177721	6.98112668786593e-09	6.54896170242661e-07	6.76416383471146	TRUE	Down	CIRBP	Early mesoderm cells	etoh
1.02029755004474	7.93940264470284	7.38609554989833	1.03229303343867e-08	9.24371489033716e-07	7.30119797840346	TRUE	Up	TUBA1C	Early mesoderm cells	etoh
-0.798687390321204	10.2061896246714	-6.893394893145	1.17491461038083e-08	9.64787022575215e-07	7.26312235636605	TRUE	Down	PTMS	Early mesoderm cells	etoh
1.69224091484369	6.67480164562512	7.28710037303364	1.17537505288351e-08	9.64787022575215e-07	8.55395280558938	TRUE	Up	PTPRG	Early mesoderm cells	etoh
1.67536844045821	7.52838028426622	7.00867288536654	1.29443519365298e-08	1.02001493259855e-06	7.97669047866211	TRUE	Up	TERF1	Early mesoderm cells	etoh
1.27392289902511	6.85449372176064	6.83082268279672	1.46244818014742e-08	1.09593145643004e-06	6.75648674533439	TRUE	Up	EZR	Early mesoderm cells	etoh
-0.872484098409214	8.36546809596317	-6.81549388347291	1.54303648944403e-08	1.09593145643004e-06	9.05624713488455	TRUE	Down	CNN3	Early mesoderm cells	etoh
0.854394508177381	8.52340854720816	6.81279681348454	1.55766907512899e-08	1.09593145643004e-06	9.56618476805398	TRUE	Up	ATP5PD	Early mesoderm cells	etoh
-1.5927117306113	6.66121571118819	-6.76763932151261	1.82436764320588e-08	1.22078264325126e-06	12.6128970719471	TRUE	Down	ARL4C	Early mesoderm cells	etoh
-0.752048024622408	8.96761784166356	-7.26460725624865	1.85905986281918e-08	1.22078264325126e-06	7.05778910045379	TRUE	Down	CENPV	Early mesoderm cells	etoh
1.14967040759387	6.97297212331298	6.70369399528624	2.28204648822532e-08	1.45020373606577e-06	6.89743514114464	TRUE	Up	SPINT2	Early mesoderm cells	etoh
-1.58699172164746	6.82897835343797	-6.62943650842292	2.95958631198985e-08	1.82199532331875e-06	7.98145491547371	TRUE	Down	GLI3	Early mesoderm cells	etoh
-1.1500152297067	7.45055007373429	-6.54220264586548	4.01675256009493e-08	2.33840894511009e-06	8.70478213278888	TRUE	Down	ZNF428	Early mesoderm cells	etoh
0.972404644785776	8.89960291022891	7.11504739728233	4.03583269714433e-08	2.33840894511009e-06	6.9703662286336	TRUE	Up	APOE	Early mesoderm cells	etoh
-0.560952371057788	10.2900037795466	-6.52691553590392	4.2375938191993e-08	2.38515994966361e-06	7.45001102196492	TRUE	NonSig	MARCKSL1	Early mesoderm cells	etoh
-0.677658862103435	9.23970310052437	-6.49813096499361	4.68689446092901e-08	2.5647728022306e-06	7.1199888622549	TRUE	Down	SNHG6	Early mesoderm cells	etoh
1.58597615433753	7.32806922668082	6.44475983632396	5.64971448421033e-08	3.00809122537685e-06	10.3402228186132	TRUE	Up	SEPHS1	Early mesoderm cells	etoh
-0.845371348444136	8.36938627589043	-6.88131838158017	6.00641033832308e-08	3.11384957013065e-06	6.92925030337025	TRUE	Down	C12orf57	Early mesoderm cells	etoh
-0.952107780920644	13.1915897030333	-7.11090672708461	6.63779247620891e-08	3.35293619952091e-06	9.01628716632978	TRUE	Down	MALAT1	Early mesoderm cells	etoh
-1.04890366855435	8.56291773185666	-7.22265757622428	7.40321777633103e-08	3.64608475484303e-06	7.31482145610124	TRUE	Down	TUBB3	Early mesoderm cells	etoh
1.27405713488937	7.29107240530363	6.84071072748701	7.68096911520149e-08	3.69061198949925e-06	10.2243200710672	TRUE	Up	CYB5A	Early mesoderm cells	etoh
-2.22225406878097	6.43072864707316	-6.73367433773443	8.21628256088458e-08	3.85382777260539e-06	6.96832851192678	TRUE	Down	CRIP1	Early mesoderm cells	etoh
-1.29308476357351	8.00413373567332	-6.32738929198202	8.51943175423323e-08	3.90308850135802e-06	8.58085876373905	TRUE	Down	METRN	Early mesoderm cells	etoh
1.16137953550215	7.72011828742476	6.6726972713999	8.85183251481865e-08	3.96320683049835e-06	7.06942171553663	TRUE	Up	GSTO1	Early mesoderm cells	etoh
1.0944381092209	6.83087945631694	6.53180650477314	9.92527554126109e-08	4.34506507028541e-06	8.28935778889305	TRUE	Up	PDHB	Early mesoderm cells	etoh
1.74684362751095	6.97652037165416	6.56360733327334	1.02792152973713e-07	4.40218568170033e-06	9.28906073187909	TRUE	Up	MT1X	Early mesoderm cells	etoh
-1.3448315638255	6.95905618383921	-6.24967266866877	1.11805190168341e-07	4.68630265173684e-06	8.02184535032248	TRUE	Down	PDLIM7	Early mesoderm cells	etoh
-2.14460260678865	6.1357223825057	-6.22887710097889	1.2023720587005e-07	4.93473532424997e-06	6.84949767241178	TRUE	Down	LIX1	Early mesoderm cells	etoh
-0.907134731093575	7.56563069471798	-6.77490688318366	1.38541646103089e-07	5.56993964945073e-06	7.81897447129524	TRUE	Down	ATXN10	Early mesoderm cells	etoh
-0.844591138034556	7.92285143206127	-6.56629580198737	1.78603852507037e-07	7.03699178877724e-06	7.36595330302286	TRUE	Down	ARL3	Early mesoderm cells	etoh
-1.85997903699419	6.89494118479596	-6.56549903147086	1.9483564114072e-07	7.52600417739643e-06	7.38394902596902	TRUE	Down	ID4	Early mesoderm cells	etoh
-0.416903718172022	12.0587978472311	-6.02806274153424	2.42454592790038e-07	9.09133056672932e-06	7.22235319900715	TRUE	NonSig	RPS11	Early mesoderm cells	etoh
1.04239187578007	9.114812144509	6.27240100022789	2.44589096465306e-07	9.09133056672932e-06	7.55026044225449	TRUE	Up	FABP5	Early mesoderm cells	etoh
-1.03679022555055	7.47130106943696	-6.49170378117373	3.17936480099936e-07	1.15987938110532e-05	8.83632334945168	TRUE	Down	BNIP3L	Early mesoderm cells	etoh
0.926156854820534	8.08988060011704	6.25124550782487	4.65394125585566e-07	1.66695714073375e-05	8.26876995756801	TRUE	Up	LAPTM4B	Early mesoderm cells	etoh
-0.785324899788929	7.59525639801345	-6.15499812935697	5.34431993577868e-07	1.88005540597929e-05	10.3028897573613	TRUE	Down	LINC01578	Early mesoderm cells	etoh
1.11195907654847	9.0269518455806	6.15715828363581	5.97665197249019e-07	2.06561480452731e-05	7.20332076186292	TRUE	Up	S100A11	Early mesoderm cells	etoh
0.679292945831366	8.6661882803561	5.76075225357747	6.14801886396406e-07	2.08505166587311e-05	7.48819806102107	TRUE	Up	APRT	Early mesoderm cells	etoh
-0.870724936770504	8.86851969466323	-6.08045319492858	6.24457097901084e-07	2.08505166587311e-05	8.5621253868036	TRUE	Down	ODC1	Early mesoderm cells	etoh
-0.602153547619313	9.85397464718894	-5.94203196711086	1.11406950949159e-06	3.60782043453065e-05	6.66659537674213	TRUE	Down	ZFAS1	Early mesoderm cells	etoh
-0.903145173158985	7.71097559686485	-5.86136677876387	1.11714236805264e-06	3.60782043453065e-05	8.64344011078299	TRUE	Down	SOX11	Early mesoderm cells	etoh
0.614405016793706	8.8822049674888	5.87515429623203	1.34471720584545e-06	4.26214518424055e-05	7.10805187467382	TRUE	Up	SLIRP	Early mesoderm cells	etoh
-0.633990432557333	8.98538517158203	-5.87611639714753	1.36302104876728e-06	4.26214518424055e-05	7.86411038108154	TRUE	Down	SH3BGRL3	Early mesoderm cells	etoh
-0.930367073544758	9.48088120454163	-6.1531113897361	1.56408725945112e-06	4.81445609549799e-05	6.86726568152591	TRUE	Down	IGFBP2	Early mesoderm cells	etoh
1.14210202159354	6.86158812347699	5.4200900008718	1.99660379361496e-06	6.05124534372535e-05	7.72243254632241	TRUE	Up	GJA1	Early mesoderm cells	etoh
-0.552542781706988	10.2123236850993	-5.40809884854475	2.08069264300384e-06	6.15679837470795e-05	6.94091923677372	TRUE	NonSig	ATP5F1E	Early mesoderm cells	etoh
-0.734265220913854	8.70911901812952	-5.59369424338369	2.09393650307326e-06	6.15679837470795e-05	7.4589389695473	TRUE	Down	EID1	Early mesoderm cells	etoh
-1.3628491506564	7.44141385372133	-5.37549196735956	2.32750332071807e-06	6.7429140320803e-05	7.12064109087847	TRUE	Down	TTC3	Early mesoderm cells	etoh
-1.67495709039956	7.21326968620951	-5.61563803799551	2.4231284400247e-06	6.91820728528792e-05	8.34473328469604	TRUE	Down	DLK1	Early mesoderm cells	etoh
-0.495548235049182	10.8524673250424	-5.85655712919523	2.61696165321238e-06	7.36487779546913e-05	10.306352291342	TRUE	NonSig	ENO1	Early mesoderm cells	etoh
-0.311140408028601	12.9342690601494	-5.33517081194678	2.67310373001223e-06	7.4169216170762e-05	7.06847252220912	TRUE	NonSig	EEF1A1	Early mesoderm cells	etoh
1.07714345550632	6.90307721751502	5.33102804500116	2.71136872452993e-06	7.41860609350551e-05	7.32375289225378	TRUE	Up	RBPMS	Early mesoderm cells	etoh
1.04212386203514	7.19620267415399	5.68955002846331	3.11687435553513e-06	8.41129106904685e-05	7.17493284423416	TRUE	Up	LIN28A	Early mesoderm cells	etoh
0.667561855867886	8.39503137485477	5.27341920026547	3.30317037898205e-06	8.79357519810087e-05	7.17384175906771	TRUE	Up	DDT	Early mesoderm cells	etoh
0.65315531639825	8.77298972807787	5.540831814829	3.52258415313998e-06	9.25265437558101e-05	10.905091947922	TRUE	Up	HMGB3	Early mesoderm cells	etoh
-0.379037045431305	10.4169564443041	-5.60009889706113	3.72670973343247e-06	9.66002391429205e-05	7.07662362455785	TRUE	NonSig	ATP5MC2	Early mesoderm cells	etoh
1.19911969232956	6.64087443648874	5.36099555188884	3.82492054141695e-06	9.78583567089792e-05	6.89802777131883	TRUE	Up	FOXN3	Early mesoderm cells	etoh
-0.76611830136246	7.6282767775808	-5.21387568882886	4.04909779811665e-06	0.000102265675157562	7.42654768055996	TRUE	Down	ISYNA1	Early mesoderm cells	etoh
1.0339373785881	7.06650698996857	5.20044740627681	4.23908346954658e-06	0.000105708790316541	6.84265119971924	TRUE	Up	RCC2	Early mesoderm cells	etoh
-1.62343400899222	7.19961393434406	-5.19666166753529	4.29421867599787e-06	0.000105745134896448	12.6954919429965	TRUE	Down	TPBG	Early mesoderm cells	etoh
0.835613409234467	8.04360080733088	5.43307270715076	4.35369356406076e-06	0.000105886127422218	10.4843032102155	TRUE	Up	SNHG14	Early mesoderm cells	etoh
-0.51450175779168	9.59298601886242	-5.18540502092002	4.46238002160892e-06	0.000107205959055726	7.41103853507045	TRUE	NonSig	PKM	Early mesoderm cells	etoh
0.891215193698508	7.24900533212208	5.22723564471561	5.19986298512527e-06	0.00012341843470719	9.89619720517438	TRUE	Up	MRPL34	Early mesoderm cells	etoh
-1.03530766460504	6.74551683539409	-5.35905827773387	5.43711953818393e-06	0.000127513398693123	10.3814330038879	TRUE	Down	TLE4	Early mesoderm cells	etoh
-0.598441615391359	9.14501408537066	-5.111612834149	5.73764368761328e-06	0.000132894526397928	6.97315710239552	TRUE	Down	GABARAP	Early mesoderm cells	etoh
0.697661827584287	9.01808895982168	5.39293839248062	5.80148693919888e-06	0.000132894526397928	7.91243564768364	TRUE	Up	SNRPN	Early mesoderm cells	etoh
0.431451756117031	10.0629192737858	5.08117671631128	6.36296057673969e-06	0.000144080831450312	7.00441793133851	TRUE	NonSig	HSPD1	Early mesoderm cells	etoh
0.706832890038001	7.91809322902307	5.218252780221	6.65178491348162e-06	0.000148909275904077	6.81924943262007	TRUE	Up	YBX3	Early mesoderm cells	etoh
0.851620645642334	7.71316187613065	5.23180551506918	7.99688571363232e-06	0.000175309499501805	7.86778617230259	TRUE	Up	FKBP4	Early mesoderm cells	etoh
-1.26825534279639	7.4986434581888	-5.29789418104719	8.00906342901649e-06	0.000175309499501805	7.10183356567668	TRUE	Down	GPC3	Early mesoderm cells	etoh
-0.654647996256076	8.03776842360125	-5.16303313123248	8.19655884795651e-06	0.000177441988246971	7.10750321929209	TRUE	Down	ANAPC16	Early mesoderm cells	etoh
0.7354244041729	9.11428268425166	5.31218986923123	8.51734650937122e-06	0.000182382311124579	7.099931232588	TRUE	Up	IFITM3	Early mesoderm cells	etoh
0.877046398983601	7.12392310218875	4.97946125904988	8.9813935837867e-06	0.000190251025376987	8.31792690711575	TRUE	Up	JARID2	Early mesoderm cells	etoh
-1.58698071911497	7.39504735988258	-4.96175023075217	9.53526651577877e-06	0.000199834840809406	7.15481443104512	TRUE	Down	SFRP1	Early mesoderm cells	etoh
-0.358390766680739	10.8487750205205	-5.19357680789961	9.87721908120374e-06	0.000204822332526014	6.87816905826793	TRUE	NonSig	EEF1G	Early mesoderm cells	etoh
0.515631762205614	10.4422507172611	5.10699353382763	1.02397559661311e-05	0.000210128325554983	6.92080118343384	TRUE	NonSig	HSPE1	Early mesoderm cells	etoh
-0.286273405794931	12.4484502786418	-5.19080771073596	1.06517655526499e-05	0.0002163296715332	9.88431726660037	TRUE	NonSig	RPL30	Early mesoderm cells	etoh
-0.289780717917232	12.6683291442208	-4.91281695264851	1.12464982706612e-05	0.000226077567277577	6.69669121329137	TRUE	NonSig	RPL32	Early mesoderm cells	etoh
0.656314360658464	7.81954058023288	5.10823791700689	1.17851411021206e-05	0.0002337960141362	8.30801992145492	TRUE	Up	SERP1	Early mesoderm cells	etoh
0.426696378720599	9.51008060567974	5.16195419549379	1.18678179764569e-05	0.0002337960141362	7.68450533452164	TRUE	NonSig	SRSF7	Early mesoderm cells	etoh
0.771151754567937	7.57212159626434	5.07419874246996	1.20559290360577e-05	0.000235150299020135	7.5320572910728	TRUE	Up	TSTD1	Early mesoderm cells	etoh
-1.00316508515511	6.91958629801035	-5.11196723663316	1.26936207323156e-05	0.000245161106300606	9.6458123826809	TRUE	Down	FAM204A	Early mesoderm cells	etoh
0.638142769327518	8.5901830286138	4.85412255023391	1.3701275824232e-05	0.00026205352790036	6.68424870128661	TRUE	Up	CYCS	Early mesoderm cells	etoh
-0.306211173357037	9.902981312788	-4.83920570464488	1.44048646382417e-05	0.000272861378243617	8.156366650058	TRUE	NonSig	YWHAE	Early mesoderm cells	etoh
-1.04048299843227	7.11655813347238	-4.82935105847623	1.48890532654636e-05	0.000278896424518105	6.75912063586842	TRUE	Down	TCTEX1D2	Early mesoderm cells	etoh
0.9788471177267	8.66811237589052	4.82700601251137	1.50066096441214e-05	0.000278896424518105	12.166517914674	TRUE	Up	ID1	Early mesoderm cells	etoh
-0.364547886401079	10.4142010484234	-4.81965047025683	1.53812935326212e-05	0.000283188301488446	7.13766988593872	TRUE	NonSig	NAP1L1	Early mesoderm cells	etoh
-0.263563002610205	12.6008429091497	-5.06010580941297	1.6053486233913e-05	0.000291590397082666	7.52528258637454	TRUE	NonSig	RPL10	Early mesoderm cells	etoh
-0.650012955827861	8.34661300273173	-4.80539771099252	1.61336818690409e-05	0.000291590397082666	6.76860025265185	TRUE	Down	CBX5	Early mesoderm cells	etoh
-0.434191001396247	8.86674855901559	-5.03940461130297	1.72856941806033e-05	0.000309571068507169	8.41521836620913	TRUE	NonSig	YWHAQ	Early mesoderm cells	etoh
0.52552012744233	9.46320851084729	4.77629981382763	1.77838048774807e-05	0.000315622482960694	7.04740347207651	TRUE	NonSig	EIF3K	Early mesoderm cells	etoh
0.766699493477922	8.70486308718656	4.77268445635086	1.80000761977968e-05	0.000316608483121961	6.66691142713236	TRUE	Up	HSP90B1	Early mesoderm cells	etoh
-0.462068914777766	9.62613738298715	-4.72834141801831	2.0872376136533e-05	0.000362487867797462	8.15023063718246	TRUE	NonSig	GNG5	Early mesoderm cells	etoh
-0.278369715973149	12.1282005207298	-4.97115087728873	2.09764552938633e-05	0.000362487867797462	7.22724264978589	TRUE	NonSig	RPL9	Early mesoderm cells	etoh
-0.881073325142445	6.58814537284586	-4.96670956926427	2.55877350113327e-05	0.000438329025846308	6.7964003138463	TRUE	Down	DPCD	Early mesoderm cells	etoh
-0.601965834627527	8.71694627395079	-4.64935325163948	2.71442396423199e-05	0.000460984069787673	8.35056704446211	TRUE	Down	H1FX	Early mesoderm cells	etoh
-0.464024082970389	9.44302949721854	-4.61419407187652	3.04990103533304e-05	0.000513530345265477	7.74120177533302	TRUE	NonSig	CCNI	Early mesoderm cells	etoh
-0.633032056758535	8.13121948245744	-4.82467266187939	3.27579129368831e-05	0.000546890580386946	6.91551801490029	TRUE	Down	KDELR1	Early mesoderm cells	etoh
0.844804705711485	6.91282374264444	4.81864458193211	3.30815299489849e-05	0.000547652218483196	7.35440477098655	TRUE	Up	RRAS2	Early mesoderm cells	etoh
-0.648761544310313	8.77965371844264	-4.72434750509222	3.42018926491432e-05	0.000553582577090882	8.67506924211591	TRUE	Down	BASP1	Early mesoderm cells	etoh
0.463135708340314	8.39879160903359	4.5776880386238	3.44119477223027e-05	0.000553582577090882	8.35709724410594	TRUE	NonSig	SNRPD3	Early mesoderm cells	etoh
-0.764916920103064	6.95079467581898	-4.57703395253428	3.44863612944535e-05	0.000553582577090882	8.93519509191563	TRUE	Down	MLLT11	Early mesoderm cells	etoh
-0.414746809849354	9.88305223410417	-4.57611942970073	3.45906683771512e-05	0.000553582577090882	6.80984652435299	TRUE	NonSig	PRDX2	Early mesoderm cells	etoh
-0.306747794904368	11.941102587943	-4.82141609340865	3.48447916544514e-05	0.000553582577090882	8.39852912067923	TRUE	NonSig	RPL34	Early mesoderm cells	etoh
-0.861772947647824	7.0493116046709	-4.55149444504442	3.75184423287594e-05	0.000583726887071252	6.84869145005371	TRUE	Down	IDH2	Early mesoderm cells	etoh
0.818103215249458	7.45020872652338	4.55110646851053	3.75664596488525e-05	0.000583726887071252	8.76709069228895	TRUE	Up	CHCHD10	Early mesoderm cells	etoh
-0.541436595800043	9.2771941472218	-4.75976837264532	3.7631124191903e-05	0.000583726887071252	8.09186553840606	TRUE	NonSig	PHPT1	Early mesoderm cells	etoh
-0.22587783191903	13.2094398809018	-4.53390156000263	3.97573786074355e-05	0.000611723459721025	7.08185155842182	TRUE	NonSig	RPS19	Early mesoderm cells	etoh
0.89501465232835	9.79594536190128	4.77158913613235	4.00570184284326e-05	0.000611723459721025	7.83613850871681	TRUE	Up	MT-ND2	Early mesoderm cells	etoh
-0.767731709668745	7.37585351437784	-4.79567707796669	4.17573656006006e-05	0.00063278469410141	7.85984541781506	TRUE	Down	PFN2	Early mesoderm cells	etoh
-0.665973199928443	7.6700500526979	-4.85026476009105	4.21524105421964e-05	0.000633895028764328	6.7989894364835	TRUE	Down	CHCHD2	Early mesoderm cells	etoh
1.22358452267963	6.85867505965369	4.58482211781774	4.43447152745423e-05	0.000661811280991275	8.31288406844193	TRUE	Up	GPC6	Early mesoderm cells	etoh
-0.735500405789827	9.25808440187657	-4.49593455236954	4.50441050105433e-05	0.000667194638126093	9.0634836850057	TRUE	Down	MARCKS	Early mesoderm cells	etoh
-0.858913412237102	6.98497429394846	-4.47461951550421	4.83073952635912e-05	0.000707508573658379	7.40812151657051	TRUE	Down	PTOV1	Early mesoderm cells	etoh
-0.537463111626117	8.59635132643898	-4.63087776761969	4.84840900730361e-05	0.000707508573658379	8.67653354022749	TRUE	NonSig	CSRP2	Early mesoderm cells	etoh
0.401465654029719	10.3039950839781	4.68930727683061	5.10971750069491e-05	0.000740157608556542	6.73248090694565	TRUE	NonSig	PFN1	Early mesoderm cells	etoh
0.385337086268221	10.474336350302	4.61214887934985	5.18128621977863e-05	0.000745046266639701	7.88756000547888	TRUE	NonSig	PRDX1	Early mesoderm cells	etoh
0.7665767671853	7.16430810422111	4.60961213977304	5.23895650717292e-05	0.00074788002312541	8.10662892985695	TRUE	Up	CCNB1	Early mesoderm cells	etoh
-0.232505665821133	12.6933343517475	-4.44372855565774	5.34505733925595e-05	0.000757536903477282	12.4068700095202	TRUE	NonSig	RPS8	Early mesoderm cells	etoh
0.538916037778423	8.85693402245921	4.42179231248549	5.74239720114866e-05	0.000808037320447347	9.10414598588006	TRUE	NonSig	PGAM1	Early mesoderm cells	etoh
-0.237444196829586	12.749230959258	-4.61275622634947	5.93384488278906e-05	0.000825136283549974	7.18553107262166	TRUE	NonSig	RPS3A	Early mesoderm cells	etoh
-0.708366736623932	8.58512781812687	-4.40873942252944	5.99237378868627e-05	0.000825136283549974	6.95549689925622	TRUE	Down	MAP1B	Early mesoderm cells	etoh
-0.364831667671996	9.34082060992292	-4.62509270045686	6.00072606301554e-05	0.000825136283549974	8.97132436432941	TRUE	NonSig	SRSF5	Early mesoderm cells	etoh
0.798932341237736	6.79008308443454	4.40609061569389	6.04438328442683e-05	0.000825136283549974	8.18130024538613	TRUE	Up	IDH1	Early mesoderm cells	etoh
-0.502502581570995	9.02723910302548	-4.4046255961027	6.0733381276521e-05	0.000825136283549974	6.68111152822648	TRUE	NonSig	HNRNPR	Early mesoderm cells	etoh
-0.542343655555061	8.01088719912341	-4.53191914529931	6.31253073641337e-05	0.000851759284296872	8.26787957303628	TRUE	NonSig	C9orf16	Early mesoderm cells	etoh
0.778401216920565	7.0584020013269	4.60189507532303	6.59651527364863e-05	0.000884022795176041	6.69420987586814	TRUE	Up	B2M	Early mesoderm cells	etoh
-1.01024637797976	6.74774435899949	-4.36248160773408	6.96678023473526e-05	0.000912353580573485	7.96699313731667	TRUE	Down	SOX5	Early mesoderm cells	etoh
-0.318244055690816	12.1259593404366	-4.54655336490842	6.97899157481095e-05	0.000912353580573485	7.37932550254789	TRUE	NonSig	RPL39	Early mesoderm cells	etoh
1.04120590255915	7.59209109976189	4.50783554849935	6.98928527753966e-05	0.000912353580573485	6.7655158465465	TRUE	Up	KRT19	Early mesoderm cells	etoh
-0.286173499805737	11.280492429988	-4.36131881151913	6.99316703891351e-05	0.000912353580573485	7.44306576563758	TRUE	NonSig	RPL36A	Early mesoderm cells	etoh
-0.296821933974311	10.9006267421104	-4.60845007122629	7.05780646545733e-05	0.000914728864273089	9.33900790795267	TRUE	NonSig	ACTB	Early mesoderm cells	etoh
-0.862462108280535	7.320112773143	-4.55205138781006	7.26109770044291e-05	0.000934925651625656	7.5087094952498	TRUE	Down	MEST	Early mesoderm cells	etoh
0.865199961934028	10.2381220365456	4.34602167080092	7.34951136543408e-05	0.000940164765578256	8.89224921329787	TRUE	Up	MT-ND3	Early mesoderm cells	etoh
0.480451471422263	9.05300044128447	4.42666663885011	7.59290546034017e-05	0.000965033790765816	8.03170782257733	TRUE	NonSig	TKT	Early mesoderm cells	etoh
-0.731213390993133	6.60573528704151	-4.70963158941517	7.66306342842335e-05	0.000966167121742566	6.55933530157	TRUE	Down	PPIL4	Early mesoderm cells	etoh
-0.263345766899009	12.1632529171201	-4.48142204776742	7.69991056414126e-05	0.000966167121742566	7.65345688688026	TRUE	NonSig	RPL5	Early mesoderm cells	etoh
0.865512336258085	10.6603654073877	4.43973156062929	8.1078887332139e-05	0.00100519176570111	8.48688951425847	TRUE	Up	MT-ND4	Early mesoderm cells	etoh
-0.28139113253719	12.1518333502825	-4.50198657837421	8.11296907342518e-05	0.00100519176570111	7.80635838657025	TRUE	NonSig	RPL18	Early mesoderm cells	etoh
-1.03378411877869	6.74095496071792	-4.30509612380571	8.39220259278982e-05	0.00103328994423725	7.50102627902586	TRUE	Down	HOMER3	Early mesoderm cells	etoh
0.623062077595536	6.94378844203599	4.3922533077398	8.52155384376282e-05	0.00104269944547905	7.37674772551766	TRUE	Up	SLC25A39	Early mesoderm cells	etoh
[truncated: 48,352 more rows]
