# Supplementary material for: Disease-associated loci share properties with response eQTLs under common environmental exposures
Source: bioRxiv. 2025 May 4:2025.04.30.651602. Preprint. [Version 1] doi: 10.1101/2025.04.30.651602 (PMC12247639; doi:10.1101/2025.04.30.651602)
Supplement: Supplement 6 [file media-6.csv]

celltype "treatment" "phenotype_id" "variant_id" "start_distance" "af" "ma_samples" "ma_count" "pval_g" "b_g" "b_g_se" "pval_i" "b_i" "b_i_se" "pval_gi" "b_gi" "b_gi_se" "chromosome" "tests_emt" "pval_adj_emt" "total_tests" "pval_adj_bh_all" "class" "egene_top_snp" "non_gtex_non_tag" "gene_snp" "is_res_qtl"
1 "ENS glia" "control" "AL139023.1" "14:28268537:C:A" -49604 9.13799436119689e-09 35 93 0.00117301611751559 -0.203179746866226 0.061907310038805 0.86009818376522 29298.8359375 166069.296875 3.79504919843094e-09 0.386978626251221 0.0634068921208382 "chr14" 356 1.35103751464142e-06 14 2.36431565062248e-06 "early" TRUE TRUE "AL139023.1_14:28268537:C:A" FALSE
2 "ENS glia" "control" "NPIPB2" "16:11995211:G:A" 18568 -2.07681691288819e-10 89 127 0.0231696881403102 0.140332385897636 0.0614348575472832 0.970087610927798 6331 168670.09375 2.17513726630166e-08 -0.352886706590652 0.0610777772963047 "chr16" 411 8.93981416449981e-06 14 9.66472813476627e-06 "early" FALSE FALSE "NPIPB2_16:11995211:G:A" FALSE
3 "ENS glia" "control" "NPIPB2" "16:11995384:C:A" 18741 -4.98436047990936e-09 94 129 0.0386607085656533 0.123838856816292 0.0595836415886879 0.99604196516241 836.65625 168494.171875 1.55193173896571e-08 -0.355693519115448 0.0608898587524891 "chr16" 411 6.37843944714906e-06 14 9.31803624178585e-06 "late" TRUE FALSE "NPIPB2_16:11995384:C:A" FALSE
4 "ENS glia" "control" "ROPN1" "3:123974675:A:T" -17503 2.07681694064377e-08 165 141 4.51507840162724e-06 0.209556609392166 0.0447205528616905 0.81230480601274 30208.07421875 127086.5078125 4.90151157564824e-11 0.307548850774765 0.0447919704020023 "chr3" 223 1.09303708136956e-08 14 2.18607416273911e-08 "late" FALSE FALSE "ROPN1_3:123974675:A:T" FALSE
5 "ENS glia" "control" "ROPN1" "3:123974873:A:G" -17305 -8.30726765155276e-10 169 135 5.2605895102907e-08 0.237860783934593 0.0424148701131344 0.911268666768063 13685.4375 122686.71875 3.65204965835488e-14 0.348602771759033 0.0434542410075665 "chr3" 223 8.14407073813138e-12 14 1.90028317223066e-11 "late" TRUE FALSE "ROPN1_3:123974873:A:G" FALSE
6 "ENS glia" "control" "ROPN1" "3:123976084:G:C" -16094 -8.30726765155276e-10 169 135 5.2605895102907e-08 0.237860783934593 0.0424148701131344 0.911268666768063 13685.4375 122686.71875 3.65204965835488e-14 0.348602771759033 0.0434542410075665 "chr3" 223 8.14407073813138e-12 14 1.90028317223066e-11 "late" FALSE FALSE "ROPN1_3:123976084:G:C" FALSE
7 "ENS glia" "control" "ROPN1" "3:123976437:C:T" -15741 -8.30726765155276e-10 169 135 5.2605895102907e-08 0.237860783934593 0.0424148701131344 0.911268666768063 13685.4375 122686.71875 3.65204965835488e-14 0.348602771759033 0.0434542410075665 "chr3" 223 8.14407073813138e-12 14 1.90028317223066e-11 "late" FALSE FALSE "ROPN1_3:123976437:C:T" FALSE
8 "ENS glia" "control" "ROPN1" "3:123977055:A:C" -15123 -8.30726765155276e-10 169 135 5.2605895102907e-08 0.237860783934593 0.0424148701131344 0.911268666768063 13685.4375 122686.71875 3.65204965835488e-14 0.348602771759033 0.0434542410075665 "chr3" 223 8.14407073813138e-12 14 1.90028317223066e-11 "late" FALSE TRUE "ROPN1_3:123977055:A:C" FALSE
9 "ENS glia" "control" "ROPN1" "3:123977070:A:G" -15108 -8.30726765155276e-10 169 135 5.2605895102907e-08 0.237860783934593 0.0424148701131344 0.911268666768063 13685.4375 122686.71875 3.65204965835488e-14 0.348602771759033 0.0434542410075665 "chr3" 223 8.14407073813138e-12 14 1.90028317223066e-11 "late" FALSE TRUE "ROPN1_3:123977070:A:G" FALSE
10 "ENS glia" "control" "ROPN1" "3:123981057:T:C" -11121 -8.30726765155276e-10 169 135 5.2605895102907e-08 0.237860783934593 0.0424148701131344 0.911268666768063 13685.4375 122686.71875 3.65204965835488e-14 0.348602771759033 0.0434542410075665 "chr3" 223 8.14407073813138e-12 14 1.90028317223066e-11 "late" FALSE FALSE "ROPN1_3:123981057:T:C" FALSE
11 "ENS glia" "control" "ROPN1" "3:124015843:G:A" 23665 -5.19204235160942e-09 175 135 0.00102596930044578 0.145500257611275 0.0438098460435867 0.793923434195913 34542.94921875 132100.5625 4.33395880482792e-08 0.265707671642303 0.0470653437077999 "chr3" 223 9.66472813476627e-06 14 9.66472813476627e-06 "late" FALSE FALSE "ROPN1_3:124015843:G:A" FALSE
12 "ENS glia" "control" "ROPN1" "3:124025816:T:A" 33638 -5.19204235160942e-09 175 135 0.00102596930044578 0.145500257611275 0.0438098460435867 0.793923434195913 34542.94921875 132100.5625 4.33395880482792e-08 0.265707671642303 0.0470653437077999 "chr3" 223 9.66472813476627e-06 14 9.66472813476627e-06 "late" FALSE FALSE "ROPN1_3:124025816:T:A" FALSE
13 "ENS glia" "control" "ROPN1" "3:124026203:A:C" 34025 -5.19204235160942e-09 175 135 0.00102596930044578 0.145500257611275 0.0438098460435867 0.793923434195913 34542.94921875 132100.5625 4.33395880482792e-08 0.265707671642303 0.0470653437077999 "chr3" 223 9.66472813476627e-06 14 9.66472813476627e-06 "late" FALSE FALSE "ROPN1_3:124026203:A:C" FALSE
14 "ENS glia" "control" "MIR302CHG" "4:112732866:G:A" 82815 -1.45377185845064e-08 135 131 7.47219848463073e-05 0.163832575082779 0.0406966507434845 0.941972245721168 8242.79296875 113128.5546875 4.52771440320012e-08 -0.238639876246452 0.0423342064023018 "chr4" 147 6.65574017270418e-06 14 9.31803624178585e-06 "early" TRUE FALSE "MIR302CHG_4:112732866:G:A" FALSE
15 "ENS glia" "nicotine" "DMXL1" "5:119114286:G:A" 76514 -2.8096465154448e-09 71 122 0.00338571787559172 0.182026609778404 0.0615624003112316 0.559547089523911 211473.828125 361961 1.7745295755258e-08 -0.390007078647614 0.067135713994503 "chr5" 283 5.02191869873802e-06 15 8.34064130034504e-06 "early" TRUE TRUE "DMXL1_5:119114286:G:A" FALSE
16 "ENS glia" "nicotine" "DMXL1" "5:119114664:T:C" 76892 -2.8096465154448e-09 71 122 0.00338571787559172 0.182026609778404 0.0615624003112316 0.559547089523911 211473.828125 361961 1.7745295755258e-08 -0.390007078647614 0.067135713994503 "chr5" 283 5.02191869873802e-06 15 8.34064130034504e-06 "early" FALSE TRUE "DMXL1_5:119114664:T:C" FALSE
17 "ENS glia" "nicotine" "DMXL1" "5:119116178:T:G" 78406 -8.42893932428979e-09 75 124 0.00326165386275866 0.184606149792671 0.0621850937604904 0.595240230213803 192590.625 362084.78125 2.55425999774995e-08 -0.388954102993011 0.0677589699625969 "chr5" 283 7.22855579363237e-06 15 8.34064130034504e-06 "early" FALSE FALSE "DMXL1_5:119116178:T:G" FALSE
18 "ENS glia" "nicotine" "DMXL1" "5:119117840:A:G" 80068 -2.8096465154448e-09 71 122 0.00338571787559172 0.182026609778404 0.0615624003112316 0.559547089523911 211473.828125 361961 1.7745295755258e-08 -0.390007078647614 0.067135713994503 "chr5" 283 5.02191869873802e-06 15 8.34064130034504e-06 "early" FALSE FALSE "DMXL1_5:119117840:A:G" FALSE
19 "ENS glia" "nicotine" "DMXL1" "5:119120581:G:A" 82809 -8.42893932428979e-09 75 124 0.00326165386275866 0.184606149792671 0.0621850937604904 0.595240230213803 192590.625 362084.78125 2.55425999774995e-08 -0.388954102993011 0.0677589699625969 "chr5" 283 7.22855579363237e-06 15 8.34064130034504e-06 "early" FALSE FALSE "DMXL1_5:119120581:G:A" FALSE
20 "ENS glia" "nicotine" "DMXL1" "5:119121696:C:T" 83924 -2.8096465154448e-09 71 122 0.00338571787559172 0.182026609778404 0.0615624003112316 0.559547089523911 211473.828125 361961 1.7745295755258e-08 -0.390007078647614 0.067135713994503 "chr5" 283 5.02191869873802e-06 15 8.34064130034504e-06 "early" FALSE TRUE "DMXL1_5:119121696:C:T" FALSE
21 "ENS glia" "nicotine" "DMXL1" "5:119121883:T:C" 84111 -2.8096465154448e-09 71 122 0.00338571787559172 0.182026609778404 0.0615624003112316 0.559547089523911 211473.828125 361961 1.7745295755258e-08 -0.390007078647614 0.067135713994503 "chr5" 283 5.02191869873802e-06 15 8.34064130034504e-06 "early" FALSE TRUE "DMXL1_5:119121883:T:C" FALSE
22 "ENS glia" "nicotine" "DMXL1" "5:119122335:G:A" 84563 -2.8096465154448e-09 71 122 0.00338571787559172 0.182026609778404 0.0615624003112316 0.559547089523911 211473.828125 361961 1.7745295755258e-08 -0.390007078647614 0.067135713994503 "chr5" 283 5.02191869873802e-06 15 8.34064130034504e-06 "early" FALSE FALSE "DMXL1_5:119122335:G:A" FALSE
23 "ENS glia" "nicotine" "DMXL1" "5:119126603:T:C" 88831 -8.42893932428979e-09 75 124 0.00326165386275866 0.184606149792671 0.0621850937604904 0.595240230213803 192590.625 362084.78125 2.55425999774995e-08 -0.388954102993011 0.0677589699625969 "chr5" 283 7.22855579363237e-06 15 8.34064130034504e-06 "early" FALSE FALSE "DMXL1_5:119126603:T:C" FALSE
24 "ENS glia" "nicotine" "DMXL1" "5:119128207:A:G" 90435 -8.42893932428979e-09 75 124 0.00326165386275866 0.184606149792671 0.0621850937604904 0.595240230213803 192590.625 362084.78125 2.55425999774995e-08 -0.388954102993011 0.0677589699625969 "chr5" 283 7.22855579363237e-06 15 8.34064130034504e-06 "early" FALSE FALSE "DMXL1_5:119128207:A:G" FALSE
25 "ENS glia" "nicotine" "ECI2" "6:4125863:G:A" -9734 8.02756172646468e-09 0 0 0.00303081526845652 0.190301358699799 0.0636056214570999 0.301983740065817 -361605.875 349654.25 3.40809455319939e-08 -0.419912368059158 0.0738603994250298 "chr6" 504 1.71767965481249e-05 15 1.71767965481249e-05 "early" TRUE FALSE "ECI2_6:4125863:G:A" FALSE
26 "ENS glia" "nicotine" "ECI2" "6:4126529:C:G" -9068 8.02756172646468e-09 0 0 0.00303081526845652 0.190301358699799 0.0636056214570999 0.301983740065817 -361605.875 349654.25 3.40809455319939e-08 -0.419912368059158 0.0738603994250298 "chr6" 504 1.71767965481249e-05 15 1.71767965481249e-05 "early" FALSE FALSE "ECI2_6:4126529:C:G" FALSE
27 "ENS glia" "nicotine" "RPS10" "6:34336847:G:A" -89222 -8.62962856729155e-09 76 106 2.00706277937137e-16 0.430370002985001 0.0490313395857811 0.913824270587911 -26583.625 245421.40625 1.43283362657726e-08 -0.300780445337296 0.0514201931655407 "chr6" 301 4.31282921599756e-06 15 8.34064130034504e-06 "early" FALSE FALSE "RPS10_6:34336847:G:A" FALSE
28 "ENS glia" "nicotine" "RPS10" "6:34338120:C:T" -87949 -8.62962856729155e-09 76 106 2.00706277937137e-16 0.430370002985001 0.0490313395857811 0.913824270587911 -26583.625 245421.40625 1.43283362657726e-08 -0.300780445337296 0.0514201931655407 "chr6" 301 4.31282921599756e-06 15 8.34064130034504e-06 "early" FALSE FALSE "RPS10_6:34338120:C:T" FALSE
29 "ENS glia" "nicotine" "RPS10" "6:34345421:A:C" -80648 1.04358299779506e-08 79 108 1.03098771313068e-15 0.426070272922516 0.0498990118503571 0.898140160063845 -31532.1875 246090.34375 1.1444203399178e-08 -0.310429751873016 0.0526909455657005 "chr6" 301 3.44470522315258e-06 15 8.34064130034504e-06 "early" TRUE FALSE "RPS10_6:34345421:A:C" FALSE
30 "Epicardial fat cells" "etoh" "AL353807.5" "1:155637110:T:C" -494 -7.38900551855437e-10 112 145 0.813497683824604 0.0130864456295967 0.0554269179701805 0.704994409282619 58314.5546875 153900.234375 7.64082917715078e-08 -0.275866568088531 0.0501752868294716 "chr1" 148 1.13084271821832e-05 928 3.46343908418019e-05 "late" FALSE FALSE "AL353807.5_1:155637110:T:C" FALSE
31 "Epicardial fat cells" "etoh" "AL353807.5" "1:155637772:A:G" 168 -7.38900551855437e-10 112 145 0.813497683824604 0.0130864456295967 0.0554269179701805 0.704994409282619 58314.5546875 153900.234375 7.64082917715078e-08 -0.275866568088531 0.0501752868294716 "chr1" 148 1.13084271821832e-05 928 3.46343908418019e-05 "late" FALSE FALSE "AL353807.5_1:155637772:A:G" FALSE
32 "Epicardial fat cells" "etoh" "AL353807.5" "1:155651563:A:G" 13959 -7.38900551855437e-10 112 145 0.813497683824604 0.0130864456295967 0.0554269179701805 0.704994409282619 58314.5546875 153900.234375 7.64082917715078e-08 -0.275866568088531 0.0501752868294716 "chr1" 148 1.13084271821832e-05 928 3.46343908418019e-05 "late" FALSE FALSE "AL353807.5_1:155651563:A:G" FALSE
33 "Epicardial fat cells" "etoh" "AL353807.5" "1:155654004:T:C" 16400 -7.38900551855437e-10 112 145 0.813497683824604 0.0130864456295967 0.0554269179701805 0.704994409282619 58314.5546875 153900.234375 7.64082917715078e-08 -0.275866568088531 0.0501752868294716 "chr1" 148 1.13084271821832e-05 928 3.46343908418019e-05 "late" FALSE FALSE "AL353807.5_1:155654004:T:C" FALSE
34 "Epicardial fat cells" "etoh" "AL353807.5" "1:155688881:G:A" 51277 8.53840642633941e-09 29 61 0.854432333496254 -0.00978323817253113 0.0532832629978657 0.748283545084083 49138.0546875 152997.71875 9.55823291569714e-09 0.288553267717361 0.0490123331546783 "chr1" 148 1.41461847152318e-06 928 5.3582283329531e-06 "late" FALSE FALSE "AL353807.5_1:155688881:G:A" FALSE
35 "Epicardial fat cells" "etoh" "AL353807.5" "1:155696992:C:T" 59388 8.53840642633941e-09 29 61 0.854432333496254 -0.00978323817253113 0.0532832629978657 0.748283545084083 49138.0546875 152997.71875 9.55823291569714e-09 0.288553267717361 0.0490123331546783 "chr1" 148 1.41461847152318e-06 928 5.3582283329531e-06 "late" FALSE FALSE "AL353807.5_1:155696992:C:T" FALSE
36 "Epicardial fat cells" "etoh" "AL353807.5" "1:155698211:C:T" 60607 8.53840642633941e-09 29 61 0.854432333496254 -0.00978323817253113 0.0532832629978657 0.748283545084083 49138.0546875 152997.71875 9.55823291569714e-09 0.288553267717361 0.0490123331546783 "chr1" 148 1.41461847152318e-06 928 5.3582283329531e-06 "late" FALSE FALSE "AL353807.5_1:155698211:C:T" FALSE
37 "Epicardial fat cells" "etoh" "AL353807.5" "1:155704848:G:A" 67244 -5.25440402299182e-09 222 159 0.728323580086036 -0.0185750536620617 0.0534306466579437 0.784053875870763 41434.46875 151076.984375 1.28378310872053e-10 0.331421107053757 0.0499245971441269 "chr1" 148 1.89999900090638e-08 928 7.63289641922563e-08 "late" TRUE FALSE "AL353807.5_1:155704848:G:A" FALSE
38 "Epicardial fat cells" "etoh" "AL353807.5" "1:155707140:G:A" 69536 -5.25440402299182e-09 222 159 0.728323580086036 -0.0185750536620617 0.0534306466579437 0.784053875870763 41434.46875 151076.984375 1.28378310872053e-10 0.331421107053757 0.0499245971441269 "chr1" 148 1.89999900090638e-08 928 7.63289641922563e-08 "late" FALSE FALSE "AL353807.5_1:155707140:G:A" FALSE
39 "Epicardial fat cells" "etoh" "AL353807.5" "1:155708948:G:A" 71344 -5.25440402299182e-09 222 159 0.728323580086036 -0.0185750536620617 0.0534306466579437 0.784053875870763 41434.46875 151076.984375 1.28378310872053e-10 0.331421107053757 0.0499245971441269 "chr1" 148 1.89999900090638e-08 928 7.63289641922563e-08 "late" FALSE FALSE "AL353807.5_1:155708948:G:A" FALSE
40 "Epicardial fat cells" "etoh" "AL353807.5" "1:155710276:C:T" 72672 -5.25440402299182e-09 222 159 0.728323580086036 -0.0185750536620617 0.0534306466579437 0.784053875870763 41434.46875 151076.984375 1.28378310872053e-10 0.331421107053757 0.0499245971441269 "chr1" 148 1.89999900090638e-08 928 7.63289641922563e-08 "late" FALSE FALSE "AL353807.5_1:155710276:C:T" FALSE
41 "Epicardial fat cells" "etoh" "AL353807.5" "1:155710356:C:A" 72752 -5.25440402299182e-09 222 159 0.728323580086036 -0.0185750536620617 0.0534306466579437 0.784053875870763 41434.46875 151076.984375 1.28378310872053e-10 0.331421107053757 0.0499245971441269 "chr1" 148 1.89999900090638e-08 928 7.63289641922563e-08 "late" FALSE FALSE "AL353807.5_1:155710356:C:A" FALSE
42 "Epicardial fat cells" "etoh" "AL353807.5" "1:155711179:A:G" 73575 -5.25440402299182e-09 222 159 0.728323580086036 -0.0185750536620617 0.0534306466579437 0.784053875870763 41434.46875 151076.984375 1.28378310872053e-10 0.331421107053757 0.0499245971441269 "chr1" 148 1.89999900090638e-08 928 7.63289641922563e-08 "late" FALSE FALSE "AL353807.5_1:155711179:A:G" FALSE
43 "Epicardial fat cells" "etoh" "AL353807.5" "1:155714581:A:G" 76977 -5.25440402299182e-09 222 159 0.728323580086036 -0.0185750536620617 0.0534306466579437 0.784053875870763 41434.46875 151076.984375 1.28378310872053e-10 0.331421107053757 0.0499245971441269 "chr1" 148 1.89999900090638e-08 928 7.63289641922563e-08 "late" FALSE FALSE "AL353807.5_1:155714581:A:G" FALSE
44 "Epicardial fat cells" "etoh" "AL353807.5" "1:155719179:C:T" 81575 -5.25440402299182e-09 222 159 0.728323580086036 -0.0185750536620617 0.0534306466579437 0.784053875870763 41434.46875 151076.984375 1.28378310872053e-10 0.331421107053757 0.0499245971441269 "chr1" 148 1.89999900090638e-08 928 7.63289641922563e-08 "late" FALSE FALSE "AL353807.5_1:155719179:C:T" FALSE
45 "Epicardial fat cells" "etoh" "AL353807.5" "1:155720985:C:T" 83381 -5.25440402299182e-09 222 159 0.728323580086036 -0.0185750536620617 0.0534306466579437 0.784053875870763 41434.46875 151076.984375 1.28378310872053e-10 0.331421107053757 0.0499245971441269 "chr1" 148 1.89999900090638e-08 928 7.63289641922563e-08 "late" FALSE FALSE "AL353807.5_1:155720985:C:T" FALSE
46 "Epicardial fat cells" "etoh" "AL353807.5" "1:155721644:G:A" 84040 -5.25440402299182e-09 222 159 0.728323580086036 -0.0185750536620617 0.0534306466579437 0.784053875870763 41434.46875 151076.984375 1.28378310872053e-10 0.331421107053757 0.0499245971441269 "chr1" 148 1.89999900090638e-08 928 7.63289641922563e-08 "late" FALSE FALSE "AL353807.5_1:155721644:G:A" FALSE
47 "Epicardial fat cells" "etoh" "AL353807.5" "1:155725653:A:G" 88049 -5.25440402299182e-09 222 159 0.728323580086036 -0.0185750536620617 0.0534306466579437 0.784053875870763 41434.46875 151076.984375 1.28378310872053e-10 0.331421107053757 0.0499245971441269 "chr1" 148 1.89999900090638e-08 928 7.63289641922563e-08 "late" FALSE FALSE "AL353807.5_1:155725653:A:G" FALSE
48 "Epicardial fat cells" "etoh" "AL353807.5" "1:155728019:A:G" 90415 -5.25440402299182e-09 222 159 0.728323580086036 -0.0185750536620617 0.0534306466579437 0.784053875870763 41434.46875 151076.984375 1.28378310872053e-10 0.331421107053757 0.0499245971441269 "chr1" 148 1.89999900090638e-08 928 7.63289641922563e-08 "late" FALSE FALSE "AL353807.5_1:155728019:A:G" FALSE
49 "Epicardial fat cells" "etoh" "ANXA8L1" "10:46326809:C:G" -48818 6.56800480669517e-09 42 116 1.1237625928745e-08 -0.24972215294838 0.0426309853792191 0.7007502653798 -47758.2578125 124164.1015625 1.16796078420866e-08 0.233559504151344 0.0399199873209 "chr10" 428 4.99887215641308e-06 928 1.74396742900426e-05 "early" TRUE FALSE "ANXA8L1_10:46326809:C:G" FALSE
50 "Epicardial fat cells" "etoh" "ANXA8L1" "10:46330039:G:A" -45588 6.56800480669517e-09 42 116 1.1237625928745e-08 -0.24972215294838 0.0426309853792191 0.7007502653798 -47758.2578125 124164.1015625 1.16796078420866e-08 0.233559504151344 0.0399199873209 "chr10" 428 4.99887215641308e-06 928 1.74396742900426e-05 "early" FALSE FALSE "ANXA8L1_10:46330039:G:A" FALSE
51 "Epicardial fat cells" "etoh" "ANXA8L1" "10:46330334:A:G" -45293 6.56800480669517e-09 42 116 1.1237625928745e-08 -0.24972215294838 0.0426309853792191 0.7007502653798 -47758.2578125 124164.1015625 1.16796078420866e-08 0.233559504151344 0.0399199873209 "chr10" 428 4.99887215641308e-06 928 1.74396742900426e-05 "early" FALSE FALSE "ANXA8L1_10:46330334:A:G" FALSE
52 "Epicardial fat cells" "etoh" "ANXA8L1" "10:46330485:G:A" -45142 6.56800480669517e-09 42 116 1.1237625928745e-08 -0.24972215294838 0.0426309853792191 0.7007502653798 -47758.2578125 124164.1015625 1.16796078420866e-08 0.233559504151344 0.0399199873209 "chr10" 428 4.99887215641308e-06 928 1.74396742900426e-05 "early" FALSE FALSE "ANXA8L1_10:46330485:G:A" FALSE
53 "Epicardial fat cells" "etoh" "MTG1" "10:133397287:T:C" 3193 8.21000600836896e-09 55 125 0.0121907137111159 -0.170068442821503 0.0674791783094406 0.694763628070762 67027.0390625 170666.09375 1.31242387189967e-07 -0.465067476034164 0.0862320214509964 "chr10" 391 5.13157733912772e-05 928 6.54047517573659e-05 "late" TRUE FALSE "MTG1_10:133397287:T:C" FALSE
54 "Epicardial fat cells" "etoh" "MTRNR2L8" "11:10449340:A:G" -59846 9.85200698799815e-10 262 153 0.00127666241326195 0.122571378946304 0.0377280041575432 0.724760781432507 -41468.5234375 117674.6796875 1.25853385128349e-07 0.195692628622055 0.0362300239503384 "chr11" 447 5.62564631523718e-05 928 6.54047517573659e-05 "late" FALSE FALSE "MTRNR2L8_11:10449340:A:G" FALSE
55 "Epicardial fat cells" "etoh" "MTRNR2L8" "11:10546357:G:C" 37171 9.60570734065413e-09 94 148 0.000801667670287469 -0.186381787061691 0.055090706795454 0.46308699148931 -85538.9609375 116439.890625 4.21612808949263e-09 -0.341115981340408 0.0565198212862015 "chr11" 447 1.88460925600321e-06 928 7.10942028280884e-06 "late" TRUE FALSE "MTRNR2L8_11:10546357:G:C" FALSE
56 "Epicardial fat cells" "etoh" "MTRNR2L8" "11:10550685:T:C" 41499 -3.03770231191436e-09 67 140 0.000703487065030565 -0.166679427027702 0.0487347319722176 0.564728087654944 -68038.15625 118038.3125 2.18274044275485e-07 -0.259606689214706 0.0490458495914936 "chr11" 447 9.75684977911418e-05 928 0.000106647309717526 "late" FALSE FALSE "MTRNR2L8_11:10550685:T:C" FALSE
57 "Epicardial fat cells" "etoh" "AP003066.1" "11:96662641:A:G" 72324 -6.56800502873978e-10 196 163 2.36949956538394e-05 0.224396258592606 0.0523394532501698 0.62263439545806 -76169.1015625 154633.5625 5.31337928984897e-07 -0.258131593465805 0.0504708550870419 "chr11" 245 0.0001301777926013 928 0.000138527153183849 "early" TRUE TRUE "AP003066.1_11:96662641:A:G" FALSE
58 "Epicardial fat cells" "etoh" "APLP2" "11:130004512:C:T" -63635 -1.37928104493312e-08 41 110 0.0457702205604574 -0.0772583484649658 0.0385329499840736 0.932046964296613 10044.806640625 117711.609375 1.72369037663034e-10 -0.339603066444397 0.0515399575233459 "chr11" 453 7.80831740613545e-08 928 3.09663186021098e-07 "late" TRUE TRUE "APLP2_11:130004512:C:T" FALSE
59 "Epicardial fat cells" "etoh" "RPL41" "12:56017385:C:A" -99205 1.60916115987675e-08 244 158 0.00223614390595155 0.132772564888 0.0430971719324589 0.457479423738316 157862.78125 212218.859375 1.02939110767281e-07 0.24296647310257 0.0446589738130569 "chr12" 171 1.7602587941205e-05 928 4.92024144862597e-05 "late" FALSE FALSE "RPL41_12:56017385:C:A" FALSE
60 "Epicardial fat cells" "etoh" "RPL41" "12:56031069:T:C" -85521 1.60916115987675e-08 244 158 0.00223614390595155 0.132772564888 0.0430971719324589 0.457479423738316 157862.78125 212218.859375 1.02939110767281e-07 0.24296647310257 0.0446589738130569 "chr12" 171 1.7602587941205e-05 928 4.92024144862597e-05 "late" FALSE FALSE "RPL41_12:56031069:T:C" FALSE
61 "Epicardial fat cells" "etoh" "RPL41" "12:56032793:A:G" -83797 1.60916115987675e-08 244 158 0.00223614390595155 0.132772564888 0.0430971719324589 0.457479423738316 157862.78125 212218.859375 1.02939110767281e-07 0.24296647310257 0.0446589738130569 "chr12" 171 1.7602587941205e-05 928 4.92024144862597e-05 "late" FALSE FALSE "RPL41_12:56032793:A:G" FALSE
62 "Epicardial fat cells" "etoh" "RPL41" "12:56033631:T:C" -82959 1.01804076280132e-08 256 157 0.0232633478394441 0.0980659127235413 0.0430194549262524 0.42479898122228 169295.0625 211856.5625 2.52366402077405e-08 0.242804974317551 0.0425371266901493 "chr12" 171 4.31546547552363e-06 928 1.5402892158792e-05 "late" TRUE FALSE "RPL41_12:56033631:T:C" FALSE
63 "Epicardial fat cells" "etoh" "RPL41" "12:56034560:G:C" -82030 1.60916115987675e-08 244 158 0.00223614390595155 0.132772564888 0.0430971719324589 0.457479423738316 157862.78125 212218.859375 1.02939110767281e-07 0.24296647310257 0.0446589738130569 "chr12" 171 1.7602587941205e-05 928 4.92024144862597e-05 "late" FALSE FALSE "RPL41_12:56034560:G:C" FALSE
64 "Epicardial fat cells" "etoh" "RPL41" "12:56042688:T:G" -73902 1.60916115987675e-08 244 158 0.00223614390595155 0.132772564888 0.0430971719324589 0.457479423738316 157862.78125 212218.859375 1.02939110767281e-07 0.24296647310257 0.0446589738130569 "chr12" 171 1.7602587941205e-05 928 4.92024144862597e-05 "late" FALSE FALSE "RPL41_12:56042688:T:G" FALSE
65 "Epicardial fat cells" "etoh" "RPL41" "12:56046285:T:C" -70305 1.60916115987675e-08 244 158 0.00223614390595155 0.132772564888 0.0430971719324589 0.457479423738316 157862.78125 212218.859375 1.02939110767281e-07 0.24296647310257 0.0446589738130569 "chr12" 171 1.7602587941205e-05 928 4.92024144862597e-05 "late" FALSE FALSE "RPL41_12:56046285:T:C" FALSE
66 "Epicardial fat cells" "etoh" "RPL41" "12:56046464:T:C" -70126 1.60916115987675e-08 244 158 0.00223614390595155 0.132772564888 0.0430971719324589 0.457479423738316 157862.78125 212218.859375 1.02939110767281e-07 0.24296647310257 0.0446589738130569 "chr12" 171 1.7602587941205e-05 928 4.92024144862597e-05 "late" FALSE FALSE "RPL41_12:56046464:T:C" FALSE
67 "Epicardial fat cells" "etoh" "RPL41" "12:56046917:G:A" -69673 1.60916115987675e-08 244 158 0.00223614390595155 0.132772564888 0.0430971719324589 0.457479423738316 157862.78125 212218.859375 1.02939110767281e-07 0.24296647310257 0.0446589738130569 "chr12" 171 1.7602587941205e-05 928 4.92024144862597e-05 "late" FALSE FALSE "RPL41_12:56046917:G:A" FALSE
68 "Epicardial fat cells" "etoh" "RPL41" "12:56054285:A:G" -62305 1.60916115987675e-08 244 158 0.00223614390595155 0.132772564888 0.0430971719324589 0.457479423738316 157862.78125 212218.859375 1.02939110767281e-07 0.24296647310257 0.0446589738130569 "chr12" 171 1.7602587941205e-05 928 4.92024144862597e-05 "late" FALSE FALSE "RPL41_12:56054285:A:G" FALSE
69 "Epicardial fat cells" "etoh" "RPL41" "12:56056793:T:C" -59797 1.60916115987675e-08 244 158 0.00223614390595155 0.132772564888 0.0430971719324589 0.457479423738316 157862.78125 212218.859375 1.02939110767281e-07 0.24296647310257 0.0446589738130569 "chr12" 171 1.7602587941205e-05 928 4.92024144862597e-05 "late" FALSE FALSE "RPL41_12:56056793:T:C" FALSE
70 "Epicardial fat cells" "etoh" "RPL41" "12:56056989:A:G" -59601 1.60916115987675e-08 244 158 0.00223614390595155 0.132772564888 0.0430971719324589 0.457479423738316 157862.78125 212218.859375 1.02939110767281e-07 0.24296647310257 0.0446589738130569 "chr12" 171 1.7602587941205e-05 928 4.92024144862597e-05 "late" FALSE FALSE "RPL41_12:56056989:A:G" FALSE
71 "Epicardial fat cells" "etoh" "RPL41" "12:56060787:T:C" -55803 1.60916115987675e-08 244 158 0.00223614390595155 0.132772564888 0.0430971719324589 0.457479423738316 157862.78125 212218.859375 1.02939110767281e-07 0.24296647310257 0.0446589738130569 "chr12" 171 1.7602587941205e-05 928 4.92024144862597e-05 "late" FALSE TRUE "RPL41_12:56060787:T:C" FALSE
72 "Epicardial fat cells" "etoh" "RPL41" "12:56062506:A:C" -54084 1.60916115987675e-08 244 158 0.00223614390595155 0.132772564888 0.0430971719324589 0.457479423738316 157862.78125 212218.859375 1.02939110767281e-07 0.24296647310257 0.0446589738130569 "chr12" 171 1.7602587941205e-05 928 4.92024144862597e-05 "late" FALSE FALSE "RPL41_12:56062506:A:C" FALSE
73 "Epicardial fat cells" "etoh" "RPL41" "12:56063392:A:G" -53198 1.60916115987675e-08 244 158 0.00223614390595155 0.132772564888 0.0430971719324589 0.457479423738316 157862.78125 212218.859375 1.02939110767281e-07 0.24296647310257 0.0446589738130569 "chr12" 171 1.7602587941205e-05 928 4.92024144862597e-05 "late" FALSE FALSE "RPL41_12:56063392:A:G" FALSE
74 "Epicardial fat cells" "etoh" "RPL41" "12:56064876:T:A" -51714 1.60916115987675e-08 244 158 0.00223614390595155 0.132772564888 0.0430971719324589 0.457479423738316 157862.78125 212218.859375 1.02939110767281e-07 0.24296647310257 0.0446589738130569 "chr12" 171 1.7602587941205e-05 928 4.92024144862597e-05 "late" FALSE FALSE "RPL41_12:56064876:T:A" FALSE
75 "Epicardial fat cells" "etoh" "RPL41" "12:56065025:G:A" -51565 1.60916115987675e-08 244 158 0.00223614390595155 0.132772564888 0.0430971719324589 0.457479423738316 157862.78125 212218.859375 1.02939110767281e-07 0.24296647310257 0.0446589738130569 "chr12" 171 1.7602587941205e-05 928 4.92024144862597e-05 "late" FALSE FALSE "RPL41_12:56065025:G:A" FALSE
76 "Epicardial fat cells" "etoh" "RPL41" "12:56065512:G:A" -51078 -1.60916115987675e-08 119 158 0.00223614390595155 -0.132772564888 0.0430971719324589 0.457479423738316 157862.78125 212218.859375 1.02939110767281e-07 -0.24296647310257 0.0446589738130569 "chr12" 171 1.7602587941205e-05 928 4.92024144862597e-05 "late" FALSE FALSE "RPL41_12:56065512:G:A" FALSE
77 "Epicardial fat cells" "etoh" "RPL41" "12:56068441:G:A" -48149 6.56800502873978e-10 247 156 0.0140596748684457 0.109798960387707 0.0444760136306286 0.488901483206663 148242.390625 213968.34375 9.67283036034578e-07 0.233567088842392 0.0467946454882622 "chr12" 171 0.000165405399161913 928 0.000173050970036364 "late" FALSE FALSE "RPL41_12:56068441:G:A" FALSE
78 "Epicardial fat cells" "etoh" "RPL41" "12:56072169:G:T" -44421 1.60916115987675e-08 244 158 0.00223614390595155 0.132772564888 0.0430971719324589 0.457479423738316 157862.78125 212218.859375 1.02939110767281e-07 0.24296647310257 0.0446589738130569 "chr12" 171 1.7602587941205e-05 928 4.92024144862597e-05 "late" FALSE FALSE "RPL41_12:56072169:G:T" FALSE
79 "Epicardial fat cells" "etoh" "RPL41" "12:56072700:A:G" -43890 1.60916115987675e-08 244 158 0.00223614390595155 0.132772564888 0.0430971719324589 0.457479423738316 157862.78125 212218.859375 1.02939110767281e-07 0.24296647310257 0.0446589738130569 "chr12" 171 1.7602587941205e-05 928 4.92024144862597e-05 "late" FALSE FALSE "RPL41_12:56072700:A:G" FALSE
80 "Epicardial fat cells" "etoh" "RPL41" "12:56072727:G:A" -43863 1.60916115987675e-08 244 158 0.00223614390595155 0.132772564888 0.0430971719324589 0.457479423738316 157862.78125 212218.859375 1.02939110767281e-07 0.24296647310257 0.0446589738130569 "chr12" 171 1.7602587941205e-05 928 4.92024144862597e-05 "late" FALSE FALSE "RPL41_12:56072727:G:A" FALSE
81 "Epicardial fat cells" "etoh" "RPL41" "12:56072895:T:G" -43695 1.60916115987675e-08 244 158 0.00223614390595155 0.132772564888 0.0430971719324589 0.457479423738316 157862.78125 212218.859375 1.02939110767281e-07 0.24296647310257 0.0446589738130569 "chr12" 171 1.7602587941205e-05 928 4.92024144862597e-05 "late" FALSE FALSE "RPL41_12:56072895:T:G" FALSE
82 "Epicardial fat cells" "etoh" "RPL41" "12:56073044:T:A" -43546 1.60916115987675e-08 244 158 0.00223614390595155 0.132772564888 0.0430971719324589 0.457479423738316 157862.78125 212218.859375 1.02939110767281e-07 0.24296647310257 0.0446589738130569 "chr12" 171 1.7602587941205e-05 928 4.92024144862597e-05 "late" FALSE FALSE "RPL41_12:56073044:T:A" FALSE
83 "Epicardial fat cells" "etoh" "RPL41" "12:56082783:A:G" -33807 -8.21000600836896e-09 221 159 0.0011783793777914 0.134028211236 0.0409588403999805 0.401364027300263 178351.953125 212258.203125 6.6101801751834e-07 0.21191793680191 0.0417996235191822 "chr12" 171 0.000113034080995636 928 0.000122398631463186 "late" FALSE TRUE "RPL41_12:56082783:A:G" FALSE
84 "Epicardial fat cells" "etoh" "TXNRD1" "12:104208629:A:T" -7150 9.85200721004276e-09 38 111 0.0268783091690996 0.0882731303572655 0.0397073291242123 0.312839750893671 -191175.734375 189131.5 1.57170213743261e-07 -0.223943397402763 0.0417967475950718 "chr12" 277 4.35361492068832e-05 928 6.54047517573659e-05 "late" TRUE TRUE "TXNRD1_12:104208629:A:T" FALSE
85 "Epicardial fat cells" "etoh" "LINC00923" "15:97828447:T:C" -47203 -3.44820261233281e-09 100 152 6.10249573910999e-07 0.247473135590553 0.0486556552350521 0.95689200717396 8552.734375 158106.515625 3.28181765482878e-07 0.262925863265991 0.0504478290677071 "chr15" 508 0.000166716336865302 928 0.00017383456248427 "late" TRUE TRUE "LINC00923_15:97828447:T:C" FALSE
86 "Epicardial fat cells" "etoh" "LINC00923" "15:97829448:C:T" -46202 -3.44820261233281e-09 100 152 6.10249573910999e-07 0.247473135590553 0.0486556552350521 0.95689200717396 8552.734375 158106.515625 3.28181765482878e-07 0.262925863265991 0.0504478290677071 "chr15" 508 0.000166716336865302 928 0.00017383456248427 "late" FALSE TRUE "LINC00923_15:97829448:C:T" FALSE
87 "Epicardial fat cells" "etoh" "AC009055.2" "16:65223988:T:C" -10926 -9.85200721004276e-09 108 139 0.0734169127468067 0.0733997151255608 0.0408711135387421 0.540945871304311 -73254.375 119694.2421875 1.85938819215716e-07 -0.210900485515594 0.0396069064736366 "chr16" 252 4.68565824423604e-05 928 6.54047517573659e-05 "late" FALSE FALSE "AC009055.2_16:65223988:T:C" FALSE
88 "Epicardial fat cells" "etoh" "AC009055.2" "16:65225170:T:C" -9744 -9.85200721004276e-09 108 139 0.0734169127468067 0.0733997151255608 0.0408711135387421 0.540945871304311 -73254.375 119694.2421875 1.85938819215716e-07 -0.210900485515594 0.0396069064736366 "chr16" 252 4.68565824423604e-05 928 6.54047517573659e-05 "late" FALSE FALSE "AC009055.2_16:65225170:T:C" FALSE
89 "Epicardial fat cells" "etoh" "AC009055.2" "16:65231125:C:T" -3789 4.2692032131697e-09 102 135 0.0327998448481796 0.0856965258717537 0.0399808771908283 0.586508506332434 -64684.84375 118811.9296875 3.1006475172737e-08 -0.219633817672729 0.038739588111639 "chr16" 252 7.81363174352973e-06 928 2.59894274480129e-05 "late" FALSE FALSE "AC009055.2_16:65231125:C:T" FALSE
90 "Epicardial fat cells" "etoh" "AC009055.2" "16:65231799:C:T" -3115 -2.95560220742175e-09 96 131 0.0133638237794507 0.109825149178505 0.0441565737128258 0.541778222223568 -71578.5859375 117197.1953125 1.19071281418693e-09 -0.261447131633759 0.041773434728384 "chr16" 252 3.00059629175107e-07 928 1.165085087341e-06 "late" TRUE FALSE "AC009055.2_16:65231799:C:T" FALSE
91 "Epicardial fat cells" "etoh" "AC009055.2" "16:65232744:T:C" -2170 -2.95560220742175e-09 96 131 0.0133638237794507 0.109825149178505 0.0441565737128258 0.541778222223568 -71578.5859375 117197.1953125 1.19071281418693e-09 -0.261447131633759 0.041773434728384 "chr16" 252 3.00059629175107e-07 928 1.165085087341e-06 "late" FALSE FALSE "AC009055.2_16:65232744:T:C" FALSE
92 "Epicardial fat cells" "etoh" "AC009055.2" "16:65232746:T:C" -2168 -2.95560220742175e-09 96 131 0.0133638237794507 0.109825149178505 0.0441565737128258 0.541778222223568 -71578.5859375 117197.1953125 1.19071281418693e-09 -0.261447131633759 0.041773434728384 "chr16" 252 3.00059629175107e-07 928 1.165085087341e-06 "late" FALSE FALSE "AC009055.2_16:65232746:T:C" FALSE
93 "Epicardial fat cells" "etoh" "AC009055.2" "16:65236489:G:T" 1575 -8.37420621735419e-09 75 116 0.0490147221962222 0.0817734375596046 0.0413901880383492 0.535017502017467 -74090.078125 119306.03125 1.17870476061908e-07 -0.213898330926895 0.0395071767270565 "chr16" 252 2.97033599676008e-05 928 6.54047517573659e-05 "late" FALSE FALSE "AC009055.2_16:65236489:G:T" FALSE
94 "Epicardial fat cells" "etoh" "AC009055.2" "16:65237415:G:A" 2501 -8.37420621735419e-09 75 116 0.0490147221962222 0.0817734375596046 0.0413901880383492 0.535017502017467 -74090.078125 119306.03125 1.17870476061908e-07 -0.213898330926895 0.0395071767270565 "chr16" 252 2.97033599676008e-05 928 6.54047517573659e-05 "late" FALSE FALSE "AC009055.2_16:65237415:G:A" FALSE
95 "Epicardial fat cells" "etoh" "AC009055.2" "16:65238147:A:G" 3233 -8.37420621735419e-09 75 116 0.0490147221962222 0.0817734375596046 0.0413901880383492 0.535017502017467 -74090.078125 119306.03125 1.17870476061908e-07 -0.213898330926895 0.0395071767270565 "chr16" 252 2.97033599676008e-05 928 6.54047517573659e-05 "late" FALSE TRUE "AC009055.2_16:65238147:A:G" FALSE
96 "Epicardial fat cells" "etoh" "AC009055.2" "16:65239236:C:A" 4322 0 75 116 0.0370109887219043 0.084646537899971 0.0404228419065475 0.517989873257327 -77068.40625 119091.9296875 1.44263737406228e-07 -0.210065305233002 0.039084006100893 "chr16" 252 3.63544618263695e-05 928 6.54047517573659e-05 "late" FALSE FALSE "AC009055.2_16:65239236:C:A" FALSE
97 "Epicardial fat cells" "etoh" "AC009055.2" "16:65240530:A:C" 5616 -8.37420621735419e-09 75 116 0.0490147221962222 0.0817734375596046 0.0413901880383492 0.535017502017467 -74090.078125 119306.03125 1.17870476061908e-07 -0.213898330926895 0.0395071767270565 "chr16" 252 2.97033599676008e-05 928 6.54047517573659e-05 "late" FALSE FALSE "AC009055.2_16:65240530:A:C" FALSE
98 "Epicardial fat cells" "etoh" "AC009055.2" "16:65240815:C:T" 5901 -8.37420621735419e-09 75 116 0.0490147221962222 0.0817734375596046 0.0413901880383492 0.535017502017467 -74090.078125 119306.03125 1.17870476061908e-07 -0.213898330926895 0.0395071767270565 "chr16" 252 2.97033599676008e-05 928 6.54047517573659e-05 "late" FALSE FALSE "AC009055.2_16:65240815:C:T" FALSE
99 "Epicardial fat cells" "etoh" "AC009055.2" "16:65242979:A:G" 8065 -2.62720201149591e-09 75 116 0.0198887029790653 0.103647664189339 0.0442998483777046 0.542495399664198 -72596.8828125 119075.828125 1.24952596043774e-07 -0.232320845127106 0.0430001243948936 "chr16" 252 3.14880542030309e-05 928 6.54047517573659e-05 "late" FALSE FALSE "AC009055.2_16:65242979:A:G" FALSE
100 "Epicardial fat cells" "etoh" "AC009055.2" "16:65243981:A:C" 9067 -8.37420621735419e-09 75 116 0.0490147221962222 0.0817734375596046 0.0413901880383492 0.535017502017467 -74090.078125 119306.03125 1.17870476061908e-07 -0.213898330926895 0.0395071767270565 "chr16" 252 2.97033599676008e-05 928 6.54047517573659e-05 "late" FALSE FALSE "AC009055.2_16:65243981:A:C" FALSE
101 "Epicardial fat cells" "etoh" "AC009055.2" "16:65244216:C:A" 9302 -8.37420621735419e-09 75 116 0.0490147221962222 0.0817734375596046 0.0413901880383492 0.535017502017467 -74090.078125 119306.03125 1.17870476061908e-07 -0.213898330926895 0.0395071767270565 "chr16" 252 2.97033599676008e-05 928 6.54047517573659e-05 "late" FALSE FALSE "AC009055.2_16:65244216:C:A" FALSE
102 "Epicardial fat cells" "etoh" "AC009055.2" "16:65250912:G:A" 15998 0 75 116 0.0370109887219043 0.084646537899971 0.0404228419065475 0.517989873257327 -77068.40625 119091.9296875 1.44263737406228e-07 -0.210065305233002 0.039084006100893 "chr16" 252 3.63544618263695e-05 928 6.54047517573659e-05 "late" FALSE FALSE "AC009055.2_16:65250912:G:A" FALSE
103 "Epicardial fat cells" "etoh" "CTU2" "16:88694553:A:G" -11930 -7.5532060606065e-09 206 167 0.0160262261618729 -0.125421777367592 0.051813580095768 0.888184128611323 25141.625 178677.3125 1.83379014002375e-07 -0.285983145236969 0.0536798015236855 "chr16" 608 0.000111494440513444 928 0.000121013848884767 "late" FALSE FALSE "CTU2_16:88694553:A:G" FALSE
104 "Epicardial fat cells" "etoh" "CTU2" "16:88757482:G:C" 50999 -1.05088080459836e-08 109 159 0.01721323810468 0.127315759658813 0.0531794354319572 0.745758897895874 57645.3671875 177640.9375 2.20654310435737e-08 0.314740777015686 0.0548986457288265 "chr16" 608 1.34157820744928e-05 928 4.08191664430469e-05 "late" TRUE TRUE "CTU2_16:88757482:G:C" FALSE
105 "Epicardial fat cells" "etoh" "KRT16" "17:41537558:T:G" -78341 9.85200721004276e-09 47 121 1.9607022725382e-05 -0.185611873865128 0.0428511574864388 0.789823831579844 -35452.09375 132902.234375 1.76423602891532e-08 0.229381963610649 0.0397220514714718 "chr17" 333 5.874905976288e-06 928 1.97433228465628e-05 "early" TRUE TRUE "KRT16_17:41537558:T:G" FALSE
106 "Epicardial fat cells" "etoh" "KRT16" "17:41538404:T:C" -77495 9.85200721004276e-09 47 121 1.9607022725382e-05 -0.185611873865128 0.0428511574864388 0.789823831579844 -35452.09375 132902.234375 1.76423602891532e-08 0.229381963610649 0.0397220514714718 "chr17" 333 5.874905976288e-06 928 1.97433228465628e-05 "early" FALSE TRUE "KRT16_17:41538404:T:C" FALSE
107 "Epicardial fat cells" "etoh" "KRT16" "17:41538543:G:A" -77356 9.85200721004276e-09 47 121 1.9607022725382e-05 -0.185611873865128 0.0428511574864388 0.789823831579844 -35452.09375 132902.234375 1.76423602891532e-08 0.229381963610649 0.0397220514714718 "chr17" 333 5.874905976288e-06 928 1.97433228465628e-05 "early" FALSE TRUE "KRT16_17:41538543:G:A" FALSE
108 "Epicardial fat cells" "etoh" "SNHG25" "17:64069003:T:C" -76967 -3.28400240334759e-09 151 164 0.0883321547666428 -0.0825928002595901 0.0483208671212196 0.748802603739849 -44682.984375 139423.875 5.49278495876874e-07 0.259110063314438 0.0507292598485947 "chr17" 141 7.74482679186392e-05 928 8.52574052532588e-05 "late" TRUE FALSE "SNHG25_17:64069003:T:C" FALSE
109 "Epicardial fat cells" "etoh" "CD320" "19:8262360:G:A" -45998 2.38090169801808e-09 47 86 0.25873091467944 0.0597502365708351 0.052814494818449 0.717313665597174 -60596.44140625 167228.09375 3.19633570744051e-07 -0.264711797237396 0.0507389791309834 "chr19" 449 0.000143515473264079 928 0.000150658777363196 "late" TRUE TRUE "CD320_19:8262360:G:A" FALSE
110 "Epicardial fat cells" "etoh" "CAPG" "2:85487405:G:A" 68973 4.2692032131697e-09 45 119 0.0969086801866549 -0.091818168759346 0.0551557019352913 0.416462352057471 -146054.59375 179519.78125 1.90415816978111e-07 0.306295931339264 0.0575728379189968 "chr2" 314 5.9790566531127e-05 928 6.66894780539494e-05 "late" TRUE FALSE "CAPG_2:85487405:G:A" FALSE
111 "Epicardial fat cells" "etoh" "CAPG" "2:85487409:G:C" 68977 4.2692032131697e-09 45 119 0.0969086801866549 -0.091818168759346 0.0551557019352913 0.416462352057471 -146054.59375 179519.78125 1.90415816978111e-07 0.306295931339264 0.0575728379189968 "chr2" 314 5.9790566531127e-05 928 6.66894780539494e-05 "late" FALSE FALSE "CAPG_2:85487409:G:C" FALSE
112 "Epicardial fat cells" "etoh" "ATP6V1E1" "22:17625636:A:G" -3113 -1.31360096133903e-08 69 142 0.18466304613174 -0.113440282642841 0.085339680314064 0.880403500669422 27129.03125 180172.03125 5.1365107974945e-07 0.347401529550552 0.0678338780999184 "chr22" 425 0.000218301708893516 928 0.000218301708893516 "late" TRUE TRUE "ATP6V1E1_22:17625636:A:G" FALSE
113 "Epicardial fat cells" "etoh" "ATP6V1E1" "22:17625992:T:C" -2757 -1.31360096133903e-08 69 142 0.18466304613174 -0.113440282642841 0.085339680314064 0.880403500669422 27129.03125 180172.03125 5.1365107974945e-07 0.347401529550552 0.0678338780999184 "chr22" 425 0.000218301708893516 928 0.000218301708893516 "late" FALSE TRUE "ATP6V1E1_22:17625992:T:C" FALSE
114 "Epicardial fat cells" "etoh" "ATP6V1E1" "22:17627148:C:T" -1601 -1.31360096133903e-08 69 142 0.18466304613174 -0.113440282642841 0.085339680314064 0.880403500669422 27129.03125 180172.03125 5.1365107974945e-07 0.347401529550552 0.0678338780999184 "chr22" 425 0.000218301708893516 928 0.000218301708893516 "late" FALSE TRUE "ATP6V1E1_22:17627148:C:T" FALSE
115 "Epicardial fat cells" "etoh" "ATP6V1E1" "22:17627989:T:C" -760 -1.31360096133903e-08 69 142 0.18466304613174 -0.113440282642841 0.085339680314064 0.880403500669422 27129.03125 180172.03125 5.1365107974945e-07 0.347401529550552 0.0678338780999184 "chr22" 425 0.000218301708893516 928 0.000218301708893516 "late" FALSE TRUE "ATP6V1E1_22:17627989:T:C" FALSE
116 "Epicardial fat cells" "etoh" "ATP6V1E1" "22:17629002:T:C" 253 -1.31360096133903e-08 69 142 0.18466304613174 -0.113440282642841 0.085339680314064 0.880403500669422 27129.03125 180172.03125 5.1365107974945e-07 0.347401529550552 0.0678338780999184 "chr22" 425 0.000218301708893516 928 0.000218301708893516 "late" FALSE TRUE "ATP6V1E1_22:17629002:T:C" FALSE
117 "Epicardial fat cells" "etoh" "CLGN" "4:140335637:T:A" -92024 9.85200698799815e-10 34 100 1.16721682530958e-06 0.332076638936996 0.067056380212307 0.590395991996312 94621.078125 175620.234375 1.38348508447741e-07 0.440606296062469 0.0818528681993484 "chr4" 198 2.73930046726528e-05 928 6.54047517573659e-05 "late" TRUE TRUE "CLGN_4:140335637:T:A" FALSE
118 "Epicardial fat cells" "etoh" "SMIM3" "5:150749245:A:G" -28701 8.86680684430985e-09 124 162 0.00128105532060786 0.185438275337219 0.0570964328944683 0.694248695123466 69604.90625 176915.5625 2.3857431249823e-07 -0.31132510304451 0.0590134151279926 "chr5" 187 4.46133964371689e-05 928 6.54047517573659e-05 "early" FALSE FALSE "SMIM3_5:150749245:A:G" FALSE
119 "Epicardial fat cells" "etoh" "SMIM3" "5:150777549:G:A" -397 2.62720201149591e-09 155 169 0.000195920157746355 0.235390454530716 0.0625026673078537 0.659761063721702 76905.9375 174533.65625 3.15145009018181e-08 -0.36039274930954 0.0636012777686119 "chr5" 187 5.89321166863998e-06 928 1.97433228465628e-05 "early" TRUE FALSE "SMIM3_5:150777549:G:A" FALSE
120 "Epicardial fat cells" "etoh" "SMIM3" "5:150777798:G:A" -148 2.62720201149591e-09 155 169 0.000195920157746355 0.235390454530716 0.0625026673078537 0.659761063721702 76905.9375 174533.65625 3.15145009018181e-08 -0.36039274930954 0.0636012777686119 "chr5" 187 5.89321166863998e-06 928 1.97433228465628e-05 "early" FALSE FALSE "SMIM3_5:150777798:G:A" FALSE
121 "Epicardial fat cells" "etoh" "SMIM3" "5:150777862:T:G" -84 2.62720201149591e-09 155 169 0.000195920157746355 0.235390454530716 0.0625026673078537 0.659761063721702 76905.9375 174533.65625 3.15145009018181e-08 -0.36039274930954 0.0636012777686119 "chr5" 187 5.89321166863998e-06 928 1.97433228465628e-05 "early" FALSE FALSE "SMIM3_5:150777862:T:G" FALSE
122 "Epicardial fat cells" "etoh" "SMIM3" "5:150777924:G:T" -22 2.62720201149591e-09 155 169 0.000195920157746355 0.235390454530716 0.0625026673078537 0.659761063721702 76905.9375 174533.65625 3.15145009018181e-08 -0.36039274930954 0.0636012777686119 "chr5" 187 5.89321166863998e-06 928 1.97433228465628e-05 "early" FALSE FALSE "SMIM3_5:150777924:G:T" FALSE
123 "Epicardial fat cells" "etoh" "SMIM3" "5:150778082:C:T" 136 8.86680684430985e-09 124 162 0.00128105532060786 0.185438275337219 0.0570964328944683 0.694248695123466 69604.90625 176915.5625 2.3857431249823e-07 -0.31132510304451 0.0590134151279926 "chr5" 187 4.46133964371689e-05 928 6.54047517573659e-05 "early" FALSE FALSE "SMIM3_5:150778082:C:T" FALSE
124 "Epicardial fat cells" "etoh" "SMIM3" "5:150778385:C:T" 439 2.62720201149591e-09 155 169 0.000195920157746355 0.235390454530716 0.0625026673078537 0.659761063721702 76905.9375 174533.65625 3.15145009018181e-08 -0.36039274930954 0.0636012777686119 "chr5" 187 5.89321166863998e-06 928 1.97433228465628e-05 "early" FALSE FALSE "SMIM3_5:150778385:C:T" FALSE
125 "Epicardial fat cells" "etoh" "SMIM3" "5:150778602:C:G" 656 2.62720201149591e-09 155 169 0.000195920157746355 0.235390454530716 0.0625026673078537 0.659761063721702 76905.9375 174533.65625 3.15145009018181e-08 -0.36039274930954 0.0636012777686119 "chr5" 187 5.89321166863998e-06 928 1.97433228465628e-05 "early" FALSE FALSE "SMIM3_5:150778602:C:G" FALSE
126 "Epicardial fat cells" "etoh" "SMIM3" "5:150778637:C:T" 691 2.62720201149591e-09 155 169 0.000195920157746355 0.235390454530716 0.0625026673078537 0.659761063721702 76905.9375 174533.65625 3.15145009018181e-08 -0.36039274930954 0.0636012777686119 "chr5" 187 5.89321166863998e-06 928 1.97433228465628e-05 "early" FALSE FALSE "SMIM3_5:150778637:C:T" FALSE
127 "Epicardial fat cells" "etoh" "SMIM3" "5:150778664:A:C" 718 2.62720201149591e-09 155 169 0.000195920157746355 0.235390454530716 0.0625026673078537 0.659761063721702 76905.9375 174533.65625 3.15145009018181e-08 -0.36039274930954 0.0636012777686119 "chr5" 187 5.89321166863998e-06 928 1.97433228465628e-05 "early" FALSE FALSE "SMIM3_5:150778664:A:C" FALSE
128 "Epicardial fat cells" "etoh" "SMIM3" "5:150779853:T:G" 1907 -9.85200721004276e-09 179 171 3.9161348081328e-06 0.263821810483932 0.0562042072415352 0.701731447642142 67214.75 175352.0625 1.97756019044006e-07 -0.295717865228653 0.0556626878678799 "chr5" 187 3.69803755612291e-05 928 6.54047517573659e-05 "early" FALSE FALSE "SMIM3_5:150779853:T:G" FALSE
129 "Epicardial fat cells" "etoh" "SMIM3" "5:150779905:A:T" 1959 -9.85200721004276e-09 179 171 3.9161348081328e-06 0.263821810483932 0.0562042072415352 0.701731447642142 67214.75 175352.0625 1.97756019044006e-07 -0.295717865228653 0.0556626878678799 "chr5" 187 3.69803755612291e-05 928 6.54047517573659e-05 "early" FALSE FALSE "SMIM3_5:150779905:A:T" FALSE
130 "Epicardial fat cells" "etoh" "SMIM3" "5:150780160:A:G" 2214 -9.85200721004276e-09 179 171 3.9161348081328e-06 0.263821810483932 0.0562042072415352 0.701731447642142 67214.75 175352.0625 1.97756019044006e-07 -0.295717865228653 0.0556626878678799 "chr5" 187 3.69803755612291e-05 928 6.54047517573659e-05 "early" FALSE FALSE "SMIM3_5:150780160:A:G" FALSE
131 "Epicardial fat cells" "etoh" "CYFIP2" "5:157217240:A:G" -48839 -6.23960483281394e-09 149 163 0.534116710640776 0.0366309322416782 0.0588562190532684 0.783571026517292 -47139.77734375 171486.21875 5.263383113796e-07 0.291085928678513 0.0568927973508835 "chr5" 261 0.000137374299270076 928 0.000144375254499015 "late" FALSE TRUE "CYFIP2_5:157217240:A:G" FALSE
132 "Epicardial fat cells" "etoh" "CYFIP2" "5:157290425:C:A" 24346 8.53840642633941e-09 138 167 0.0718281098099317 0.119123131036758 0.0659619048237801 0.725500948375604 -59595.8515625 169589.75 3.76254240880534e-08 0.330400824546814 0.058653935790062 "chr5" 261 9.82023568698194e-06 928 3.13167653522998e-05 "late" FALSE FALSE "CYFIP2_5:157290425:C:A" FALSE
133 "Epicardial fat cells" "etoh" "CYFIP2" "5:157292295:C:T" 26216 8.53840642633941e-09 138 167 0.0718281098099317 0.119123131036758 0.0659619048237801 0.725500948375604 -59595.8515625 169589.75 3.76254240880534e-08 0.330400824546814 0.058653935790062 "chr5" 261 9.82023568698194e-06 928 3.13167653522998e-05 "late" FALSE FALSE "CYFIP2_5:157292295:C:T" FALSE
134 "Epicardial fat cells" "etoh" "CYFIP2" "5:157292350:G:A" 26271 8.53840642633941e-09 138 167 0.0718281098099317 0.119123131036758 0.0659619048237801 0.725500948375604 -59595.8515625 169589.75 3.76254240880534e-08 0.330400824546814 0.058653935790062 "chr5" 261 9.82023568698194e-06 928 3.13167653522998e-05 "late" FALSE FALSE "CYFIP2_5:157292350:G:A" FALSE
135 "Epicardial fat cells" "etoh" "CYFIP2" "5:157293193:T:C" 27114 8.53840642633941e-09 138 167 0.0718281098099317 0.119123131036758 0.0659619048237801 0.725500948375604 -59595.8515625 169589.75 3.76254240880534e-08 0.330400824546814 0.058653935790062 "chr5" 261 9.82023568698194e-06 928 3.13167653522998e-05 "late" FALSE FALSE "CYFIP2_5:157293193:T:C" FALSE
136 "Epicardial fat cells" "etoh" "CYFIP2" "5:157294489:C:G" 28410 1.64200120167379e-08 148 170 0.00901200104457409 0.16197794675827 0.0616596043109894 0.730083932242901 -58324.4921875 168908.140625 3.28803420897074e-08 0.323944509029388 0.0572495758533478 "chr5" 261 8.58176928541362e-06 928 2.80418376650135e-05 "late" TRUE FALSE "CYFIP2_5:157294489:C:G" FALSE
137 "Epicardial fat cells" "etoh" "CYFIP2" "5:157295478:C:A" 29399 1.64200120167379e-08 148 170 0.00901200104457409 0.16197794675827 0.0616596043109894 0.730083932242901 -58324.4921875 168908.140625 3.28803420897074e-08 0.323944509029388 0.0572495758533478 "chr5" 261 8.58176928541362e-06 928 2.80418376650135e-05 "late" FALSE FALSE "CYFIP2_5:157295478:C:A" FALSE
138 "Epicardial fat cells" "etoh" "CYFIP2" "5:157295805:C:T" 29726 1.64200120167379e-08 148 170 0.00901200104457409 0.16197794675827 0.0616596043109894 0.730083932242901 -58324.4921875 168908.140625 3.28803420897074e-08 0.323944509029388 0.0572495758533478 "chr5" 261 8.58176928541362e-06 928 2.80418376650135e-05 "late" FALSE FALSE "CYFIP2_5:157295805:C:T" FALSE
139 "Epicardial fat cells" "etoh" "CYFIP2" "5:157305207:A:G" 39128 3.28400240334759e-09 136 167 0.0121620764792383 0.154299408197403 0.0612019039690495 0.716440786488244 -61691.42578125 169702.1875 7.9713373416775e-08 0.333627045154572 0.0607709996402264 "chr5" 261 2.08051904617783e-05 928 5.58012044755209e-05 "late" FALSE FALSE "CYFIP2_5:157305207:A:G" FALSE
140 "Epicardial fat cells" "etoh" "CYFIP2" "5:157305613:C:T" 39534 3.28400240334759e-09 136 167 0.0121620764792383 0.154299408197403 0.0612019039690495 0.716440786488244 -61691.42578125 169702.1875 7.9713373416775e-08 0.333627045154572 0.0607709996402264 "chr5" 261 2.08051904617783e-05 928 5.58012044755209e-05 "late" FALSE FALSE "CYFIP2_5:157305613:C:T" FALSE
141 "Epicardial fat cells" "etoh" "CYFIP2" "5:157306993:G:A" 40914 3.28400240334759e-09 136 167 0.0121620764792383 0.154299408197403 0.0612019039690495 0.716440786488244 -61691.42578125 169702.1875 7.9713373416775e-08 0.333627045154572 0.0607709996402264 "chr5" 261 2.08051904617783e-05 928 5.58012044755209e-05 "late" FALSE FALSE "CYFIP2_5:157306993:G:A" FALSE
142 "Epicardial fat cells" "etoh" "CYFIP2" "5:157308723:G:C" 42644 3.28400240334759e-09 136 167 0.0121620764792383 0.154299408197403 0.0612019039690495 0.716440786488244 -61691.42578125 169702.1875 7.9713373416775e-08 0.333627045154572 0.0607709996402264 "chr5" 261 2.08051904617783e-05 928 5.58012044755209e-05 "late" FALSE FALSE "CYFIP2_5:157308723:G:C" FALSE
143 "Epicardial fat cells" "etoh" "CYFIP2" "5:157308730:A:G" 42651 3.28400240334759e-09 136 167 0.0121620764792383 0.154299408197403 0.0612019039690495 0.716440786488244 -61691.42578125 169702.1875 7.9713373416775e-08 0.333627045154572 0.0607709996402264 "chr5" 261 2.08051904617783e-05 928 5.58012044755209e-05 "late" FALSE FALSE "CYFIP2_5:157308730:A:G" FALSE
144 "Epicardial fat cells" "etoh" "CYFIP2" "5:157308931:C:G" 42852 3.28400240334759e-09 136 167 0.0121620764792383 0.154299408197403 0.0612019039690495 0.716440786488244 -61691.42578125 169702.1875 7.9713373416775e-08 0.333627045154572 0.0607709996402264 "chr5" 261 2.08051904617783e-05 928 5.58012044755209e-05 "late" FALSE FALSE "CYFIP2_5:157308931:C:G" FALSE
145 "Epicardial fat cells" "etoh" "CYFIP2" "5:157318303:T:C" 52224 -3.28400240334759e-09 227 167 0.0121620764792383 -0.154299408197403 0.0612019039690495 0.716440786488244 -61691.42578125 169702.1875 7.9713373416775e-08 -0.333627045154572 0.0607709996402264 "chr5" 261 2.08051904617783e-05 928 5.58012044755209e-05 "late" FALSE FALSE "CYFIP2_5:157318303:T:C" FALSE
146 "Epicardial fat cells" "etoh" "CYFIP2" "5:157319065:A:G" 52986 -3.28400240334759e-09 227 167 0.0121620764792383 -0.154299408197403 0.0612019039690495 0.716440786488244 -61691.42578125 169702.1875 7.9713373416775e-08 -0.333627045154572 0.0607709996402264 "chr5" 261 2.08051904617783e-05 928 5.58012044755209e-05 "late" FALSE FALSE "CYFIP2_5:157319065:A:G" FALSE
147 "Epicardial fat cells" "etoh" "CYFIP2" "5:157322584:T:C" 56505 -3.28400240334759e-09 227 167 0.0121620764792383 -0.154299408197403 0.0612019039690495 0.716440786488244 -61691.42578125 169702.1875 7.9713373416775e-08 -0.333627045154572 0.0607709996402264 "chr5" 261 2.08051904617783e-05 928 5.58012044755209e-05 "late" FALSE FALSE "CYFIP2_5:157322584:T:C" FALSE
148 "Epicardial fat cells" "etoh" "CYFIP2" "5:157324949:A:G" 58870 -3.28400240334759e-09 227 167 0.0121620764792383 -0.154299408197403 0.0612019039690495 0.716440786488244 -61691.42578125 169702.1875 7.9713373416775e-08 -0.333627045154572 0.0607709996402264 "chr5" 261 2.08051904617783e-05 928 5.58012044755209e-05 "late" FALSE FALSE "CYFIP2_5:157324949:A:G" FALSE
149 "Epicardial fat cells" "etoh" "CYFIP2" "5:157328265:C:T" 62186 -3.28400240334759e-09 227 167 0.0121620764792383 -0.154299408197403 0.0612019039690495 0.716440786488244 -61691.42578125 169702.1875 7.9713373416775e-08 -0.333627045154572 0.0607709996402264 "chr5" 261 2.08051904617783e-05 928 5.58012044755209e-05 "late" FALSE FALSE "CYFIP2_5:157328265:C:T" FALSE
150 "Epicardial fat cells" "etoh" "CYFIP2" "5:157329058:C:T" 62979 2.13460165099377e-08 227 175 0.0147892100899405 -0.130233064293861 0.0531514249742031 0.718926409989559 -61067.71875 169539.09375 4.90373783760818e-08 -0.294804751873016 0.0528052374720573 "chr5" 261 1.27987557561573e-05 928 3.90698859924803e-05 "late" FALSE FALSE "CYFIP2_5:157329058:C:T" FALSE
151 "Epicardial fat cells" "etoh" "CYFIP2" "5:157331472:C:T" 65393 -6.89640522466561e-09 241 171 0.156669738970691 -0.0785520300269127 0.0553356520831585 0.734505850849709 -58063.9453125 171067.578125 3.21133500046635e-07 -0.278347164392471 0.0533621571958065 "chr5" 261 8.38158435121718e-05 928 9.2157704714805e-05 "late" FALSE FALSE "CYFIP2_5:157331472:C:T" FALSE
152 "Epicardial fat cells" "etoh" "LINC01108" "6:14337673:T:A" 52219 8.53840642633941e-09 52 95 0.0344734697935804 0.0975345149636269 0.0459378696978092 0.863119948768729 25614.66796875 148459.0625 1.450958705207e-07 -0.251084715127945 0.04672572016716 "chr6" 326 4.73012537897482e-05 928 6.54047517573659e-05 "late" FALSE TRUE "LINC01108_6:14337673:T:A" FALSE
153 "Epicardial fat cells" "etoh" "LINC01108" "6:14350114:C:T" 64660 -1.05088080459836e-08 120 170 0.310117590396738 0.0505119413137436 0.0496910437941551 0.958819581292893 7628.234375 147623.140625 3.2736469072659e-09 -0.285036206245422 0.0468769259750843 "chr6" 326 1.06720889176868e-06 928 4.09243740314603e-06 "late" TRUE TRUE "LINC01108_6:14350114:C:T" FALSE
154 "Epicardial fat cells" "etoh" "JARID2" "6:15189135:T:A" -56934 9.19520726228029e-09 64 138 0.0062340998064142 -0.148295074701309 0.0538730844855309 0.294514813367189 -143342.390625 136527.203125 3.36021905021014e-07 -0.307655841112137 0.059083916246891 "chr6" 193 6.48522276690557e-05 928 7.216171136317e-05 "late" TRUE TRUE "JARID2_6:15189135:T:A" FALSE
155 "Epicardial fat cells" "etoh" "HLA-DRB5" "6:32452182:A:G" -78105 -3.28400240334759e-09 274 156 3.588715028669e-17 -0.517662167549133 0.0581573843955994 0.831246981883425 -33874.03125 158832.140625 2.54039558227004e-11 -0.386331647634506 0.0559497214853764 "chr6" 1051 2.66995575696581e-08 928 1.06798230278633e-07 "late" FALSE FALSE "HLA-DRB5_6:32452182:A:G" FALSE
156 "Epicardial fat cells" "etoh" "HLA-DRB5" "6:32461805:A:G" -68482 1.05088080459836e-08 0 0 5.03681307351777e-18 -0.473133087158203 0.0516050979495049 0.82471468988698 -34238.09375 154462.796875 4.78880790173551e-15 -0.406671106815338 0.0495170466601849 "chr6" 1051 5.03303710472402e-12 928 2.33532921659195e-11 "late" FALSE FALSE "HLA-DRB5_6:32461805:A:G" FALSE
157 "Epicardial fat cells" "etoh" "HLA-DRB5" "6:32461817:A:G" -68470 5.25440402299182e-09 159 158 4.82443624128893e-12 -0.418205916881561 0.0583199709653854 0.920750537291102 -16546.046875 166185.734375 1.25129619938083e-07 -0.315063625574112 0.0583179146051407 "chr6" 1051 0.000131511230554925 928 0.000138527153183849 "late" FALSE FALSE "HLA-DRB5_6:32461817:A:G" FALSE
158 "Epicardial fat cells" "etoh" "HLA-DRB5" "6:32462512:A:G" -67775 5.25440402299182e-09 159 158 4.82443624128893e-12 -0.418205916881561 0.0583199709653854 0.920750537291102 -16546.046875 166185.734375 1.25129619938083e-07 -0.315063625574112 0.0583179146051407 "chr6" 1051 0.000131511230554925 928 0.000138527153183849 "late" FALSE FALSE "HLA-DRB5_6:32462512:A:G" FALSE
159 "Epicardial fat cells" "etoh" "HLA-DRB5" "6:32463370:A:G" -66917 5.25440402299182e-09 159 158 4.82443624128893e-12 -0.418205916881561 0.0583199709653854 0.920750537291102 -16546.046875 166185.734375 1.25129619938083e-07 -0.315063625574112 0.0583179146051407 "chr6" 1051 0.000131511230554925 928 0.000138527153183849 "late" FALSE FALSE "HLA-DRB5_6:32463370:A:G" FALSE
160 "Epicardial fat cells" "etoh" "HLA-DRB5" "6:32463581:T:G" -66706 6.89640522466561e-09 171 161 1.04305036793294e-10 -0.377200275659561 0.0565261133015156 0.933899717330717 -13925.140625 167768.859375 1.82281436585773e-07 -0.299315989017487 0.0561699345707893 "chr6" 1051 0.000191577789851647 928 0.000193243683676444 "late" FALSE FALSE "HLA-DRB5_6:32463581:T:G" FALSE
161 "Epicardial fat cells" "etoh" "HLA-DRB5" "6:32463829:T:A" -66458 5.25440402299182e-09 159 158 4.82443624128893e-12 -0.418205916881561 0.0583199709653854 0.920750537291102 -16546.046875 166185.734375 1.25129619938083e-07 -0.315063625574112 0.0583179146051407 "chr6" 1051 0.000131511230554925 928 0.000138527153183849 "late" FALSE FALSE "HLA-DRB5_6:32463829:T:A" FALSE
162 "Epicardial fat cells" "etoh" "HLA-DRB5" "6:32463846:T:C" -66441 6.89640522466561e-09 171 161 1.04305036793294e-10 -0.377200275659561 0.0565261133015156 0.933899717330717 -13925.140625 167768.859375 1.82281436585773e-07 -0.299315989017487 0.0561699345707893 "chr6" 1051 0.000191577789851647 928 0.000193243683676444 "late" FALSE FALSE "HLA-DRB5_6:32463846:T:C" FALSE
163 "Epicardial fat cells" "etoh" "HLA-DRB5" "6:32463861:T:A" -66426 5.25440402299182e-09 159 158 4.82443624128893e-12 -0.418205916881561 0.0583199709653854 0.920750537291102 -16546.046875 166185.734375 1.25129619938083e-07 -0.315063625574112 0.0583179146051407 "chr6" 1051 0.000131511230554925 928 0.000138527153183849 "late" FALSE FALSE "HLA-DRB5_6:32463861:T:A" FALSE
164 "Epicardial fat cells" "etoh" "HLA-DRB5" "6:32464090:G:T" -66197 5.25440402299182e-09 159 158 4.82443624128893e-12 -0.418205916881561 0.0583199709653854 0.920750537291102 -16546.046875 166185.734375 1.25129619938083e-07 -0.315063625574112 0.0583179146051407 "chr6" 1051 0.000131511230554925 928 0.000138527153183849 "late" FALSE FALSE "HLA-DRB5_6:32464090:G:T" FALSE
165 "Epicardial fat cells" "etoh" "HLA-DRB5" "6:32464150:C:T" -66137 5.25440402299182e-09 159 158 4.82443624128893e-12 -0.418205916881561 0.0583199709653854 0.920750537291102 -16546.046875 166185.734375 1.25129619938083e-07 -0.315063625574112 0.0583179146051407 "chr6" 1051 0.000131511230554925 928 0.000138527153183849 "late" FALSE FALSE "HLA-DRB5_6:32464150:C:T" FALSE
166 "Epicardial fat cells" "etoh" "HLA-DRB5" "6:32464732:C:A" -65555 5.25440402299182e-09 159 158 4.82443624128893e-12 -0.418205916881561 0.0583199709653854 0.920750537291102 -16546.046875 166185.734375 1.25129619938083e-07 -0.315063625574112 0.0583179146051407 "chr6" 1051 0.000131511230554925 928 0.000138527153183849 "late" FALSE FALSE "HLA-DRB5_6:32464732:C:A" FALSE
167 "Epicardial fat cells" "etoh" "HLA-DRB5" "6:32464779:C:T" -65508 6.89640522466561e-09 171 161 1.04305036793294e-10 -0.377200275659561 0.0565261133015156 0.933899717330717 -13925.140625 167768.859375 1.82281436585773e-07 -0.299315989017487 0.0561699345707893 "chr6" 1051 0.000191577789851647 928 0.000193243683676444 "late" FALSE FALSE "HLA-DRB5_6:32464779:C:T" FALSE
168 "Epicardial fat cells" "etoh" "HLA-DRB5" "6:32465308:A:T" -64979 1.05088080459836e-08 0 0 5.03681307351777e-18 -0.473133087158203 0.0516050979495049 0.82471468988698 -34238.09375 154462.796875 4.78880790173551e-15 -0.406671106815338 0.0495170466601849 "chr6" 1051 5.03303710472402e-12 928 2.33532921659195e-11 "late" FALSE FALSE "HLA-DRB5_6:32465308:A:T" FALSE
169 "Epicardial fat cells" "etoh" "HLA-DRB5" "6:32465513:T:G" -64774 5.25440402299182e-09 159 158 4.82443624128893e-12 -0.418205916881561 0.0583199709653854 0.920750537291102 -16546.046875 166185.734375 1.25129619938083e-07 -0.315063625574112 0.0583179146051407 "chr6" 1051 0.000131511230554925 928 0.000138527153183849 "late" FALSE FALSE "HLA-DRB5_6:32465513:T:G" FALSE
170 "Epicardial fat cells" "etoh" "HLA-DRB5" "6:32465622:A:G" -64665 5.25440402299182e-09 159 158 4.82443624128893e-12 -0.418205916881561 0.0583199709653854 0.920750537291102 -16546.046875 166185.734375 1.25129619938083e-07 -0.315063625574112 0.0583179146051407 "chr6" 1051 0.000131511230554925 928 0.000138527153183849 "late" FALSE FALSE "HLA-DRB5_6:32465622:A:G" FALSE
171 "Epicardial fat cells" "etoh" "HLA-DRB5" "6:32465830:C:T" -64457 1.41212108673017e-08 82 124 2.89469555698001e-14 -0.408375114202499 0.051364965736866 0.686227552336649 -65737.484375 162583.03125 7.60445064805996e-09 -0.3039490878582 0.0512649603188038 "chr6" 1051 7.99227763111102e-06 928 2.63944257710713e-05 "late" FALSE FALSE "HLA-DRB5_6:32465830:C:T" FALSE
172 "Epicardial fat cells" "etoh" "HLA-DRB5" "6:32465831:A:G" -64456 1.41212108673017e-08 82 124 2.89469555698001e-14 -0.408375114202499 0.051364965736866 0.686227552336649 -65737.484375 162583.03125 7.60445064805996e-09 -0.3039490878582 0.0512649603188038 "chr6" 1051 7.99227763111102e-06 928 2.63944257710713e-05 "late" FALSE FALSE "HLA-DRB5_6:32465831:A:G" FALSE
173 "Epicardial fat cells" "etoh" "HLA-DRB5" "6:32465969:G:T" -64318 6.89640522466561e-09 171 161 1.04305036793294e-10 -0.377200275659561 0.0565261133015156 0.933899717330717 -13925.140625 167768.859375 1.82281436585773e-07 -0.299315989017487 0.0561699345707893 "chr6" 1051 0.000191577789851647 928 0.000193243683676444 "late" FALSE FALSE "HLA-DRB5_6:32465969:G:T" FALSE
174 "Epicardial fat cells" "etoh" "HLA-DRB5" "6:32467201:A:G" -63086 1.05088080459836e-08 0 0 5.03681307351777e-18 -0.473133087158203 0.0516050979495049 0.82471468988698 -34238.09375 154462.796875 4.78880790173551e-15 -0.406671106815338 0.0495170466601849 "chr6" 1051 5.03303710472402e-12 928 2.33532921659195e-11 "late" FALSE FALSE "HLA-DRB5_6:32467201:A:G" FALSE
175 "Epicardial fat cells" "etoh" "HLA-DRB5" "6:32467267:T:C" -63020 5.25440402299182e-09 159 158 4.82443624128893e-12 -0.418205916881561 0.0583199709653854 0.920750537291102 -16546.046875 166185.734375 1.25129619938083e-07 -0.315063625574112 0.0583179146051407 "chr6" 1051 0.000131511230554925 928 0.000138527153183849 "late" FALSE FALSE "HLA-DRB5_6:32467267:T:C" FALSE
176 "Epicardial fat cells" "etoh" "HLA-DRB5" "6:32468440:C:G" -61847 5.25440402299182e-09 159 158 4.82443624128893e-12 -0.418205916881561 0.0583199709653854 0.920750537291102 -16546.046875 166185.734375 1.25129619938083e-07 -0.315063625574112 0.0583179146051407 "chr6" 1051 0.000131511230554925 928 0.000138527153183849 "late" FALSE FALSE "HLA-DRB5_6:32468440:C:G" FALSE
177 "Epicardial fat cells" "etoh" "HLA-DRB5" "6:32468522:G:C" -61765 5.25440402299182e-09 159 158 4.82443624128893e-12 -0.418205916881561 0.0583199709653854 0.920750537291102 -16546.046875 166185.734375 1.25129619938083e-07 -0.315063625574112 0.0583179146051407 "chr6" 1051 0.000131511230554925 928 0.000138527153183849 "late" FALSE FALSE "HLA-DRB5_6:32468522:G:C" FALSE
178 "Epicardial fat cells" "etoh" "HLA-DRB5" "6:32468893:G:A" -61394 6.89640522466561e-09 171 161 1.04305036793294e-10 -0.377200275659561 0.0565261133015156 0.933899717330717 -13925.140625 167768.859375 1.82281436585773e-07 -0.299315989017487 0.0561699345707893 "chr6" 1051 0.000191577789851647 928 0.000193243683676444 "late" FALSE FALSE "HLA-DRB5_6:32468893:G:A" FALSE
179 "Epicardial fat cells" "etoh" "HLA-DRB5" "6:32469157:A:G" -61130 5.25440402299182e-09 159 158 4.82443624128893e-12 -0.418205916881561 0.0583199709653854 0.920750537291102 -16546.046875 166185.734375 1.25129619938083e-07 -0.315063625574112 0.0583179146051407 "chr6" 1051 0.000131511230554925 928 0.000138527153183849 "late" FALSE FALSE "HLA-DRB5_6:32469157:A:G" FALSE
180 "Epicardial fat cells" "etoh" "HLA-DRB5" "6:32469689:A:T" -60598 6.89640522466561e-09 171 161 1.04305036793294e-10 -0.377200275659561 0.0565261133015156 0.933899717330717 -13925.140625 167768.859375 1.82281436585773e-07 -0.299315989017487 0.0561699345707893 "chr6" 1051 0.000191577789851647 928 0.000193243683676444 "late" FALSE FALSE "HLA-DRB5_6:32469689:A:T" FALSE
181 "Epicardial fat cells" "etoh" "HLA-DRB5" "6:32470181:T:C" -60106 6.89640522466561e-09 171 161 1.04305036793294e-10 -0.377200275659561 0.0565261133015156 0.933899717330717 -13925.140625 167768.859375 1.82281436585773e-07 -0.299315989017487 0.0561699345707893 "chr6" 1051 0.000191577789851647 928 0.000193243683676444 "late" FALSE TRUE "HLA-DRB5_6:32470181:T:C" FALSE
182 "Epicardial fat cells" "etoh" "HLA-DRB5" "6:32470466:G:A" -59821 6.56800502873978e-10 199 164 4.18991660693844e-10 -0.377127230167389 0.0585708953440189 0.922171844158256 -16353.15625 167257.765625 9.07430757517585e-08 -0.314005970954895 0.0574586689472198 "chr6" 1051 9.53709726150982e-05 928 0.000104491455238266 "late" FALSE FALSE "HLA-DRB5_6:32470466:G:A" FALSE
183 "Epicardial fat cells" "etoh" "HLA-DRB5" "6:32470610:C:T" -59677 5.25440402299182e-09 159 158 4.82443624128893e-12 -0.418205916881561 0.0583199709653854 0.920750537291102 -16546.046875 166185.734375 1.25129619938083e-07 -0.315063625574112 0.0583179146051407 "chr6" 1051 0.000131511230554925 928 0.000138527153183849 "late" FALSE FALSE "HLA-DRB5_6:32470610:C:T" FALSE
184 "Epicardial fat cells" "etoh" "HLA-DRB5" "6:32471006:C:G" -59281 1.05088080459836e-08 0 0 5.03681307351777e-18 -0.473133087158203 0.0516050979495049 0.82471468988698 -34238.09375 154462.796875 4.78880790173551e-15 -0.406671106815338 0.0495170466601849 "chr6" 1051 5.03303710472402e-12 928 2.33532921659195e-11 "late" FALSE FALSE "HLA-DRB5_6:32471006:C:G" FALSE
185 "Epicardial fat cells" "etoh" "HLA-DRB5" "6:32471291:G:C" -58996 6.23960483281394e-09 82 122 2.72225967475882e-11 -0.371212482452393 0.0538476519286633 0.844864957812459 -32588.5390625 166415.265625 9.68051309641433e-08 -0.294819414615631 0.0540715828537941 "chr6" 1051 0.000101742192643315 928 0.000110817787292249 "late" FALSE FALSE "HLA-DRB5_6:32471291:G:C" FALSE
186 "Epicardial fat cells" "etoh" "HLA-DRB5" "6:32471300:T:C" -58987 6.89640522466561e-09 171 161 1.04305036793294e-10 -0.377200275659561 0.0565261133015156 0.933899717330717 -13925.140625 167768.859375 1.82281436585773e-07 -0.299315989017487 0.0561699345707893 "chr6" 1051 0.000191577789851647 928 0.000193243683676444 "late" FALSE FALSE "HLA-DRB5_6:32471300:T:C" FALSE
187 "Epicardial fat cells" "etoh" "HLA-DRB5" "6:32471319:G:A" -58968 6.23960483281394e-09 82 122 2.72225967475882e-11 -0.371212482452393 0.0538476519286633 0.844864957812459 -32588.5390625 166415.265625 9.68051309641433e-08 -0.294819414615631 0.0540715828537941 "chr6" 1051 0.000101742192643315 928 0.000110817787292249 "late" FALSE FALSE "HLA-DRB5_6:32471319:G:A" FALSE
188 "Epicardial fat cells" "etoh" "HLA-DRB5" "6:32472187:G:T" -58100 5.25440402299182e-09 159 158 4.82443624128893e-12 -0.418205916881561 0.0583199709653854 0.920750537291102 -16546.046875 166185.734375 1.25129619938083e-07 -0.315063625574112 0.0583179146051407 "chr6" 1051 0.000131511230554925 928 0.000138527153183849 "late" FALSE FALSE "HLA-DRB5_6:32472187:G:T" FALSE
189 "Epicardial fat cells" "etoh" "HLA-DRB5" "6:32472381:A:G" -57906 -1.13298082027313e-08 159 159 2.22607129228158e-13 -0.436701536178589 0.057114627212286 0.958211004053033 -8606.0703125 164118.8125 1.80647021976476e-07 -0.299387037754059 0.0561645552515984 "chr6" 1051 0.000189860020097276 928 0.000193243683676444 "late" FALSE FALSE "HLA-DRB5_6:32472381:A:G" FALSE
190 "Epicardial fat cells" "etoh" "HLA-DRB5" "6:32472493:A:G" -57794 -5.25440402299182e-09 151 157 7.73148122026856e-10 -0.356223940849304 0.0562432855367661 0.913025859953062 -18321.8984375 167621.078125 3.10413596639771e-08 -0.316867351531982 0.0558919794857502 "chr6" 1051 3.26244690068399e-05 928 6.54047517573659e-05 "late" FALSE FALSE "HLA-DRB5_6:32472493:A:G" FALSE
191 "Epicardial fat cells" "etoh" "HLA-DRB5" "6:32473323:A:C" -56964 6.89640522466561e-09 171 161 1.04305036793294e-10 -0.377200275659561 0.0565261133015156 0.933899717330717 -13925.140625 167768.859375 1.82281436585773e-07 -0.299315989017487 0.0561699345707893 "chr6" 1051 0.000191577789851647 928 0.000193243683676444 "late" FALSE FALSE "HLA-DRB5_6:32473323:A:C" FALSE
192 "Epicardial fat cells" "etoh" "HLA-DRB5" "6:32473401:A:G" -56886 5.25440402299182e-09 159 158 4.82443624128893e-12 -0.418205916881561 0.0583199709653854 0.920750537291102 -16546.046875 166185.734375 1.25129619938083e-07 -0.315063625574112 0.0583179146051407 "chr6" 1051 0.000131511230554925 928 0.000138527153183849 "late" FALSE FALSE "HLA-DRB5_6:32473401:A:G" FALSE
193 "Epicardial fat cells" "etoh" "HLA-DRB5" "6:32473416:A:G" -56871 5.25440402299182e-09 159 158 4.82443624128893e-12 -0.418205916881561 0.0583199709653854 0.920750537291102 -16546.046875 166185.734375 1.25129619938083e-07 -0.315063625574112 0.0583179146051407 "chr6" 1051 0.000131511230554925 928 0.000138527153183849 "late" FALSE FALSE "HLA-DRB5_6:32473416:A:G" FALSE
194 "Epicardial fat cells" "etoh" "HLA-DRB5" "6:32473422:A:G" -56865 5.25440402299182e-09 159 158 4.82443624128893e-12 -0.418205916881561 0.0583199709653854 0.920750537291102 -16546.046875 166185.734375 1.25129619938083e-07 -0.315063625574112 0.0583179146051407 "chr6" 1051 0.000131511230554925 928 0.000138527153183849 "late" FALSE FALSE "HLA-DRB5_6:32473422:A:G" FALSE
195 "Epicardial fat cells" "etoh" "HLA-DRB5" "6:32473425:C:G" -56862 5.25440402299182e-09 159 158 4.82443624128893e-12 -0.418205916881561 0.0583199709653854 0.920750537291102 -16546.046875 166185.734375 1.25129619938083e-07 -0.315063625574112 0.0583179146051407 "chr6" 1051 0.000131511230554925 928 0.000138527153183849 "late" FALSE FALSE "HLA-DRB5_6:32473425:C:G" FALSE
196 "Epicardial fat cells" "etoh" "HLA-DRB5" "6:32473491:G:A" -56796 5.25440402299182e-09 159 158 4.82443624128893e-12 -0.418205916881561 0.0583199709653854 0.920750537291102 -16546.046875 166185.734375 1.25129619938083e-07 -0.315063625574112 0.0583179146051407 "chr6" 1051 0.000131511230554925 928 0.000138527153183849 "late" FALSE FALSE "HLA-DRB5_6:32473491:G:A" FALSE
197 "Epicardial fat cells" "etoh" "HLA-DRB5" "6:32473619:G:A" -56668 -4.92600360502138e-09 159 158 7.371145582097e-13 -0.424409717321396 0.0568642541766167 0.950368968403694 -10293.203125 165245.875 9.50783154818969e-08 -0.312074095010757 0.0571996383368969 "chr6" 1051 9.99273095714736e-05 928 0.000109097109743915 "late" FALSE FALSE "HLA-DRB5_6:32473619:G:A" FALSE
198 "Epicardial fat cells" "etoh" "HLA-DRB5" "6:32473631:C:T" -56656 -7.5532060606065e-09 53 95 2.56911387396971e-08 -0.33973953127861 0.0595539510250092 0.821592147561096 -38629.4921875 171173.03125 8.99250882689098e-08 -0.351711988449097 0.0643377378582954 "chr6" 1051 9.45112677706242e-05 928 0.000103671934386689 "late" FALSE FALSE "HLA-DRB5_6:32473631:C:T" FALSE
199 "Epicardial fat cells" "etoh" "HLA-DRB5" "6:32473645:T:C" -56642 0 72 114 2.26378476376311e-07 -0.336263626813889 0.0636150315403938 0.828378760182498 -37336.9765625 172098.421875 7.98684446204263e-08 -0.380001366138458 0.0692229196429253 "chr6" 1051 8.39417352960681e-05 928 9.21868998281079e-05 "late" FALSE FALSE "HLA-DRB5_6:32473645:T:C" FALSE
200 "Epicardial fat cells" "etoh" "HLA-DRB5" "6:32473778:A:G" -56509 -6.56800502873978e-10 129 149 9.08218840145741e-14 -0.433645814657211 0.0557327754795551 0.856990051439656 -29624.484375 164264.40625 2.09213289843699e-08 -0.325974881649017 0.0567600391805172 "chr6" 1051 2.19883167625727e-05 928 5.88044897857852e-05 "late" FALSE FALSE "HLA-DRB5_6:32473778:A:G" FALSE
201 "Epicardial fat cells" "etoh" "HLA-DRB5" "6:32475489:T:C" -54798 -1.21508092476574e-08 156 158 1.38448583547579e-11 -0.405675172805786 0.0579290613532066 0.86476632772661 -28405.1953125 166656.8125 1.39626959947417e-08 -0.335682958364487 0.0576985143125057 "chr6" 1051 1.46747934904735e-05 928 4.45039488861419e-05 "late" FALSE FALSE "HLA-DRB5_6:32475489:T:C" FALSE
202 "Epicardial fat cells" "etoh" "HLA-DRB5" "6:32475492:A:C" -54795 6.89640522466561e-09 171 161 1.04305036793294e-10 -0.377200275659561 0.0565261133015156 0.933899717330717 -13925.140625 167768.859375 1.82281436585773e-07 -0.299315989017487 0.0561699345707893 "chr6" 1051 0.000191577789851647 928 0.000193243683676444 "late" FALSE FALSE "HLA-DRB5_6:32475492:A:C" FALSE
203 "Epicardial fat cells" "etoh" "HLA-DRB5" "6:32475648:A:G" -54639 6.89640522466561e-09 171 161 1.04305036793294e-10 -0.377200275659561 0.0565261133015156 0.933899717330717 -13925.140625 167768.859375 1.82281436585773e-07 -0.299315989017487 0.0561699345707893 "chr6" 1051 0.000191577789851647 928 0.000193243683676444 "late" FALSE FALSE "HLA-DRB5_6:32475648:A:G" FALSE
204 "Epicardial fat cells" "etoh" "HLA-DRB5" "6:32475681:T:C" -54606 -2.20028173458786e-08 171 163 2.16959440250928e-10 -0.366613894701004 0.0559679046273232 0.950626457744328 -10351.4296875 167048.40625 1.58345477469277e-07 -0.286271452903748 0.0534442290663719 "chr6" 1051 0.00016642109682021 928 0.00017383456248427 "late" FALSE FALSE "HLA-DRB5_6:32475681:T:C" FALSE
205 "Epicardial fat cells" "etoh" "HLA-DRB5" "6:32476698:T:C" -53589 6.89640522466561e-09 171 161 1.04305036793294e-10 -0.377200275659561 0.0565261133015156 0.933899717330717 -13925.140625 167768.859375 1.82281436585773e-07 -0.299315989017487 0.0561699345707893 "chr6" 1051 0.000191577789851647 928 0.000193243683676444 "late" FALSE FALSE "HLA-DRB5_6:32476698:T:C" FALSE
206 "Epicardial fat cells" "etoh" "HLA-DRB5" "6:32477119:C:T" -53168 6.89640522466561e-09 171 161 1.04305036793294e-10 -0.377200275659561 0.0565261133015156 0.933899717330717 -13925.140625 167768.859375 1.82281436585773e-07 -0.299315989017487 0.0561699345707893 "chr6" 1051 0.000191577789851647 928 0.000193243683676444 "late" FALSE FALSE "HLA-DRB5_6:32477119:C:T" FALSE
207 "Epicardial fat cells" "etoh" "HLA-DRB5" "6:32477138:C:G" -53149 6.89640522466561e-09 171 161 1.04305036793294e-10 -0.377200275659561 0.0565261133015156 0.933899717330717 -13925.140625 167768.859375 1.82281436585773e-07 -0.299315989017487 0.0561699345707893 "chr6" 1051 0.000191577789851647 928 0.000193243683676444 "late" FALSE FALSE "HLA-DRB5_6:32477138:C:G" FALSE
208 "Epicardial fat cells" "etoh" "HLA-DRB5" "6:32477155:G:C" -53132 6.89640522466561e-09 171 161 1.04305036793294e-10 -0.377200275659561 0.0565261133015156 0.933899717330717 -13925.140625 167768.859375 1.82281436585773e-07 -0.299315989017487 0.0561699345707893 "chr6" 1051 0.000191577789851647 928 0.000193243683676444 "late" FALSE FALSE "HLA-DRB5_6:32477155:G:C" FALSE
209 "Epicardial fat cells" "etoh" "HLA-DRB5" "6:32477156:T:C" -53131 6.89640522466561e-09 171 161 1.04305036793294e-10 -0.377200275659561 0.0565261133015156 0.933899717330717 -13925.140625 167768.859375 1.82281436585773e-07 -0.299315989017487 0.0561699345707893 "chr6" 1051 0.000191577789851647 928 0.000193243683676444 "late" FALSE FALSE "HLA-DRB5_6:32477156:T:C" FALSE
210 "Epicardial fat cells" "etoh" "HLA-DRB5" "6:32477253:T:C" -53034 6.89640522466561e-09 171 161 1.04305036793294e-10 -0.377200275659561 0.0565261133015156 0.933899717330717 -13925.140625 167768.859375 1.82281436585773e-07 -0.299315989017487 0.0561699345707893 "chr6" 1051 0.000191577789851647 928 0.000193243683676444 "late" FALSE FALSE "HLA-DRB5_6:32477253:T:C" FALSE
211 "Epicardial fat cells" "etoh" "HLA-DRB5" "6:32477493:C:T" -52794 6.89640522466561e-09 171 161 1.04305036793294e-10 -0.377200275659561 0.0565261133015156 0.933899717330717 -13925.140625 167768.859375 1.82281436585773e-07 -0.299315989017487 0.0561699345707893 "chr6" 1051 0.000191577789851647 928 0.000193243683676444 "late" FALSE FALSE "HLA-DRB5_6:32477493:C:T" FALSE
212 "Epicardial fat cells" "etoh" "HLA-DRB5" "6:32477646:G:A" -52641 6.89640522466561e-09 171 161 1.04305036793294e-10 -0.377200275659561 0.0565261133015156 0.933899717330717 -13925.140625 167768.859375 1.82281436585773e-07 -0.299315989017487 0.0561699345707893 "chr6" 1051 0.000191577789851647 928 0.000193243683676444 "late" FALSE FALSE "HLA-DRB5_6:32477646:G:A" FALSE
213 "Epicardial fat cells" "etoh" "HLA-DRB5" "6:32479377:C:G" -50910 6.89640522466561e-09 171 161 1.04305036793294e-10 -0.377200275659561 0.0565261133015156 0.933899717330717 -13925.140625 167768.859375 1.82281436585773e-07 -0.299315989017487 0.0561699345707893 "chr6" 1051 0.000191577789851647 928 0.000193243683676444 "late" FALSE FALSE "HLA-DRB5_6:32479377:C:G" FALSE
214 "Epicardial fat cells" "etoh" "HLA-DRB5" "6:32479587:T:C" -50700 6.89640522466561e-09 171 161 1.04305036793294e-10 -0.377200275659561 0.0565261133015156 0.933899717330717 -13925.140625 167768.859375 1.82281436585773e-07 -0.299315989017487 0.0561699345707893 "chr6" 1051 0.000191577789851647 928 0.000193243683676444 "late" FALSE FALSE "HLA-DRB5_6:32479587:T:C" FALSE
215 "Epicardial fat cells" "etoh" "HLA-DRB5" "6:32479674:G:A" -50613 6.89640522466561e-09 171 161 1.04305036793294e-10 -0.377200275659561 0.0565261133015156 0.933899717330717 -13925.140625 167768.859375 1.82281436585773e-07 -0.299315989017487 0.0561699345707893 "chr6" 1051 0.000191577789851647 928 0.000193243683676444 "late" FALSE FALSE "HLA-DRB5_6:32479674:G:A" FALSE
216 "Epicardial fat cells" "etoh" "HLA-DRB5" "6:32479768:T:G" -50519 6.89640522466561e-09 171 161 1.04305036793294e-10 -0.377200275659561 0.0565261133015156 0.933899717330717 -13925.140625 167768.859375 1.82281436585773e-07 -0.299315989017487 0.0561699345707893 "chr6" 1051 0.000191577789851647 928 0.000193243683676444 "late" FALSE FALSE "HLA-DRB5_6:32479768:T:G" FALSE
217 "Epicardial fat cells" "etoh" "HLA-DRB5" "6:32479821:A:G" -50466 6.89640522466561e-09 171 161 1.04305036793294e-10 -0.377200275659561 0.0565261133015156 0.933899717330717 -13925.140625 167768.859375 1.82281436585773e-07 -0.299315989017487 0.0561699345707893 "chr6" 1051 0.000191577789851647 928 0.000193243683676444 "late" FALSE FALSE "HLA-DRB5_6:32479821:A:G" FALSE
218 "Epicardial fat cells" "etoh" "HLA-DRB5" "6:32479992:C:T" -50295 6.89640522466561e-09 171 161 1.04305036793294e-10 -0.377200275659561 0.0565261133015156 0.933899717330717 -13925.140625 167768.859375 1.82281436585773e-07 -0.299315989017487 0.0561699345707893 "chr6" 1051 0.000191577789851647 928 0.000193243683676444 "late" FALSE FALSE "HLA-DRB5_6:32479992:C:T" FALSE
219 "Epicardial fat cells" "etoh" "HLA-DRB5" "6:32480039:A:G" -50248 6.89640522466561e-09 171 161 1.04305036793294e-10 -0.377200275659561 0.0565261133015156 0.933899717330717 -13925.140625 167768.859375 1.82281436585773e-07 -0.299315989017487 0.0561699345707893 "chr6" 1051 0.000191577789851647 928 0.000193243683676444 "late" FALSE FALSE "HLA-DRB5_6:32480039:A:G" FALSE
220 "Epicardial fat cells" "etoh" "HLA-DRB5" "6:32481560:T:C" -48727 1.93756140021151e-08 120 146 5.5258727547431e-13 -0.396010994911194 0.0527469627559185 0.842760879531737 -32801.75 165233.4375 2.20863988892218e-08 -0.309806108474731 0.0540395826101303 "chr6" 1051 2.32128052325721e-05 928 6.19008139535256e-05 "late" FALSE FALSE "HLA-DRB5_6:32481560:T:C" FALSE
221 "Epicardial fat cells" "etoh" "HLA-DRB5" "6:32481568:C:T" -48719 6.89640522466561e-09 171 161 1.04305036793294e-10 -0.377200275659561 0.0565261133015156 0.933899717330717 -13925.140625 167768.859375 1.82281436585773e-07 -0.299315989017487 0.0561699345707893 "chr6" 1051 0.000191577789851647 928 0.000193243683676444 "late" FALSE FALSE "HLA-DRB5_6:32481568:C:T" FALSE
222 "Epicardial fat cells" "etoh" "HLA-DRB5" "6:32481746:T:C" -48541 -8.21000600836896e-09 151 178 4.14977897168469e-09 -0.318714022636414 0.0527831800282001 0.813113453304671 -39919.6875 168723.453125 1.00949415410484e-07 -0.283417463302612 0.0520579405128956 "chr6" 1051 0.000106097835596419 928 0.000115291324863556 "late" FALSE TRUE "HLA-DRB5_6:32481746:T:C" FALSE
223 "Epicardial fat cells" "etoh" "HLA-DRB5" "6:32481998:G:A" -48289 1.5106412121213e-08 171 162 1.22153148953204e-10 -0.374163657426834 0.0562929287552834 0.942424976563399 -12077.5859375 167102.09375 1.18758245207272e-07 -0.299267947673798 0.0552899241447449 "chr6" 1051 0.000124814915712843 928 0.000134840793692105 "late" FALSE FALSE "HLA-DRB5_6:32481998:G:A" FALSE
224 "Epicardial fat cells" "etoh" "HLA-DRB5" "6:32482020:C:T" -48267 -1.31360100574796e-09 171 161 2.40031130777262e-11 -0.38535213470459 0.0557336248457432 0.953836134380492 -9678.25 167057.53125 9.2486978916396e-08 -0.301412671804428 0.0551914423704147 "chr6" 1051 9.72038148411322e-05 928 0.00010637398605256 "late" FALSE FALSE "HLA-DRB5_6:32482020:C:T" FALSE
225 "Epicardial fat cells" "etoh" "HLA-DRB5" "6:32482074:T:C" -48213 2.33164172414035e-08 159 159 3.70930557384625e-13 -0.415411025285721 0.0548861660063267 0.915090418597052 -17625.5078125 165186.296875 6.42931006838235e-08 -0.302783489227295 0.0547411069273949 "chr6" 1051 6.75720488186985e-05 928 7.45622607654604e-05 "late" FALSE FALSE "HLA-DRB5_6:32482074:T:C" FALSE
226 "Epicardial fat cells" "etoh" "HLA-DRB5" "6:32482119:C:T" -48168 1.13298082027313e-08 130 153 6.86325276227839e-15 -0.413250863552094 0.0506390370428562 0.904688319172218 -19590.3984375 163482.265625 3.5801007154005e-09 -0.315754890441895 0.0520655103027821 "chr6" 1051 3.76268585188593e-06 928 1.35866633095336e-05 "late" FALSE TRUE "HLA-DRB5_6:32482119:C:T" FALSE
227 "Epicardial fat cells" "etoh" "HLA-DRB5" "6:32485781:T:G" -44506 1.05088080459836e-08 0 0 5.03681307351777e-18 -0.473133087158203 0.0516050979495049 0.82471468988698 -34238.09375 154462.796875 4.78880790173551e-15 -0.406671106815338 0.0495170466601849 "chr6" 1051 5.03303710472402e-12 928 2.33532921659195e-11 "late" FALSE FALSE "HLA-DRB5_6:32485781:T:G" FALSE
228 "Epicardial fat cells" "etoh" "HLA-DRB5" "6:32485802:C:A" -44485 -7.88160559039852e-09 0 0 2.11812763006855e-15 -0.446234852075577 0.0535701289772987 0.99104000019722 -1778.1875 158225.09375 8.34032196096355e-13 -0.381807535886765 0.0512867905199528 "chr6" 1051 8.76567838097269e-10 928 3.89212896533142e-09 "late" FALSE FALSE "HLA-DRB5_6:32485802:C:A" FALSE
229 "Epicardial fat cells" "etoh" "HLA-DRB5" "6:32485873:A:G" -44414 1.1822408829687e-08 277 154 1.13590701746059e-07 -0.310107588768005 0.0572010576725006 0.848965420689229 -32611.875 171113.328125 1.07205830918193e-07 -0.29729813337326 0.0547248013317585 "chr6" 1051 0.00011267332829502 928 0.000122150524132919 "late" FALSE TRUE "HLA-DRB5_6:32485873:A:G" FALSE
230 "Epicardial fat cells" "etoh" "HLA-DRB5" "6:32486624:A:T" -43663 1.05088080459836e-08 0 0 5.03681307351777e-18 -0.473133087158203 0.0516050979495049 0.82471468988698 -34238.09375 154462.796875 4.78880790173551e-15 -0.406671106815338 0.0495170466601849 "chr6" 1051 5.03303710472402e-12 928 2.33532921659195e-11 "late" FALSE FALSE "HLA-DRB5_6:32486624:A:T" FALSE
231 "Epicardial fat cells" "etoh" "HLA-DRB5" "6:32501298:C:T" -28989 1.05088080459836e-08 0 0 5.03681307351777e-18 -0.473133087158203 0.0516050979495049 0.82471468988698 -34238.09375 154462.796875 4.78880790173551e-15 -0.406671106815338 0.0495170466601849 "chr6" 1051 5.03303710472402e-12 928 2.33532921659195e-11 "late" FALSE FALSE "HLA-DRB5_6:32501298:C:T" FALSE
232 "Epicardial fat cells" "etoh" "HLA-DRB5" "6:32501389:A:T" -28898 1.05088080459836e-08 0 0 5.03681307351777e-18 -0.473133087158203 0.0516050979495049 0.82471468988698 -34238.09375 154462.796875 4.78880790173551e-15 -0.406671106815338 0.0495170466601849 "chr6" 1051 5.03303710472402e-12 928 2.33532921659195e-11 "late" FALSE FALSE "HLA-DRB5_6:32501389:A:T" FALSE
233 "Epicardial fat cells" "etoh" "HLA-DRB5" "6:32501396:G:A" -28891 1.05088080459836e-08 0 0 5.03681307351777e-18 -0.473133087158203 0.0516050979495049 0.82471468988698 -34238.09375 154462.796875 4.78880790173551e-15 -0.406671106815338 0.0495170466601849 "chr6" 1051 5.03303710472402e-12 928 2.33532921659195e-11 "late" FALSE FALSE "HLA-DRB5_6:32501396:G:A" FALSE
234 "Epicardial fat cells" "etoh" "HLA-DRB5" "6:32501438:T:C" -28849 1.05088080459836e-08 0 0 5.03681307351777e-18 -0.473133087158203 0.0516050979495049 0.82471468988698 -34238.09375 154462.796875 4.78880790173551e-15 -0.406671106815338 0.0495170466601849 "chr6" 1051 5.03303710472402e-12 928 2.33532921659195e-11 "late" FALSE FALSE "HLA-DRB5_6:32501438:T:C" FALSE
235 "Epicardial fat cells" "etoh" "HLA-DRB5" "6:32501470:C:G" -28817 1.05088080459836e-08 0 0 5.03681307351777e-18 -0.473133087158203 0.0516050979495049 0.82471468988698 -34238.09375 154462.796875 4.78880790173551e-15 -0.406671106815338 0.0495170466601849 "chr6" 1051 5.03303710472402e-12 928 2.33532921659195e-11 "late" FALSE FALSE "HLA-DRB5_6:32501470:C:G" FALSE
236 "Epicardial fat cells" "etoh" "HLA-DRB5" "6:32501535:C:T" -28752 1.05088080459836e-08 0 0 5.03681307351777e-18 -0.473133087158203 0.0516050979495049 0.82471468988698 -34238.09375 154462.796875 4.78880790173551e-15 -0.406671106815338 0.0495170466601849 "chr6" 1051 5.03303710472402e-12 928 2.33532921659195e-11 "late" FALSE FALSE "HLA-DRB5_6:32501535:C:T" FALSE
237 "Epicardial fat cells" "etoh" "HLA-DRB5" "6:32521437:G:T" -8850 -1.1822408829687e-08 0 0 2.1646731383007e-16 -0.4954434633255 0.0572620928287506 0.870586610944112 -26000.0234375 159471.546875 9.89722940674126e-11 -0.363804578781128 0.0544475093483925 "chr6" 1051 1.04019881064851e-07 928 4.10767870758219e-07 "late" FALSE TRUE "HLA-DRB5_6:32521437:G:T" FALSE
238 "Epicardial fat cells" "etoh" "HLA-DRB5" "6:32523043:C:A" -7244 1.14940084117165e-08 286 148 1.90083042851323e-17 -0.50354140996933 0.0560233183205128 0.863506669238939 -27137.8671875 157737.40625 1.13128228458613e-11 -0.375195860862732 0.0533300563693047 "chr6" 1051 1.18897768110002e-08 928 5.08466031364434e-08 "late" FALSE TRUE "HLA-DRB5_6:32523043:C:A" FALSE
239 "Epicardial fat cells" "etoh" "HLA-DRB5" "6:32525708:C:T" -4579 1.14940084117165e-08 286 148 1.90083042851323e-17 -0.50354140996933 0.0560233183205128 0.863506669238939 -27137.8671875 157737.40625 1.13128228458613e-11 -0.375195860862732 0.0533300563693047 "chr6" 1051 1.18897768110002e-08 928 5.08466031364434e-08 "late" FALSE TRUE "HLA-DRB5_6:32525708:C:T" FALSE
240 "Epicardial fat cells" "etoh" "HLA-DRB5" "6:32525718:T:A" -4569 1.14940084117165e-08 286 148 1.90083042851323e-17 -0.50354140996933 0.0560233183205128 0.863506669238939 -27137.8671875 157737.40625 1.13128228458613e-11 -0.375195860862732 0.0533300563693047 "chr6" 1051 1.18897768110002e-08 928 5.08466031364434e-08 "late" FALSE TRUE "HLA-DRB5_6:32525718:T:A" FALSE
241 "Epicardial fat cells" "etoh" "HLA-DRB5" "6:32528403:G:C" -1884 -3.94080279519926e-09 274 156 4.43477087776857e-18 -0.514234125614166 0.0559831857681274 0.810525989040456 -38144.56640625 158977.171875 3.74314997987339e-09 -0.312595963478088 0.0516123026609421 "chr6" 1051 3.93405062884693e-06 928 1.41503836572479e-05 "late" FALSE TRUE "HLA-DRB5_6:32528403:G:C" FALSE
242 "Epicardial fat cells" "etoh" "HLA-DRB5" "6:32529017:T:A" -1270 1.05088080459836e-08 0 0 5.03681307351777e-18 -0.473133087158203 0.0516050979495049 0.82471468988698 -34238.09375 154462.796875 4.78880790173551e-15 -0.406671106815338 0.0495170466601849 "chr6" 1051 5.03303710472402e-12 928 2.33532921659195e-11 "late" FALSE TRUE "HLA-DRB5_6:32529017:T:A" FALSE
243 "Epicardial fat cells" "etoh" "HLA-DRB5" "6:32529106:C:T" -1181 1.05088080459836e-08 0 0 5.03681307351777e-18 -0.473133087158203 0.0516050979495049 0.82471468988698 -34238.09375 154462.796875 4.78880790173551e-15 -0.406671106815338 0.0495170466601849 "chr6" 1051 5.03303710472402e-12 928 2.33532921659195e-11 "late" FALSE FALSE "HLA-DRB5_6:32529106:C:T" FALSE
244 "Epicardial fat cells" "etoh" "HLA-DRB5" "6:32529166:A:C" -1121 1.05088080459836e-08 0 0 5.03681307351777e-18 -0.473133087158203 0.0516050979495049 0.82471468988698 -34238.09375 154462.796875 4.78880790173551e-15 -0.406671106815338 0.0495170466601849 "chr6" 1051 5.03303710472402e-12 928 2.33532921659195e-11 "late" FALSE FALSE "HLA-DRB5_6:32529166:A:C" FALSE
245 "Epicardial fat cells" "etoh" "HLA-DRB5" "6:32529172:A:G" -1115 1.77336136886197e-08 0 0 1.32052804468373e-15 -0.438982576131821 0.0522765517234802 0.794227705457867 -40908.6171875 156718 3.79372626487728e-15 -0.422622859477997 0.051249910145998 "chr6" 1051 3.98720630438602e-12 928 2.33532921659195e-11 "late" FALSE FALSE "HLA-DRB5_6:32529172:A:G" FALSE
246 "Epicardial fat cells" "etoh" "HLA-DRB5" "6:32529878:A:C" -409 1.05088080459836e-08 0 0 5.03681307351777e-18 -0.473133087158203 0.0516050979495049 0.82471468988698 -34238.09375 154462.796875 4.78880790173551e-15 -0.406671106815338 0.0495170466601849 "chr6" 1051 5.03303710472402e-12 928 2.33532921659195e-11 "late" FALSE TRUE "HLA-DRB5_6:32529878:A:C" FALSE
247 "Epicardial fat cells" "etoh" "HLA-DRB5" "6:32530290:T:C" 3 -3.61240282131803e-09 283 150 5.06057260221016e-11 -0.367836743593216 0.0541532598435879 0.722286700347318 -58611.84765625 164776.96875 1.88579410429032e-09 -0.320742070674896 0.0519154034554958 "chr6" 1051 1.98196960360913e-06 928 7.26983317055047e-06 "late" FALSE FALSE "HLA-DRB5_6:32530290:T:C" FALSE
248 "Epicardial fat cells" "etoh" "HLA-DRB5" "6:32530317:G:A" 30 3.28400240334759e-09 0 0 9.24308707180274e-19 -0.486862599849701 0.0518183596432209 0.817752023493265 -35641.0703125 154545.265625 9.20006480686383e-16 -0.413647353649139 0.0489602647721767 "chr6" 1051 9.66926811201388e-13 928 2.33532921659195e-11 "late" FALSE FALSE "HLA-DRB5_6:32530317:G:A" FALSE
249 "Epicardial fat cells" "etoh" "HLA-DRB5" "6:32533164:A:C" 2877 1.05088080459836e-08 0 0 5.03681307351777e-18 -0.473133087158203 0.0516050979495049 0.82471468988698 -34238.09375 154462.796875 4.78880790173551e-15 -0.406671106815338 0.0495170466601849 "chr6" 1051 5.03303710472402e-12 928 2.33532921659195e-11 "late" FALSE FALSE "HLA-DRB5_6:32533164:A:C" FALSE
250 "Epicardial fat cells" "etoh" "HLA-DRB5" "6:32533238:T:C" 2951 1.05088080459836e-08 0 0 5.03681307351777e-18 -0.473133087158203 0.0516050979495049 0.82471468988698 -34238.09375 154462.796875 4.78880790173551e-15 -0.406671106815338 0.0495170466601849 "chr6" 1051 5.03303710472402e-12 928 2.33532921659195e-11 "late" FALSE FALSE "HLA-DRB5_6:32533238:T:C" FALSE
251 "Epicardial fat cells" "etoh" "HLA-DRB5" "6:32533249:G:A" 2962 1.05088080459836e-08 0 0 5.03681307351777e-18 -0.473133087158203 0.0516050979495049 0.82471468988698 -34238.09375 154462.796875 4.78880790173551e-15 -0.406671106815338 0.0495170466601849 "chr6" 1051 5.03303710472402e-12 928 2.33532921659195e-11 "late" FALSE FALSE "HLA-DRB5_6:32533249:G:A" FALSE
252 "Epicardial fat cells" "etoh" "HLA-DRB5" "6:32533345:G:T" 3058 1.05088080459836e-08 0 0 5.03681307351777e-18 -0.473133087158203 0.0516050979495049 0.82471468988698 -34238.09375 154462.796875 4.78880790173551e-15 -0.406671106815338 0.0495170466601849 "chr6" 1051 5.03303710472402e-12 928 2.33532921659195e-11 "late" FALSE FALSE "HLA-DRB5_6:32533345:G:T" FALSE
253 "Epicardial fat cells" "etoh" "HLA-DRB5" "6:32533347:A:G" 3060 1.05088080459836e-08 0 0 5.03681307351777e-18 -0.473133087158203 0.0516050979495049 0.82471468988698 -34238.09375 154462.796875 4.78880790173551e-15 -0.406671106815338 0.0495170466601849 "chr6" 1051 5.03303710472402e-12 928 2.33532921659195e-11 "late" FALSE FALSE "HLA-DRB5_6:32533347:A:G" FALSE
254 "Epicardial fat cells" "etoh" "HLA-DRB5" "6:32533350:C:T" 3063 1.05088080459836e-08 0 0 5.03681307351777e-18 -0.473133087158203 0.0516050979495049 0.82471468988698 -34238.09375 154462.796875 4.78880790173551e-15 -0.406671106815338 0.0495170466601849 "chr6" 1051 5.03303710472402e-12 928 2.33532921659195e-11 "late" FALSE FALSE "HLA-DRB5_6:32533350:C:T" FALSE
255 "Epicardial fat cells" "etoh" "HLA-DRB5" "6:32533383:A:C" 3096 1.05088080459836e-08 0 0 5.03681307351777e-18 -0.473133087158203 0.0516050979495049 0.82471468988698 -34238.09375 154462.796875 4.78880790173551e-15 -0.406671106815338 0.0495170466601849 "chr6" 1051 5.03303710472402e-12 928 2.33532921659195e-11 "late" FALSE FALSE "HLA-DRB5_6:32533383:A:C" FALSE
256 "Epicardial fat cells" "etoh" "HLA-DRB5" "6:32533386:C:A" 3099 1.05088080459836e-08 0 0 5.03681307351777e-18 -0.473133087158203 0.0516050979495049 0.82471468988698 -34238.09375 154462.796875 4.78880790173551e-15 -0.406671106815338 0.0495170466601849 "chr6" 1051 5.03303710472402e-12 928 2.33532921659195e-11 "late" FALSE FALSE "HLA-DRB5_6:32533386:C:A" FALSE
257 "Epicardial fat cells" "etoh" "HLA-DRB5" "6:32533392:C:T" 3105 1.05088080459836e-08 0 0 5.03681307351777e-18 -0.473133087158203 0.0516050979495049 0.82471468988698 -34238.09375 154462.796875 4.78880790173551e-15 -0.406671106815338 0.0495170466601849 "chr6" 1051 5.03303710472402e-12 928 2.33532921659195e-11 "late" FALSE FALSE "HLA-DRB5_6:32533392:C:T" FALSE
258 "Epicardial fat cells" "etoh" "HLA-DRB5" "6:32533419:C:G" 3132 1.05088080459836e-08 0 0 5.03681307351777e-18 -0.473133087158203 0.0516050979495049 0.82471468988698 -34238.09375 154462.796875 4.78880790173551e-15 -0.406671106815338 0.0495170466601849 "chr6" 1051 5.03303710472402e-12 928 2.33532921659195e-11 "late" FALSE FALSE "HLA-DRB5_6:32533419:C:G" FALSE
259 "Epicardial fat cells" "etoh" "HLA-DRB5" "6:32533523:G:A" 3236 1.05088080459836e-08 0 0 5.03681307351777e-18 -0.473133087158203 0.0516050979495049 0.82471468988698 -34238.09375 154462.796875 4.78880790173551e-15 -0.406671106815338 0.0495170466601849 "chr6" 1051 5.03303710472402e-12 928 2.33532921659195e-11 "late" FALSE FALSE "HLA-DRB5_6:32533523:G:A" FALSE
260 "Epicardial fat cells" "etoh" "HLA-DRB5" "6:32533616:C:T" 3329 1.05088080459836e-08 0 0 5.03681307351777e-18 -0.473133087158203 0.0516050979495049 0.82471468988698 -34238.09375 154462.796875 4.78880790173551e-15 -0.406671106815338 0.0495170466601849 "chr6" 1051 5.03303710472402e-12 928 2.33532921659195e-11 "late" FALSE FALSE "HLA-DRB5_6:32533616:C:T" FALSE
261 "Epicardial fat cells" "etoh" "HLA-DRB5" "6:32533643:G:A" 3356 1.05088080459836e-08 0 0 5.03681307351777e-18 -0.473133087158203 0.0516050979495049 0.82471468988698 -34238.09375 154462.796875 4.78880790173551e-15 -0.406671106815338 0.0495170466601849 "chr6" 1051 5.03303710472402e-12 928 2.33532921659195e-11 "late" FALSE FALSE "HLA-DRB5_6:32533643:G:A" FALSE
262 "Epicardial fat cells" "etoh" "HLA-DRB5" "6:32533678:T:A" 3391 1.05088080459836e-08 0 0 5.03681307351777e-18 -0.473133087158203 0.0516050979495049 0.82471468988698 -34238.09375 154462.796875 4.78880790173551e-15 -0.406671106815338 0.0495170466601849 "chr6" 1051 5.03303710472402e-12 928 2.33532921659195e-11 "late" FALSE FALSE "HLA-DRB5_6:32533678:T:A" FALSE
263 "Epicardial fat cells" "etoh" "HLA-DRB5" "6:32533771:G:A" 3484 1.05088080459836e-08 0 0 5.03681307351777e-18 -0.473133087158203 0.0516050979495049 0.82471468988698 -34238.09375 154462.796875 4.78880790173551e-15 -0.406671106815338 0.0495170466601849 "chr6" 1051 5.03303710472402e-12 928 2.33532921659195e-11 "late" FALSE FALSE "HLA-DRB5_6:32533771:G:A" FALSE
264 "Epicardial fat cells" "etoh" "HLA-DRB5" "6:32533797:A:G" 3510 1.05088080459836e-08 0 0 5.03681307351777e-18 -0.473133087158203 0.0516050979495049 0.82471468988698 -34238.09375 154462.796875 4.78880790173551e-15 -0.406671106815338 0.0495170466601849 "chr6" 1051 5.03303710472402e-12 928 2.33532921659195e-11 "late" FALSE FALSE "HLA-DRB5_6:32533797:A:G" FALSE
265 "Epicardial fat cells" "etoh" "HLA-DRB5" "6:32533875:G:A" 3588 -9.19520726228029e-09 0 0 1.53863633456822e-11 -0.363756120204926 0.0520693510770798 0.824916513108437 -36033.7578125 162754.3125 1.38091695165534e-10 -0.336533904075623 0.0507879704236984 "chr6" 1051 1.45134371618976e-07 928 5.70697868061057e-07 "late" FALSE FALSE "HLA-DRB5_6:32533875:G:A" FALSE
266 "Epicardial fat cells" "etoh" "HLA-DRB5" "6:32534065:G:A" 3778 1.05088080459836e-08 0 0 5.03681307351777e-18 -0.473133087158203 0.0516050979495049 0.82471468988698 -34238.09375 154462.796875 4.78880790173551e-15 -0.406671106815338 0.0495170466601849 "chr6" 1051 5.03303710472402e-12 928 2.33532921659195e-11 "late" FALSE FALSE "HLA-DRB5_6:32534065:G:A" FALSE
267 "Epicardial fat cells" "etoh" "HLA-DRB5" "6:32534518:C:T" 4231 1.05088080459836e-08 0 0 5.03681307351777e-18 -0.473133087158203 0.0516050979495049 0.82471468988698 -34238.09375 154462.796875 4.78880790173551e-15 -0.406671106815338 0.0495170466601849 "chr6" 1051 5.03303710472402e-12 928 2.33532921659195e-11 "late" FALSE FALSE "HLA-DRB5_6:32534518:C:T" FALSE
268 "Epicardial fat cells" "etoh" "HLA-DRB5" "6:32534554:C:T" 4267 1.05088080459836e-08 0 0 5.03681307351777e-18 -0.473133087158203 0.0516050979495049 0.82471468988698 -34238.09375 154462.796875 4.78880790173551e-15 -0.406671106815338 0.0495170466601849 "chr6" 1051 5.03303710472402e-12 928 2.33532921659195e-11 "late" FALSE FALSE "HLA-DRB5_6:32534554:C:T" FALSE
269 "Epicardial fat cells" "etoh" "HLA-DRB5" "6:32534560:A:G" 4273 1.05088080459836e-08 0 0 5.03681307351777e-18 -0.473133087158203 0.0516050979495049 0.82471468988698 -34238.09375 154462.796875 4.78880790173551e-15 -0.406671106815338 0.0495170466601849 "chr6" 1051 5.03303710472402e-12 928 2.33532921659195e-11 "late" FALSE FALSE "HLA-DRB5_6:32534560:A:G" FALSE
270 "Epicardial fat cells" "etoh" "HLA-DRB5" "6:32534730:A:G" 4443 -1.37928104493312e-08 0 0 4.80023502907844e-19 -0.575130522251129 0.0606514997780323 0.841828426132632 -30650.1875 153472.984375 1.30867559452954e-15 -0.492516696453094 0.0586427450180054 "chr6" 1051 1.37541804985055e-12 928 2.33532921659195e-11 "late" FALSE FALSE "HLA-DRB5_6:32534730:A:G" FALSE
271 "Epicardial fat cells" "etoh" "HLA-DRB5" "6:32534736:A:C" 4449 -1.37928104493312e-08 0 0 4.80023502907844e-19 -0.575130522251129 0.0606514997780323 0.841828426132632 -30650.1875 153472.984375 1.30867559452954e-15 -0.492516696453094 0.0586427450180054 "chr6" 1051 1.37541804985055e-12 928 2.33532921659195e-11 "late" FALSE FALSE "HLA-DRB5_6:32534736:A:C" FALSE
272 "Epicardial fat cells" "etoh" "HLA-DRB5" "6:32534745:T:C" 4458 -1.37928104493312e-08 0 0 4.80023502907844e-19 -0.575130522251129 0.0606514997780323 0.841828426132632 -30650.1875 153472.984375 1.30867559452954e-15 -0.492516696453094 0.0586427450180054 "chr6" 1051 1.37541804985055e-12 928 2.33532921659195e-11 "late" FALSE FALSE "HLA-DRB5_6:32534745:T:C" FALSE
273 "Epicardial fat cells" "etoh" "HLA-DRB5" "6:32534840:A:G" 4553 1.05088080459836e-08 0 0 5.03681307351777e-18 -0.473133087158203 0.0516050979495049 0.82471468988698 -34238.09375 154462.796875 4.78880790173551e-15 -0.406671106815338 0.0495170466601849 "chr6" 1051 5.03303710472402e-12 928 2.33532921659195e-11 "late" FALSE FALSE "HLA-DRB5_6:32534840:A:G" FALSE
274 "Epicardial fat cells" "etoh" "HLA-DRB5" "6:32535012:A:G" 4725 1.05088080459836e-08 0 0 5.03681307351777e-18 -0.473133087158203 0.0516050979495049 0.82471468988698 -34238.09375 154462.796875 4.78880790173551e-15 -0.406671106815338 0.0495170466601849 "chr6" 1051 5.03303710472402e-12 928 2.33532921659195e-11 "late" FALSE FALSE "HLA-DRB5_6:32535012:A:G" FALSE
275 "Epicardial fat cells" "etoh" "HLA-DRB5" "6:32535377:A:G" 5090 1.05088080459836e-08 0 0 5.03681307351777e-18 -0.473133087158203 0.0516050979495049 0.82471468988698 -34238.09375 154462.796875 4.78880790173551e-15 -0.406671106815338 0.0495170466601849 "chr6" 1051 5.03303710472402e-12 928 2.33532921659195e-11 "late" FALSE FALSE "HLA-DRB5_6:32535377:A:G" FALSE
276 "Epicardial fat cells" "etoh" "HLA-DRB5" "6:32535395:A:G" 5108 1.21508092476574e-08 252 167 1.10271035837063e-10 -0.393911004066467 0.059112299233675 0.81289637032384 -39944.109375 168627.09375 5.63068631619391e-09 -0.358743250370026 0.0599569603800774 "chr6" 1051 5.9178513183198e-06 928 1.975455404101e-05 "late" FALSE FALSE "HLA-DRB5_6:32535395:A:G" FALSE
277 "Epicardial fat cells" "etoh" "HLA-DRB5" "6:32535836:A:G" 5549 1.05088080459836e-08 0 0 5.03681307351777e-18 -0.473133087158203 0.0516050979495049 0.82471468988698 -34238.09375 154462.796875 4.78880790173551e-15 -0.406671106815338 0.0495170466601849 "chr6" 1051 5.03303710472402e-12 928 2.33532921659195e-11 "late" FALSE TRUE "HLA-DRB5_6:32535836:A:G" FALSE
278 "Epicardial fat cells" "etoh" "HLA-DRB5" "6:32535912:A:G" 5625 1.05088080459836e-08 0 0 5.03681307351777e-18 -0.473133087158203 0.0516050979495049 0.82471468988698 -34238.09375 154462.796875 4.78880790173551e-15 -0.406671106815338 0.0495170466601849 "chr6" 1051 5.03303710472402e-12 928 2.33532921659195e-11 "late" FALSE TRUE "HLA-DRB5_6:32535912:A:G" FALSE
279 "Epicardial fat cells" "etoh" "HLA-DRB5" "6:32535994:G:C" 5707 1.05088080459836e-08 0 0 5.03681307351777e-18 -0.473133087158203 0.0516050979495049 0.82471468988698 -34238.09375 154462.796875 4.78880790173551e-15 -0.406671106815338 0.0495170466601849 "chr6" 1051 5.03303710472402e-12 928 2.33532921659195e-11 "late" FALSE FALSE "HLA-DRB5_6:32535994:G:C" FALSE
280 "Epicardial fat cells" "etoh" "HLA-DRB5" "6:32536048:T:C" 5761 6.56800480669517e-09 280 152 5.45645495050792e-10 -0.347777038812637 0.0543943680822849 0.941730450389414 -12263.046875 167642.21875 6.40715644521932e-08 -0.293550699949265 0.0530655421316624 "chr6" 1051 6.7339214239255e-05 928 7.43937985881294e-05 "late" FALSE FALSE "HLA-DRB5_6:32536048:T:C" FALSE
281 "Epicardial fat cells" "etoh" "HLA-DRB5" "6:32536098:T:A" 5811 1.05088080459836e-08 0 0 5.03681307351777e-18 -0.473133087158203 0.0516050979495049 0.82471468988698 -34238.09375 154462.796875 4.78880790173551e-15 -0.406671106815338 0.0495170466601849 "chr6" 1051 5.03303710472402e-12 928 2.33532921659195e-11 "late" FALSE FALSE "HLA-DRB5_6:32536098:T:A" FALSE
282 "Epicardial fat cells" "etoh" "HLA-DRB5" "6:32536153:C:T" 5866 -1.24792096656279e-08 0 0 9.51356958105616e-14 -0.40634298324585 0.0522703751921654 0.898548471676518 -20312.9453125 159202.0625 6.91715639355179e-13 -0.35215151309967 0.0471211373806 "chr6" 1051 7.26993136962293e-10 928 3.24350784183177e-09 "late" FALSE FALSE "HLA-DRB5_6:32536153:C:T" FALSE
283 "Epicardial fat cells" "etoh" "HLA-DRB5" "6:32536238:A:G" 5951 -7.22480564263606e-09 0 0 4.81133800397693e-08 -0.297123670578003 0.053186159580946 0.812737364729626 -40518.28125 170903 2.54789173808227e-08 -0.314310044050217 0.0550813712179661 "chr6" 1051 2.67783421672447e-05 928 6.54047517573659e-05 "late" FALSE FALSE "HLA-DRB5_6:32536238:A:G" FALSE
284 "Epicardial fat cells" "etoh" "HLA-DRB5" "6:32536356:G:A" 6069 -7.22480564263606e-09 0 0 4.81133800397693e-08 -0.297123670578003 0.053186159580946 0.812737364729626 -40518.28125 170903 2.54789173808227e-08 -0.314310044050217 0.0550813712179661 "chr6" 1051 2.67783421672447e-05 928 6.54047517573659e-05 "late" FALSE FALSE "HLA-DRB5_6:32536356:G:A" FALSE
285 "Epicardial fat cells" "etoh" "HLA-DRB5" "6:32536402:A:C" 6115 1.05088080459836e-08 0 0 5.03681307351777e-18 -0.473133087158203 0.0516050979495049 0.82471468988698 -34238.09375 154462.796875 4.78880790173551e-15 -0.406671106815338 0.0495170466601849 "chr6" 1051 5.03303710472402e-12 928 2.33532921659195e-11 "late" FALSE FALSE "HLA-DRB5_6:32536402:A:C" FALSE
286 "Epicardial fat cells" "etoh" "HLA-DRB5" "6:32536595:T:G" 6308 1.05088080459836e-08 0 0 5.03681307351777e-18 -0.473133087158203 0.0516050979495049 0.82471468988698 -34238.09375 154462.796875 4.78880790173551e-15 -0.406671106815338 0.0495170466601849 "chr6" 1051 5.03303710472402e-12 928 2.33532921659195e-11 "late" FALSE FALSE "HLA-DRB5_6:32536595:T:G" FALSE
287 "Epicardial fat cells" "etoh" "HLA-DRB5" "6:32536618:G:A" 6331 1.05088080459836e-08 0 0 5.03681307351777e-18 -0.473133087158203 0.0516050979495049 0.82471468988698 -34238.09375 154462.796875 4.78880790173551e-15 -0.406671106815338 0.0495170466601849 "chr6" 1051 5.03303710472402e-12 928 2.33532921659195e-11 "late" FALSE FALSE "HLA-DRB5_6:32536618:G:A" FALSE
288 "Epicardial fat cells" "etoh" "HLA-DRB5" "6:32536661:A:G" 6374 -7.5532060606065e-09 279 153 7.70040260835558e-13 -0.441304534673691 0.0591811612248421 0.869726006398702 -27025.5859375 164656.984375 3.74854304008484e-10 -0.379265904426575 0.0587299540638924 "chr6" 1051 3.93971873512916e-07 928 1.51703692373438e-06 "late" FALSE FALSE "HLA-DRB5_6:32536661:A:G" FALSE
289 "Epicardial fat cells" "etoh" "HLA-DRB5" "6:32536676:G:A" 6389 2.13460165099377e-08 259 164 9.19321540655768e-10 -0.40374618768692 0.0640495046973228 0.805218245860894 -40944.27734375 165903.78125 5.5659166924987e-08 -0.33056828379631 0.0594680979847908 "chr6" 1051 5.84977844381613e-05 928 6.54047517573659e-05 "late" FALSE TRUE "HLA-DRB5_6:32536676:G:A" FALSE
290 "Epicardial fat cells" "etoh" "HLA-DRB5" "6:32536736:A:C" 6449 -6.23960483281394e-09 241 171 8.1809503820168e-06 -0.273267149925232 0.0603089407086372 0.763683937041848 -51790.015625 172121.515625 6.52058743714678e-08 -0.32231393456459 0.0583005286753178 "chr6" 1051 6.85313739644126e-05 928 7.55310154857184e-05 "late" FALSE TRUE "HLA-DRB5_6:32536736:A:C" FALSE
291 "Epicardial fat cells" "etoh" "HLA-DRB5" "6:32536794:T:C" 6507 1.77336136886197e-08 290 145 3.42134854151466e-13 -0.393399268388748 0.0518935658037663 0.743038849422233 -52263.51171875 159289.625 5.88525247595507e-16 -0.434162616729736 0.0510070882737637 "chr6" 1051 6.18540035222878e-13 928 2.33532921659195e-11 "late" FALSE FALSE "HLA-DRB5_6:32536794:T:C" FALSE
292 "Epicardial fat cells" "etoh" "HLA-DRB5" "6:32536808:T:C" 6521 1.05088080459836e-08 0 0 5.03681307351777e-18 -0.473133087158203 0.0516050979495049 0.82471468988698 -34238.09375 154462.796875 4.78880790173551e-15 -0.406671106815338 0.0495170466601849 "chr6" 1051 5.03303710472402e-12 928 2.33532921659195e-11 "late" FALSE FALSE "HLA-DRB5_6:32536808:T:C" FALSE
293 "Epicardial fat cells" "etoh" "HLA-DRB5" "6:32536923:T:C" 6636 1.05088080459836e-08 0 0 5.03681307351777e-18 -0.473133087158203 0.0516050979495049 0.82471468988698 -34238.09375 154462.796875 4.78880790173551e-15 -0.406671106815338 0.0495170466601849 "chr6" 1051 5.03303710472402e-12 928 2.33532921659195e-11 "late" FALSE FALSE "HLA-DRB5_6:32536923:T:C" FALSE
294 "Epicardial fat cells" "etoh" "HLA-DRB5" "6:32537024:T:C" 6737 1.05088080459836e-08 0 0 5.03681307351777e-18 -0.473133087158203 0.0516050979495049 0.82471468988698 -34238.09375 154462.796875 4.78880790173551e-15 -0.406671106815338 0.0495170466601849 "chr6" 1051 5.03303710472402e-12 928 2.33532921659195e-11 "late" FALSE FALSE "HLA-DRB5_6:32537024:T:C" FALSE
295 "Epicardial fat cells" "etoh" "HLA-DRB5" "6:32537188:C:T" 6901 1.05088080459836e-08 0 0 5.03681307351777e-18 -0.473133087158203 0.0516050979495049 0.82471468988698 -34238.09375 154462.796875 4.78880790173551e-15 -0.406671106815338 0.0495170466601849 "chr6" 1051 5.03303710472402e-12 928 2.33532921659195e-11 "late" FALSE FALSE "HLA-DRB5_6:32537188:C:T" FALSE
296 "Epicardial fat cells" "etoh" "HLA-DRB5" "6:32537774:A:G" 7487 1.05088080459836e-08 0 0 5.03681307351777e-18 -0.473133087158203 0.0516050979495049 0.82471468988698 -34238.09375 154462.796875 4.78880790173551e-15 -0.406671106815338 0.0495170466601849 "chr6" 1051 5.03303710472402e-12 928 2.33532921659195e-11 "late" FALSE FALSE "HLA-DRB5_6:32537774:A:G" FALSE
297 "Epicardial fat cells" "etoh" "HLA-DRB5" "6:32537990:G:A" 7703 1.05088080459836e-08 0 0 5.03681307351777e-18 -0.473133087158203 0.0516050979495049 0.82471468988698 -34238.09375 154462.796875 4.78880790173551e-15 -0.406671106815338 0.0495170466601849 "chr6" 1051 5.03303710472402e-12 928 2.33532921659195e-11 "late" FALSE FALSE "HLA-DRB5_6:32537990:G:A" FALSE
298 "Epicardial fat cells" "etoh" "HLA-DRB5" "6:32540035:G:A" 9748 1.05088080459836e-08 0 0 5.03681307351777e-18 -0.473133087158203 0.0516050979495049 0.82471468988698 -34238.09375 154462.796875 4.78880790173551e-15 -0.406671106815338 0.0495170466601849 "chr6" 1051 5.03303710472402e-12 928 2.33532921659195e-11 "late" FALSE TRUE "HLA-DRB5_6:32540035:G:A" FALSE
299 "Epicardial fat cells" "etoh" "HLA-DRB5" "6:32540782:G:T" 10495 1.05088080459836e-08 0 0 5.03681307351777e-18 -0.473133087158203 0.0516050979495049 0.82471468988698 -34238.09375 154462.796875 4.78880790173551e-15 -0.406671106815338 0.0495170466601849 "chr6" 1051 5.03303710472402e-12 928 2.33532921659195e-11 "late" FALSE FALSE "HLA-DRB5_6:32540782:G:T" FALSE
300 "Epicardial fat cells" "etoh" "HLA-DRB5" "6:32541145:T:C" 10858 1.05088080459836e-08 0 0 5.03681307351777e-18 -0.473133087158203 0.0516050979495049 0.82471468988698 -34238.09375 154462.796875 4.78880790173551e-15 -0.406671106815338 0.0495170466601849 "chr6" 1051 5.03303710472402e-12 928 2.33532921659195e-11 "late" FALSE FALSE "HLA-DRB5_6:32541145:T:C" FALSE
301 "Epicardial fat cells" "etoh" "HLA-DRB5" "6:32541204:A:G" 10917 1.05088080459836e-08 0 0 5.03681307351777e-18 -0.473133087158203 0.0516050979495049 0.82471468988698 -34238.09375 154462.796875 4.78880790173551e-15 -0.406671106815338 0.0495170466601849 "chr6" 1051 5.03303710472402e-12 928 2.33532921659195e-11 "late" FALSE FALSE "HLA-DRB5_6:32541204:A:G" FALSE
302 "Epicardial fat cells" "etoh" "HLA-DRB5" "6:32541402:T:C" 11115 1.05088080459836e-08 0 0 5.03681307351777e-18 -0.473133087158203 0.0516050979495049 0.82471468988698 -34238.09375 154462.796875 4.78880790173551e-15 -0.406671106815338 0.0495170466601849 "chr6" 1051 5.03303710472402e-12 928 2.33532921659195e-11 "late" FALSE FALSE "HLA-DRB5_6:32541402:T:C" FALSE
303 "Epicardial fat cells" "etoh" "HLA-DRB5" "6:32541411:A:T" 11124 1.05088080459836e-08 0 0 5.03681307351777e-18 -0.473133087158203 0.0516050979495049 0.82471468988698 -34238.09375 154462.796875 4.78880790173551e-15 -0.406671106815338 0.0495170466601849 "chr6" 1051 5.03303710472402e-12 928 2.33532921659195e-11 "late" FALSE FALSE "HLA-DRB5_6:32541411:A:T" FALSE
304 "Epicardial fat cells" "etoh" "HLA-DRB5" "6:32541640:A:T" 11353 1.05088080459836e-08 0 0 5.03681307351777e-18 -0.473133087158203 0.0516050979495049 0.82471468988698 -34238.09375 154462.796875 4.78880790173551e-15 -0.406671106815338 0.0495170466601849 "chr6" 1051 5.03303710472402e-12 928 2.33532921659195e-11 "late" FALSE FALSE "HLA-DRB5_6:32541640:A:T" FALSE
305 "Epicardial fat cells" "etoh" "HLA-DRB5" "6:32542118:G:A" 11831 1.05088080459836e-08 0 0 5.03681307351777e-18 -0.473133087158203 0.0516050979495049 0.82471468988698 -34238.09375 154462.796875 4.78880790173551e-15 -0.406671106815338 0.0495170466601849 "chr6" 1051 5.03303710472402e-12 928 2.33532921659195e-11 "late" FALSE FALSE "HLA-DRB5_6:32542118:G:A" FALSE
306 "Epicardial fat cells" "etoh" "HLA-DRB5" "6:32543825:A:G" 13538 1.05088080459836e-08 0 0 5.03681307351777e-18 -0.473133087158203 0.0516050979495049 0.82471468988698 -34238.09375 154462.796875 4.78880790173551e-15 -0.406671106815338 0.0495170466601849 "chr6" 1051 5.03303710472402e-12 928 2.33532921659195e-11 "late" FALSE FALSE "HLA-DRB5_6:32543825:A:G" FALSE
307 "Epicardial fat cells" "etoh" "HLA-DRB5" "6:32543921:A:G" 13634 1.05088080459836e-08 0 0 5.03681307351777e-18 -0.473133087158203 0.0516050979495049 0.82471468988698 -34238.09375 154462.796875 4.78880790173551e-15 -0.406671106815338 0.0495170466601849 "chr6" 1051 5.03303710472402e-12 928 2.33532921659195e-11 "late" FALSE FALSE "HLA-DRB5_6:32543921:A:G" FALSE
308 "Epicardial fat cells" "etoh" "HLA-DRB5" "6:32544089:C:T" 13802 2.13460165099377e-08 259 164 9.19321540655768e-10 -0.40374618768692 0.0640495046973228 0.805218245860894 -40944.27734375 165903.78125 5.5659166924987e-08 -0.33056828379631 0.0594680979847908 "chr6" 1051 5.84977844381613e-05 928 6.54047517573659e-05 "late" FALSE FALSE "HLA-DRB5_6:32544089:C:T" FALSE
309 "Epicardial fat cells" "etoh" "HLA-DRB5" "6:32544230:T:C" 13943 1.05088080459836e-08 0 0 5.03681307351777e-18 -0.473133087158203 0.0516050979495049 0.82471468988698 -34238.09375 154462.796875 4.78880790173551e-15 -0.406671106815338 0.0495170466601849 "chr6" 1051 5.03303710472402e-12 928 2.33532921659195e-11 "late" FALSE FALSE "HLA-DRB5_6:32544230:T:C" FALSE
310 "Epicardial fat cells" "etoh" "HLA-DRB5" "6:32544403:A:T" 14116 1.05088080459836e-08 0 0 5.03681307351777e-18 -0.473133087158203 0.0516050979495049 0.82471468988698 -34238.09375 154462.796875 4.78880790173551e-15 -0.406671106815338 0.0495170466601849 "chr6" 1051 5.03303710472402e-12 928 2.33532921659195e-11 "late" FALSE FALSE "HLA-DRB5_6:32544403:A:T" FALSE
311 "Epicardial fat cells" "etoh" "HLA-DRB5" "6:32544704:A:G" 14417 1.05088080459836e-08 0 0 5.03681307351777e-18 -0.473133087158203 0.0516050979495049 0.82471468988698 -34238.09375 154462.796875 4.78880790173551e-15 -0.406671106815338 0.0495170466601849 "chr6" 1051 5.03303710472402e-12 928 2.33532921659195e-11 "late" FALSE FALSE "HLA-DRB5_6:32544704:A:G" FALSE
312 "Epicardial fat cells" "etoh" "HLA-DRB5" "6:32544729:A:G" 14442 1.05088080459836e-08 0 0 5.03681307351777e-18 -0.473133087158203 0.0516050979495049 0.82471468988698 -34238.09375 154462.796875 4.78880790173551e-15 -0.406671106815338 0.0495170466601849 "chr6" 1051 5.03303710472402e-12 928 2.33532921659195e-11 "late" FALSE FALSE "HLA-DRB5_6:32544729:A:G" FALSE
313 "Epicardial fat cells" "etoh" "HLA-DRB5" "6:32544762:C:T" 14475 -1.24792096656279e-08 0 0 9.51356958105616e-14 -0.40634298324585 0.0522703751921654 0.898548471676518 -20312.9453125 159202.0625 6.91715639355179e-13 -0.35215151309967 0.0471211373806 "chr6" 1051 7.26993136962293e-10 928 3.24350784183177e-09 "late" FALSE FALSE "HLA-DRB5_6:32544762:C:T" FALSE
314 "Epicardial fat cells" "etoh" "HLA-DRB5" "6:32545299:C:T" 15012 1.05088080459836e-08 0 0 5.03681307351777e-18 -0.473133087158203 0.0516050979495049 0.82471468988698 -34238.09375 154462.796875 4.78880790173551e-15 -0.406671106815338 0.0495170466601849 "chr6" 1051 5.03303710472402e-12 928 2.33532921659195e-11 "late" FALSE FALSE "HLA-DRB5_6:32545299:C:T" FALSE
315 "Epicardial fat cells" "etoh" "HLA-DRB5" "6:32545472:A:G" 15185 1.05088080459836e-08 0 0 5.03681307351777e-18 -0.473133087158203 0.0516050979495049 0.82471468988698 -34238.09375 154462.796875 4.78880790173551e-15 -0.406671106815338 0.0495170466601849 "chr6" 1051 5.03303710472402e-12 928 2.33532921659195e-11 "late" FALSE FALSE "HLA-DRB5_6:32545472:A:G" FALSE
316 "Epicardial fat cells" "etoh" "HLA-DRB5" "6:32545473:C:G" 15186 1.05088080459836e-08 0 0 5.03681307351777e-18 -0.473133087158203 0.0516050979495049 0.82471468988698 -34238.09375 154462.796875 4.78880790173551e-15 -0.406671106815338 0.0495170466601849 "chr6" 1051 5.03303710472402e-12 928 2.33532921659195e-11 "late" FALSE FALSE "HLA-DRB5_6:32545473:C:G" FALSE
317 "Epicardial fat cells" "etoh" "HLA-DRB5" "6:32545600:C:T" 15313 1.05088080459836e-08 0 0 5.03681307351777e-18 -0.473133087158203 0.0516050979495049 0.82471468988698 -34238.09375 154462.796875 4.78880790173551e-15 -0.406671106815338 0.0495170466601849 "chr6" 1051 5.03303710472402e-12 928 2.33532921659195e-11 "late" FALSE FALSE "HLA-DRB5_6:32545600:C:T" FALSE
318 "Epicardial fat cells" "etoh" "HLA-DRB5" "6:32545638:C:T" 15351 1.05088080459836e-08 0 0 5.03681307351777e-18 -0.473133087158203 0.0516050979495049 0.82471468988698 -34238.09375 154462.796875 4.78880790173551e-15 -0.406671106815338 0.0495170466601849 "chr6" 1051 5.03303710472402e-12 928 2.33532921659195e-11 "late" FALSE FALSE "HLA-DRB5_6:32545638:C:T" FALSE
319 "Epicardial fat cells" "etoh" "HLA-DRB5" "6:32545754:T:G" 15467 1.05088080459836e-08 0 0 5.03681307351777e-18 -0.473133087158203 0.0516050979495049 0.82471468988698 -34238.09375 154462.796875 4.78880790173551e-15 -0.406671106815338 0.0495170466601849 "chr6" 1051 5.03303710472402e-12 928 2.33532921659195e-11 "late" FALSE FALSE "HLA-DRB5_6:32545754:T:G" FALSE
320 "Epicardial fat cells" "etoh" "HLA-DRB5" "6:32545798:G:T" 15511 1.05088080459836e-08 0 0 5.03681307351777e-18 -0.473133087158203 0.0516050979495049 0.82471468988698 -34238.09375 154462.796875 4.78880790173551e-15 -0.406671106815338 0.0495170466601849 "chr6" 1051 5.03303710472402e-12 928 2.33532921659195e-11 "late" FALSE FALSE "HLA-DRB5_6:32545798:G:T" FALSE
321 "Epicardial fat cells" "etoh" "HLA-DRB5" "6:32545910:C:T" 15623 1.05088080459836e-08 0 0 5.03681307351777e-18 -0.473133087158203 0.0516050979495049 0.82471468988698 -34238.09375 154462.796875 4.78880790173551e-15 -0.406671106815338 0.0495170466601849 "chr6" 1051 5.03303710472402e-12 928 2.33532921659195e-11 "late" FALSE FALSE "HLA-DRB5_6:32545910:C:T" FALSE
322 "Epicardial fat cells" "etoh" "HLA-DRB5" "6:32545937:A:C" 15650 1.05088080459836e-08 0 0 5.03681307351777e-18 -0.473133087158203 0.0516050979495049 0.82471468988698 -34238.09375 154462.796875 4.78880790173551e-15 -0.406671106815338 0.0495170466601849 "chr6" 1051 5.03303710472402e-12 928 2.33532921659195e-11 "late" FALSE FALSE "HLA-DRB5_6:32545937:A:C" FALSE
323 "Epicardial fat cells" "etoh" "HLA-DRB5" "6:32546106:T:C" 15819 1.05088080459836e-08 0 0 5.03681307351777e-18 -0.473133087158203 0.0516050979495049 0.82471468988698 -34238.09375 154462.796875 4.78880790173551e-15 -0.406671106815338 0.0495170466601849 "chr6" 1051 5.03303710472402e-12 928 2.33532921659195e-11 "late" FALSE FALSE "HLA-DRB5_6:32546106:T:C" FALSE
324 "Epicardial fat cells" "etoh" "HLA-DRB5" "6:32546189:A:T" 15902 1.05088080459836e-08 0 0 5.03681307351777e-18 -0.473133087158203 0.0516050979495049 0.82471468988698 -34238.09375 154462.796875 4.78880790173551e-15 -0.406671106815338 0.0495170466601849 "chr6" 1051 5.03303710472402e-12 928 2.33532921659195e-11 "late" FALSE FALSE "HLA-DRB5_6:32546189:A:T" FALSE
325 "Epicardial fat cells" "etoh" "HLA-DRB5" "6:32546471:A:T" 16184 1.05088080459836e-08 0 0 5.03681307351777e-18 -0.473133087158203 0.0516050979495049 0.82471468988698 -34238.09375 154462.796875 4.78880790173551e-15 -0.406671106815338 0.0495170466601849 "chr6" 1051 5.03303710472402e-12 928 2.33532921659195e-11 "late" FALSE FALSE "HLA-DRB5_6:32546471:A:T" FALSE
326 "Epicardial fat cells" "etoh" "HLA-DRB5" "6:32546507:A:T" 16220 1.05088080459836e-08 0 0 5.03681307351777e-18 -0.473133087158203 0.0516050979495049 0.82471468988698 -34238.09375 154462.796875 4.78880790173551e-15 -0.406671106815338 0.0495170466601849 "chr6" 1051 5.03303710472402e-12 928 2.33532921659195e-11 "late" FALSE FALSE "HLA-DRB5_6:32546507:A:T" FALSE
327 "Epicardial fat cells" "etoh" "HLA-DRB5" "6:32546524:C:T" 16237 2.13460165099377e-08 259 164 9.19321540655768e-10 -0.40374618768692 0.0640495046973228 0.805218245860894 -40944.27734375 165903.78125 5.5659166924987e-08 -0.33056828379631 0.0594680979847908 "chr6" 1051 5.84977844381613e-05 928 6.54047517573659e-05 "late" FALSE FALSE "HLA-DRB5_6:32546524:C:T" FALSE
328 "Epicardial fat cells" "etoh" "HLA-DRB5" "6:32546607:T:C" 16320 1.05088080459836e-08 0 0 5.03681307351777e-18 -0.473133087158203 0.0516050979495049 0.82471468988698 -34238.09375 154462.796875 4.78880790173551e-15 -0.406671106815338 0.0495170466601849 "chr6" 1051 5.03303710472402e-12 928 2.33532921659195e-11 "late" FALSE FALSE "HLA-DRB5_6:32546607:T:C" FALSE
329 "Epicardial fat cells" "etoh" "HLA-DRB5" "6:32546789:T:C" 16502 1.05088080459836e-08 0 0 5.03681307351777e-18 -0.473133087158203 0.0516050979495049 0.82471468988698 -34238.09375 154462.796875 4.78880790173551e-15 -0.406671106815338 0.0495170466601849 "chr6" 1051 5.03303710472402e-12 928 2.33532921659195e-11 "late" FALSE FALSE "HLA-DRB5_6:32546789:T:C" FALSE
330 "Epicardial fat cells" "etoh" "HLA-DRB5" "6:32548590:G:A" 18303 1.05088080459836e-08 0 0 5.03681307351777e-18 -0.473133087158203 0.0516050979495049 0.82471468988698 -34238.09375 154462.796875 4.78880790173551e-15 -0.406671106815338 0.0495170466601849 "chr6" 1051 5.03303710472402e-12 928 2.33532921659195e-11 "late" FALSE FALSE "HLA-DRB5_6:32548590:G:A" FALSE
331 "Epicardial fat cells" "etoh" "HLA-DRB5" "6:32548749:G:T" 18462 1.05088080459836e-08 0 0 5.03681307351777e-18 -0.473133087158203 0.0516050979495049 0.82471468988698 -34238.09375 154462.796875 4.78880790173551e-15 -0.406671106815338 0.0495170466601849 "chr6" 1051 5.03303710472402e-12 928 2.33532921659195e-11 "late" FALSE FALSE "HLA-DRB5_6:32548749:G:T" FALSE
332 "Epicardial fat cells" "etoh" "HLA-DRB5" "6:32548929:C:G" 18642 1.05088080459836e-08 0 0 5.03681307351777e-18 -0.473133087158203 0.0516050979495049 0.82471468988698 -34238.09375 154462.796875 4.78880790173551e-15 -0.406671106815338 0.0495170466601849 "chr6" 1051 5.03303710472402e-12 928 2.33532921659195e-11 "late" FALSE FALSE "HLA-DRB5_6:32548929:C:G" FALSE
333 "Epicardial fat cells" "etoh" "HLA-DRB5" "6:32549307:C:G" 19020 1.05088080459836e-08 0 0 5.03681307351777e-18 -0.473133087158203 0.0516050979495049 0.82471468988698 -34238.09375 154462.796875 4.78880790173551e-15 -0.406671106815338 0.0495170466601849 "chr6" 1051 5.03303710472402e-12 928 2.33532921659195e-11 "late" FALSE TRUE "HLA-DRB5_6:32549307:C:G" FALSE
334 "Epicardial fat cells" "etoh" "HLA-DRB5" "6:32549342:G:T" 19055 1.05088080459836e-08 0 0 5.03681307351777e-18 -0.473133087158203 0.0516050979495049 0.82471468988698 -34238.09375 154462.796875 4.78880790173551e-15 -0.406671106815338 0.0495170466601849 "chr6" 1051 5.03303710472402e-12 928 2.33532921659195e-11 "late" FALSE TRUE "HLA-DRB5_6:32549342:G:T" FALSE
335 "Epicardial fat cells" "etoh" "HLA-DRB5" "6:32549373:T:C" 19086 1.05088080459836e-08 0 0 5.03681307351777e-18 -0.473133087158203 0.0516050979495049 0.82471468988698 -34238.09375 154462.796875 4.78880790173551e-15 -0.406671106815338 0.0495170466601849 "chr6" 1051 5.03303710472402e-12 928 2.33532921659195e-11 "late" FALSE TRUE "HLA-DRB5_6:32549373:T:C" FALSE
336 "Epicardial fat cells" "etoh" "HLA-DRB5" "6:32549474:G:A" 19187 1.05088080459836e-08 0 0 5.03681307351777e-18 -0.473133087158203 0.0516050979495049 0.82471468988698 -34238.09375 154462.796875 4.78880790173551e-15 -0.406671106815338 0.0495170466601849 "chr6" 1051 5.03303710472402e-12 928 2.33532921659195e-11 "late" FALSE FALSE "HLA-DRB5_6:32549474:G:A" FALSE
337 "Epicardial fat cells" "etoh" "HLA-DRB5" "6:32549516:T:C" 19229 1.05088080459836e-08 0 0 5.03681307351777e-18 -0.473133087158203 0.0516050979495049 0.82471468988698 -34238.09375 154462.796875 4.78880790173551e-15 -0.406671106815338 0.0495170466601849 "chr6" 1051 5.03303710472402e-12 928 2.33532921659195e-11 "late" FALSE FALSE "HLA-DRB5_6:32549516:T:C" FALSE
338 "Epicardial fat cells" "etoh" "HLA-DRB5" "6:32549621:G:A" 19334 1.24792096656279e-08 252 167 7.4019911914034e-17 -0.493397235870361 0.0560594946146011 0.7188888723855 -58118.52734375 161328.90625 4.45208778115372e-09 -0.319794952869415 0.0530729405581951 "chr6" 1051 4.67914425799256e-06 928 1.65734575244927e-05 "late" FALSE FALSE "HLA-DRB5_6:32549621:G:A" FALSE
339 "Epicardial fat cells" "etoh" "HLA-DRB5" "6:32549634:A:C" 19347 1.24792096656279e-08 252 167 7.4019911914034e-17 -0.493397235870361 0.0560594946146011 0.7188888723855 -58118.52734375 161328.90625 4.45208778115372e-09 -0.319794952869415 0.0530729405581951 "chr6" 1051 4.67914425799256e-06 928 1.65734575244927e-05 "late" FALSE FALSE "HLA-DRB5_6:32549634:A:C" FALSE
340 "Epicardial fat cells" "etoh" "HLA-DRB5" "6:32550156:T:C" 19869 1.05088080459836e-08 0 0 5.03681307351777e-18 -0.473133087158203 0.0516050979495049 0.82471468988698 -34238.09375 154462.796875 4.78880790173551e-15 -0.406671106815338 0.0495170466601849 "chr6" 1051 5.03303710472402e-12 928 2.33532921659195e-11 "late" FALSE FALSE "HLA-DRB5_6:32550156:T:C" FALSE
341 "Epicardial fat cells" "etoh" "HLA-DRB5" "6:32550485:T:C" 20198 1.05088080459836e-08 0 0 5.03681307351777e-18 -0.473133087158203 0.0516050979495049 0.82471468988698 -34238.09375 154462.796875 4.78880790173551e-15 -0.406671106815338 0.0495170466601849 "chr6" 1051 5.03303710472402e-12 928 2.33532921659195e-11 "late" FALSE FALSE "HLA-DRB5_6:32550485:T:C" FALSE
342 "Epicardial fat cells" "etoh" "HLA-DRB5" "6:32550488:A:G" 20201 1.05088080459836e-08 0 0 5.03681307351777e-18 -0.473133087158203 0.0516050979495049 0.82471468988698 -34238.09375 154462.796875 4.78880790173551e-15 -0.406671106815338 0.0495170466601849 "chr6" 1051 5.03303710472402e-12 928 2.33532921659195e-11 "late" FALSE FALSE "HLA-DRB5_6:32550488:A:G" FALSE
343 "Epicardial fat cells" "etoh" "HLA-DRB5" "6:32550533:A:G" 20246 1.05088080459836e-08 0 0 5.03681307351777e-18 -0.473133087158203 0.0516050979495049 0.82471468988698 -34238.09375 154462.796875 4.78880790173551e-15 -0.406671106815338 0.0495170466601849 "chr6" 1051 5.03303710472402e-12 928 2.33532921659195e-11 "late" FALSE FALSE "HLA-DRB5_6:32550533:A:G" FALSE
344 "Epicardial fat cells" "etoh" "HLA-DRB5" "6:32550535:A:G" 20248 1.05088080459836e-08 0 0 5.03681307351777e-18 -0.473133087158203 0.0516050979495049 0.82471468988698 -34238.09375 154462.796875 4.78880790173551e-15 -0.406671106815338 0.0495170466601849 "chr6" 1051 5.03303710472402e-12 928 2.33532921659195e-11 "late" FALSE FALSE "HLA-DRB5_6:32550535:A:G" FALSE
345 "Epicardial fat cells" "etoh" "HLA-DRB5" "6:32550592:G:A" 20305 1.05088080459836e-08 0 0 5.03681307351777e-18 -0.473133087158203 0.0516050979495049 0.82471468988698 -34238.09375 154462.796875 4.78880790173551e-15 -0.406671106815338 0.0495170466601849 "chr6" 1051 5.03303710472402e-12 928 2.33532921659195e-11 "late" FALSE FALSE "HLA-DRB5_6:32550592:G:A" FALSE
346 "Epicardial fat cells" "etoh" "HLA-DRB5" "6:32550807:A:T" 20520 1.05088080459836e-08 0 0 5.03681307351777e-18 -0.473133087158203 0.0516050979495049 0.82471468988698 -34238.09375 154462.796875 4.78880790173551e-15 -0.406671106815338 0.0495170466601849 "chr6" 1051 5.03303710472402e-12 928 2.33532921659195e-11 "late" FALSE FALSE "HLA-DRB5_6:32550807:A:T" FALSE
347 "Epicardial fat cells" "etoh" "HLA-DRB5" "6:32551264:G:A" 20977 1.34644100313608e-08 0 0 1.5646048572361e-17 -0.472775429487228 0.052445400506258 0.818769187485706 -35546.44140625 155015.53125 1.59075122661102e-15 -0.418423652648926 0.0499861054122448 "chr6" 1051 1.67187953916819e-12 928 2.33532921659195e-11 "late" FALSE FALSE "HLA-DRB5_6:32551264:G:A" FALSE
348 "Epicardial fat cells" "etoh" "HLA-DRB5" "6:32551290:A:G" 21003 2.13460165099377e-08 259 164 9.19321540655768e-10 -0.40374618768692 0.0640495046973228 0.805218245860894 -40944.27734375 165903.78125 5.5659166924987e-08 -0.33056828379631 0.0594680979847908 "chr6" 1051 5.84977844381613e-05 928 6.54047517573659e-05 "late" FALSE FALSE "HLA-DRB5_6:32551290:A:G" FALSE
349 "Epicardial fat cells" "etoh" "HLA-DRB5" "6:32551331:G:C" 21044 1.05088080459836e-08 0 0 5.03681307351777e-18 -0.473133087158203 0.0516050979495049 0.82471468988698 -34238.09375 154462.796875 4.78880790173551e-15 -0.406671106815338 0.0495170466601849 "chr6" 1051 5.03303710472402e-12 928 2.33532921659195e-11 "late" FALSE FALSE "HLA-DRB5_6:32551331:G:C" FALSE
350 "Epicardial fat cells" "etoh" "HLA-DRB5" "6:32551615:G:C" 21328 1.05088080459836e-08 0 0 5.03681307351777e-18 -0.473133087158203 0.0516050979495049 0.82471468988698 -34238.09375 154462.796875 4.78880790173551e-15 -0.406671106815338 0.0495170466601849 "chr6" 1051 5.03303710472402e-12 928 2.33532921659195e-11 "late" FALSE FALSE "HLA-DRB5_6:32551615:G:C" FALSE
351 "Epicardial fat cells" "etoh" "HLA-DRB5" "6:32551727:G:A" 21440 1.05088080459836e-08 0 0 5.03681307351777e-18 -0.473133087158203 0.0516050979495049 0.82471468988698 -34238.09375 154462.796875 4.78880790173551e-15 -0.406671106815338 0.0495170466601849 "chr6" 1051 5.03303710472402e-12 928 2.33532921659195e-11 "late" FALSE FALSE "HLA-DRB5_6:32551727:G:A" FALSE
352 "Epicardial fat cells" "etoh" "HLA-DRB5" "6:32551781:C:T" 21494 2.13460165099377e-08 259 164 9.19321540655768e-10 -0.40374618768692 0.0640495046973228 0.805218245860894 -40944.27734375 165903.78125 5.5659166924987e-08 -0.33056828379631 0.0594680979847908 "chr6" 1051 5.84977844381613e-05 928 6.54047517573659e-05 "late" FALSE FALSE "HLA-DRB5_6:32551781:C:T" FALSE
353 "Epicardial fat cells" "etoh" "HLA-DRB5" "6:32551823:A:T" 21536 2.13460165099377e-08 259 164 9.19321540655768e-10 -0.40374618768692 0.0640495046973228 0.805218245860894 -40944.27734375 165903.78125 5.5659166924987e-08 -0.33056828379631 0.0594680979847908 "chr6" 1051 5.84977844381613e-05 928 6.54047517573659e-05 "late" FALSE FALSE "HLA-DRB5_6:32551823:A:T" FALSE
354 "Epicardial fat cells" "etoh" "HLA-DRB5" "6:32551952:A:T" 21665 2.13460165099377e-08 259 164 9.19321540655768e-10 -0.40374618768692 0.0640495046973228 0.805218245860894 -40944.27734375 165903.78125 5.5659166924987e-08 -0.33056828379631 0.0594680979847908 "chr6" 1051 5.84977844381613e-05 928 6.54047517573659e-05 "late" FALSE FALSE "HLA-DRB5_6:32551952:A:T" FALSE
355 "Epicardial fat cells" "etoh" "HLA-DRB5" "6:32551966:A:G" 21679 1.05088080459836e-08 0 0 5.03681307351777e-18 -0.473133087158203 0.0516050979495049 0.82471468988698 -34238.09375 154462.796875 4.78880790173551e-15 -0.406671106815338 0.0495170466601849 "chr6" 1051 5.03303710472402e-12 928 2.33532921659195e-11 "late" FALSE FALSE "HLA-DRB5_6:32551966:A:G" FALSE
356 "Epicardial fat cells" "etoh" "HLA-DRB5" "6:32551991:G:A" 21704 1.05088080459836e-08 0 0 5.03681307351777e-18 -0.473133087158203 0.0516050979495049 0.82471468988698 -34238.09375 154462.796875 4.78880790173551e-15 -0.406671106815338 0.0495170466601849 "chr6" 1051 5.03303710472402e-12 928 2.33532921659195e-11 "late" FALSE FALSE "HLA-DRB5_6:32551991:G:A" FALSE
357 "Epicardial fat cells" "etoh" "HLA-DRB5" "6:32552051:T:G" 21764 1.05088080459836e-08 0 0 5.03681307351777e-18 -0.473133087158203 0.0516050979495049 0.82471468988698 -34238.09375 154462.796875 4.78880790173551e-15 -0.406671106815338 0.0495170466601849 "chr6" 1051 5.03303710472402e-12 928 2.33532921659195e-11 "late" FALSE FALSE "HLA-DRB5_6:32552051:T:G" FALSE
358 "Epicardial fat cells" "etoh" "HLA-DRB5" "6:32552482:C:T" 22195 1.05088080459836e-08 0 0 5.03681307351777e-18 -0.473133087158203 0.0516050979495049 0.82471468988698 -34238.09375 154462.796875 4.78880790173551e-15 -0.406671106815338 0.0495170466601849 "chr6" 1051 5.03303710472402e-12 928 2.33532921659195e-11 "late" FALSE FALSE "HLA-DRB5_6:32552482:C:T" FALSE
359 "Epicardial fat cells" "etoh" "HLA-DRB5" "6:32552561:A:G" 22274 1.05088080459836e-08 0 0 5.03681307351777e-18 -0.473133087158203 0.0516050979495049 0.82471468988698 -34238.09375 154462.796875 4.78880790173551e-15 -0.406671106815338 0.0495170466601849 "chr6" 1051 5.03303710472402e-12 928 2.33532921659195e-11 "late" FALSE FALSE "HLA-DRB5_6:32552561:A:G" FALSE
360 "Epicardial fat cells" "etoh" "HLA-DRB5" "6:32552585:A:G" 22298 1.11656079937461e-08 286 148 1.15782011839396e-17 -0.471747368574142 0.0520945228636265 0.778059343176706 -44517.77734375 157821.484375 5.12269759405081e-11 -0.323940992355347 0.0477049574255943 "chr6" 1051 5.3839551713474e-08 928 2.14433922704308e-07 "late" FALSE FALSE "HLA-DRB5_6:32552585:A:G" FALSE
361 "Epicardial fat cells" "etoh" "HLA-DRB5" "6:32553008:T:G" 22721 1.05088080459836e-08 0 0 5.03681307351777e-18 -0.473133087158203 0.0516050979495049 0.82471468988698 -34238.09375 154462.796875 4.78880790173551e-15 -0.406671106815338 0.0495170466601849 "chr6" 1051 5.03303710472402e-12 928 2.33532921659195e-11 "late" FALSE FALSE "HLA-DRB5_6:32553008:T:G" FALSE
362 "Epicardial fat cells" "etoh" "HLA-DRB5" "6:32553039:G:C" 22752 1.05088080459836e-08 0 0 5.03681307351777e-18 -0.473133087158203 0.0516050979495049 0.82471468988698 -34238.09375 154462.796875 4.78880790173551e-15 -0.406671106815338 0.0495170466601849 "chr6" 1051 5.03303710472402e-12 928 2.33532921659195e-11 "late" FALSE FALSE "HLA-DRB5_6:32553039:G:C" FALSE
363 "Epicardial fat cells" "etoh" "HLA-DRB5" "6:32553184:G:A" 22897 -1.5106412121213e-08 284 149 1.40530902457266e-13 -0.421153724193573 0.0545862019062042 0.808627761825455 -39121.0234375 161397.890625 9.19332538854643e-13 -0.399407833814621 0.0537592992186546 "chr6" 1051 9.6621849833623e-10 928 4.2495296988437e-09 "late" FALSE FALSE "HLA-DRB5_6:32553184:G:A" FALSE
364 "Epicardial fat cells" "etoh" "HLA-DRB5" "6:32553185:A:G" 22898 -1.5106412121213e-08 284 149 1.40530902457266e-13 -0.421153724193573 0.0545862019062042 0.808627761825455 -39121.0234375 161397.890625 9.19332538854643e-13 -0.399407833814621 0.0537592992186546 "chr6" 1051 9.6621849833623e-10 928 4.2495296988437e-09 "late" FALSE FALSE "HLA-DRB5_6:32553185:A:G" FALSE
365 "Epicardial fat cells" "etoh" "HLA-DRB5" "6:32553206:A:T" 22919 1.05088080459836e-08 0 0 5.03681307351777e-18 -0.473133087158203 0.0516050979495049 0.82471468988698 -34238.09375 154462.796875 4.78880790173551e-15 -0.406671106815338 0.0495170466601849 "chr6" 1051 5.03303710472402e-12 928 2.33532921659195e-11 "late" FALSE FALSE "HLA-DRB5_6:32553206:A:T" FALSE
366 "Epicardial fat cells" "etoh" "HLA-DRB5" "6:32553525:A:G" 23238 1.05088080459836e-08 0 0 5.03681307351777e-18 -0.473133087158203 0.0516050979495049 0.82471468988698 -34238.09375 154462.796875 4.78880790173551e-15 -0.406671106815338 0.0495170466601849 "chr6" 1051 5.03303710472402e-12 928 2.33532921659195e-11 "late" FALSE FALSE "HLA-DRB5_6:32553525:A:G" FALSE
367 "Epicardial fat cells" "etoh" "HLA-DRB5" "6:32553700:T:C" 23413 1.05088080459836e-08 0 0 5.03681307351777e-18 -0.473133087158203 0.0516050979495049 0.82471468988698 -34238.09375 154462.796875 4.78880790173551e-15 -0.406671106815338 0.0495170466601849 "chr6" 1051 5.03303710472402e-12 928 2.33532921659195e-11 "late" FALSE FALSE "HLA-DRB5_6:32553700:T:C" FALSE
368 "Epicardial fat cells" "etoh" "HLA-DRB5" "6:32553707:G:A" 23420 1.05088080459836e-08 0 0 5.03681307351777e-18 -0.473133087158203 0.0516050979495049 0.82471468988698 -34238.09375 154462.796875 4.78880790173551e-15 -0.406671106815338 0.0495170466601849 "chr6" 1051 5.03303710472402e-12 928 2.33532921659195e-11 "late" FALSE FALSE "HLA-DRB5_6:32553707:G:A" FALSE
369 "Epicardial fat cells" "etoh" "HLA-DRB5" "6:32553964:T:C" 23677 1.05088080459836e-08 0 0 5.03681307351777e-18 -0.473133087158203 0.0516050979495049 0.82471468988698 -34238.09375 154462.796875 4.78880790173551e-15 -0.406671106815338 0.0495170466601849 "chr6" 1051 5.03303710472402e-12 928 2.33532921659195e-11 "late" FALSE FALSE "HLA-DRB5_6:32553964:T:C" FALSE
370 "Epicardial fat cells" "etoh" "HLA-DRB5" "6:32554657:T:G" 24370 1.05088080459836e-08 0 0 5.03681307351777e-18 -0.473133087158203 0.0516050979495049 0.82471468988698 -34238.09375 154462.796875 4.78880790173551e-15 -0.406671106815338 0.0495170466601849 "chr6" 1051 5.03303710472402e-12 928 2.33532921659195e-11 "late" FALSE TRUE "HLA-DRB5_6:32554657:T:G" FALSE
371 "Epicardial fat cells" "etoh" "HLA-DRB5" "6:32557206:C:T" 26919 2.13460165099377e-08 259 164 9.19321540655768e-10 -0.40374618768692 0.0640495046973228 0.805218245860894 -40944.27734375 165903.78125 5.5659166924987e-08 -0.33056828379631 0.0594680979847908 "chr6" 1051 5.84977844381613e-05 928 6.54047517573659e-05 "late" FALSE TRUE "HLA-DRB5_6:32557206:C:T" FALSE
372 "Epicardial fat cells" "etoh" "HLA-DRB5" "6:32558619:A:G" 28332 1.05088080459836e-08 0 0 5.03681307351777e-18 -0.473133087158203 0.0516050979495049 0.82471468988698 -34238.09375 154462.796875 4.78880790173551e-15 -0.406671106815338 0.0495170466601849 "chr6" 1051 5.03303710472402e-12 928 2.33532921659195e-11 "late" FALSE FALSE "HLA-DRB5_6:32558619:A:G" FALSE
373 "Epicardial fat cells" "etoh" "HLA-DRB5" "6:32558713:T:G" 28426 1.05088080459836e-08 0 0 5.03681307351777e-18 -0.473133087158203 0.0516050979495049 0.82471468988698 -34238.09375 154462.796875 4.78880790173551e-15 -0.406671106815338 0.0495170466601849 "chr6" 1051 5.03303710472402e-12 928 2.33532921659195e-11 "late" FALSE FALSE "HLA-DRB5_6:32558713:T:G" FALSE
374 "Epicardial fat cells" "etoh" "HLA-DRB5" "6:32558749:A:G" 28462 1.05088080459836e-08 0 0 5.03681307351777e-18 -0.473133087158203 0.0516050979495049 0.82471468988698 -34238.09375 154462.796875 4.78880790173551e-15 -0.406671106815338 0.0495170466601849 "chr6" 1051 5.03303710472402e-12 928 2.33532921659195e-11 "late" FALSE FALSE "HLA-DRB5_6:32558749:A:G" FALSE
375 "Epicardial fat cells" "etoh" "HLA-DRB5" "6:32558893:G:A" 28606 1.05088080459836e-08 0 0 5.03681307351777e-18 -0.473133087158203 0.0516050979495049 0.82471468988698 -34238.09375 154462.796875 4.78880790173551e-15 -0.406671106815338 0.0495170466601849 "chr6" 1051 5.03303710472402e-12 928 2.33532921659195e-11 "late" FALSE FALSE "HLA-DRB5_6:32558893:G:A" FALSE
376 "Epicardial fat cells" "etoh" "HLA-DRB5" "6:32558954:A:C" 28667 2.13460165099377e-08 259 164 9.19321540655768e-10 -0.40374618768692 0.0640495046973228 0.805218245860894 -40944.27734375 165903.78125 5.5659166924987e-08 -0.33056828379631 0.0594680979847908 "chr6" 1051 5.84977844381613e-05 928 6.54047517573659e-05 "late" FALSE FALSE "HLA-DRB5_6:32558954:A:C" FALSE
377 "Epicardial fat cells" "etoh" "HLA-DRB5" "6:32570793:G:T" 40506 2.13460165099377e-08 259 164 9.19321540655768e-10 -0.40374618768692 0.0640495046973228 0.805218245860894 -40944.27734375 165903.78125 5.5659166924987e-08 -0.33056828379631 0.0594680979847908 "chr6" 1051 5.84977844381613e-05 928 6.54047517573659e-05 "late" FALSE FALSE "HLA-DRB5_6:32570793:G:T" FALSE
378 "Epicardial fat cells" "etoh" "HLA-DRB5" "6:32570813:T:C" 40526 2.13460165099377e-08 259 164 9.19321540655768e-10 -0.40374618768692 0.0640495046973228 0.805218245860894 -40944.27734375 165903.78125 5.5659166924987e-08 -0.33056828379631 0.0594680979847908 "chr6" 1051 5.84977844381613e-05 928 6.54047517573659e-05 "late" FALSE FALSE "HLA-DRB5_6:32570813:T:C" FALSE
379 "Epicardial fat cells" "etoh" "HLA-DRB5" "6:32570821:G:A" 40534 2.13460165099377e-08 259 164 9.19321540655768e-10 -0.40374618768692 0.0640495046973228 0.805218245860894 -40944.27734375 165903.78125 5.5659166924987e-08 -0.33056828379631 0.0594680979847908 "chr6" 1051 5.84977844381613e-05 928 6.54047517573659e-05 "late" FALSE FALSE "HLA-DRB5_6:32570821:G:A" FALSE
380 "Epicardial fat cells" "etoh" "HLA-DRB5" "6:32570836:G:A" 40549 2.13460165099377e-08 259 164 9.19321540655768e-10 -0.40374618768692 0.0640495046973228 0.805218245860894 -40944.27734375 165903.78125 5.5659166924987e-08 -0.33056828379631 0.0594680979847908 "chr6" 1051 5.84977844381613e-05 928 6.54047517573659e-05 "late" FALSE FALSE "HLA-DRB5_6:32570836:G:A" FALSE
381 "Epicardial fat cells" "etoh" "HLA-DRB5" "6:32570844:T:A" 40557 2.13460165099377e-08 259 164 9.19321540655768e-10 -0.40374618768692 0.0640495046973228 0.805218245860894 -40944.27734375 165903.78125 5.5659166924987e-08 -0.33056828379631 0.0594680979847908 "chr6" 1051 5.84977844381613e-05 928 6.54047517573659e-05 "late" FALSE FALSE "HLA-DRB5_6:32570844:T:A" FALSE
382 "Epicardial fat cells" "etoh" "HLA-DRB5" "6:32570855:A:T" 40568 2.13460165099377e-08 259 164 9.19321540655768e-10 -0.40374618768692 0.0640495046973228 0.805218245860894 -40944.27734375 165903.78125 5.5659166924987e-08 -0.33056828379631 0.0594680979847908 "chr6" 1051 5.84977844381613e-05 928 6.54047517573659e-05 "late" FALSE FALSE "HLA-DRB5_6:32570855:A:T" FALSE
383 "Epicardial fat cells" "etoh" "HLA-DRB5" "6:32570882:C:T" 40595 2.13460165099377e-08 259 164 9.19321540655768e-10 -0.40374618768692 0.0640495046973228 0.805218245860894 -40944.27734375 165903.78125 5.5659166924987e-08 -0.33056828379631 0.0594680979847908 "chr6" 1051 5.84977844381613e-05 928 6.54047517573659e-05 "late" FALSE FALSE "HLA-DRB5_6:32570882:C:T" FALSE
384 "Epicardial fat cells" "etoh" "HLA-DRB5" "6:32571029:A:G" 40742 -1.83904145245606e-08 258 164 5.50196053611812e-11 -0.419907987117767 0.061944518238306 0.79045164965766 -44430.3046875 167070.65625 1.49100100988426e-08 -0.358268618583679 0.0617089606821537 "chr6" 1051 1.56704206138836e-05 928 4.73685678491334e-05 "late" FALSE TRUE "HLA-DRB5_6:32571029:A:G" FALSE
385 "Epicardial fat cells" "etoh" "HLA-DRB5" "6:32571037:T:C" 40750 1.34644100313608e-08 263 162 2.01173809968184e-10 -0.408412873744965 0.0622281543910503 0.812371575050815 -39334.25 165579.25 5.40959783636325e-08 -0.324701607227325 0.0583556853234768 "chr6" 1051 5.68548732601778e-05 928 6.54047517573659e-05 "late" FALSE FALSE "HLA-DRB5_6:32571037:T:C" FALSE
386 "Epicardial fat cells" "etoh" "HLA-DRB5" "6:32571182:C:G" 40895 2.13460165099377e-08 259 164 9.19321540655768e-10 -0.40374618768692 0.0640495046973228 0.805218245860894 -40944.27734375 165903.78125 5.5659166924987e-08 -0.33056828379631 0.0594680979847908 "chr6" 1051 5.84977844381613e-05 928 6.54047517573659e-05 "late" FALSE FALSE "HLA-DRB5_6:32571182:C:G" FALSE
387 "Epicardial fat cells" "etoh" "HLA-DRB5" "6:32574091:C:A" 43804 -8.53840642633941e-09 282 151 6.84876685534212e-17 -0.500088572502136 0.0567505434155464 0.846863725792702 -30589.203125 158270.53125 3.90207217905042e-12 -0.386058151721954 0.0535867922008038 "chr6" 1051 4.10107786018199e-09 928 1.795188799174e-08 "late" FALSE FALSE "HLA-DRB5_6:32574091:C:A" FALSE
388 "Epicardial fat cells" "etoh" "HLA-DRB5" "6:32574104:C:T" 43817 1.05088080459836e-08 0 0 5.03681307351777e-18 -0.473133087158203 0.0516050979495049 0.82471468988698 -34238.09375 154462.796875 4.78880790173551e-15 -0.406671106815338 0.0495170466601849 "chr6" 1051 5.03303710472402e-12 928 2.33532921659195e-11 "late" FALSE FALSE "HLA-DRB5_6:32574104:C:T" FALSE
389 "Epicardial fat cells" "etoh" "HLA-DRB5" "6:32574121:C:G" 43834 8.78470629572803e-09 271 157 2.83102886259092e-09 -0.362448304891586 0.0593559332191944 0.779274259725108 -46065.3984375 164231.109375 3.17188118814342e-10 -0.362821638584137 0.0559375211596489 "chr6" 1051 3.33364712873874e-07 928 1.28901022311231e-06 "late" FALSE FALSE "HLA-DRB5_6:32574121:C:G" FALSE
390 "Epicardial fat cells" "etoh" "HLA-DRB5" "6:32574197:C:T" 43910 1.05088080459836e-08 0 0 5.03681307351777e-18 -0.473133087158203 0.0516050979495049 0.82471468988698 -34238.09375 154462.796875 4.78880790173551e-15 -0.406671106815338 0.0495170466601849 "chr6" 1051 5.03303710472402e-12 928 2.33532921659195e-11 "late" FALSE FALSE "HLA-DRB5_6:32574197:C:T" FALSE
391 "Epicardial fat cells" "etoh" "HLA-DRB5" "6:32574234:C:T" 43947 1.05088080459836e-08 0 0 5.03681307351777e-18 -0.473133087158203 0.0516050979495049 0.82471468988698 -34238.09375 154462.796875 4.78880790173551e-15 -0.406671106815338 0.0495170466601849 "chr6" 1051 5.03303710472402e-12 928 2.33532921659195e-11 "late" FALSE FALSE "HLA-DRB5_6:32574234:C:T" FALSE
392 "Epicardial fat cells" "etoh" "HLA-DRB5" "6:32574243:G:A" 43956 1.05088080459836e-08 0 0 5.03681307351777e-18 -0.473133087158203 0.0516050979495049 0.82471468988698 -34238.09375 154462.796875 4.78880790173551e-15 -0.406671106815338 0.0495170466601849 "chr6" 1051 5.03303710472402e-12 928 2.33532921659195e-11 "late" FALSE FALSE "HLA-DRB5_6:32574243:G:A" FALSE
393 "Epicardial fat cells" "etoh" "HLA-DRB5" "6:32574309:A:T" 44022 2.13460165099377e-08 259 164 9.19321540655768e-10 -0.40374618768692 0.0640495046973228 0.805218245860894 -40944.27734375 165903.78125 5.5659166924987e-08 -0.33056828379631 0.0594680979847908 "chr6" 1051 5.84977844381613e-05 928 6.54047517573659e-05 "late" FALSE FALSE "HLA-DRB5_6:32574309:A:T" FALSE
394 "Epicardial fat cells" "etoh" "HLA-DRB5" "6:32574313:G:T" 44026 2.13460165099377e-08 259 164 9.19321540655768e-10 -0.40374618768692 0.0640495046973228 0.805218245860894 -40944.27734375 165903.78125 5.5659166924987e-08 -0.33056828379631 0.0594680979847908 "chr6" 1051 5.84977844381613e-05 928 6.54047517573659e-05 "late" FALSE FALSE "HLA-DRB5_6:32574313:G:T" FALSE
395 "Epicardial fat cells" "etoh" "HLA-DRB5" "6:32574371:A:G" 44084 1.34644100313608e-08 263 162 2.01173809968184e-10 -0.408412873744965 0.0622281543910503 0.812371575050815 -39334.25 165579.25 5.40959783636325e-08 -0.324701607227325 0.0583556853234768 "chr6" 1051 5.68548732601778e-05 928 6.54047517573659e-05 "late" FALSE FALSE "HLA-DRB5_6:32574371:A:G" FALSE
396 "Epicardial fat cells" "etoh" "HLA-DRB5" "6:32574384:C:T" 44097 1.34644100313608e-08 263 162 2.01173809968184e-10 -0.408412873744965 0.0622281543910503 0.812371575050815 -39334.25 165579.25 5.40959783636325e-08 -0.324701607227325 0.0583556853234768 "chr6" 1051 5.68548732601778e-05 928 6.54047517573659e-05 "late" FALSE FALSE "HLA-DRB5_6:32574384:C:T" FALSE
397 "Epicardial fat cells" "etoh" "HLA-DRB5" "6:32574513:A:G" 44226 1.05088080459836e-08 0 0 5.03681307351777e-18 -0.473133087158203 0.0516050979495049 0.82471468988698 -34238.09375 154462.796875 4.78880790173551e-15 -0.406671106815338 0.0495170466601849 "chr6" 1051 5.03303710472402e-12 928 2.33532921659195e-11 "late" FALSE FALSE "HLA-DRB5_6:32574513:A:G" FALSE
398 "Epicardial fat cells" "etoh" "HLA-DRB5" "6:32574528:G:T" 44241 2.13460165099377e-08 259 164 9.19321540655768e-10 -0.40374618768692 0.0640495046973228 0.805218245860894 -40944.27734375 165903.78125 5.5659166924987e-08 -0.33056828379631 0.0594680979847908 "chr6" 1051 5.84977844381613e-05 928 6.54047517573659e-05 "late" FALSE FALSE "HLA-DRB5_6:32574528:G:T" FALSE
399 "Epicardial fat cells" "etoh" "HLA-DRB5" "6:32574545:A:G" 44258 2.13460165099377e-08 259 164 9.19321540655768e-10 -0.40374618768692 0.0640495046973228 0.805218245860894 -40944.27734375 165903.78125 5.5659166924987e-08 -0.33056828379631 0.0594680979847908 "chr6" 1051 5.84977844381613e-05 928 6.54047517573659e-05 "late" FALSE FALSE "HLA-DRB5_6:32574545:A:G" FALSE
400 "Epicardial fat cells" "etoh" "HLA-DRB5" "6:32574592:T:C" 44305 2.13460165099377e-08 259 164 9.19321540655768e-10 -0.40374618768692 0.0640495046973228 0.805218245860894 -40944.27734375 165903.78125 5.5659166924987e-08 -0.33056828379631 0.0594680979847908 "chr6" 1051 5.84977844381613e-05 928 6.54047517573659e-05 "late" FALSE TRUE "HLA-DRB5_6:32574592:T:C" FALSE
401 "Epicardial fat cells" "etoh" "HLA-DRB5" "6:32574724:T:A" 44437 9.35940747126551e-09 270 158 6.31537306932429e-10 -0.393744230270386 0.0618267767131329 0.810920533775264 -39781.2109375 166151 5.88064431102866e-08 -0.322358369827271 0.0581009089946747 "chr6" 1051 6.18055717089112e-05 928 6.88542263455817e-05 "late" FALSE FALSE "HLA-DRB5_6:32574724:T:A" FALSE
402 "Epicardial fat cells" "etoh" "HLA-DRB5" "6:32574774:G:T" 44487 2.13460165099377e-08 259 164 9.19321540655768e-10 -0.40374618768692 0.0640495046973228 0.805218245860894 -40944.27734375 165903.78125 5.5659166924987e-08 -0.33056828379631 0.0594680979847908 "chr6" 1051 5.84977844381613e-05 928 6.54047517573659e-05 "late" FALSE FALSE "HLA-DRB5_6:32574774:G:T" FALSE
403 "Epicardial fat cells" "etoh" "HLA-DRB5" "6:32574951:T:G" 44664 2.13460165099377e-08 259 164 9.19321540655768e-10 -0.40374618768692 0.0640495046973228 0.805218245860894 -40944.27734375 165903.78125 5.5659166924987e-08 -0.33056828379631 0.0594680979847908 "chr6" 1051 5.84977844381613e-05 928 6.54047517573659e-05 "late" FALSE FALSE "HLA-DRB5_6:32574951:T:G" FALSE
404 "Epicardial fat cells" "etoh" "HLA-DRB5" "6:32575014:C:T" 44727 2.13460165099377e-08 259 164 9.19321540655768e-10 -0.40374618768692 0.0640495046973228 0.805218245860894 -40944.27734375 165903.78125 5.5659166924987e-08 -0.33056828379631 0.0594680979847908 "chr6" 1051 5.84977844381613e-05 928 6.54047517573659e-05 "late" FALSE FALSE "HLA-DRB5_6:32575014:C:T" FALSE
405 "Epicardial fat cells" "etoh" "HLA-DRB5" "6:32575055:T:C" 44768 2.13460165099377e-08 259 164 9.19321540655768e-10 -0.40374618768692 0.0640495046973228 0.805218245860894 -40944.27734375 165903.78125 5.5659166924987e-08 -0.33056828379631 0.0594680979847908 "chr6" 1051 5.84977844381613e-05 928 6.54047517573659e-05 "late" FALSE FALSE "HLA-DRB5_6:32575055:T:C" FALSE
406 "Epicardial fat cells" "etoh" "HLA-DRB5" "6:32575067:A:C" 44780 2.13460165099377e-08 259 164 9.19321540655768e-10 -0.40374618768692 0.0640495046973228 0.805218245860894 -40944.27734375 165903.78125 5.5659166924987e-08 -0.33056828379631 0.0594680979847908 "chr6" 1051 5.84977844381613e-05 928 6.54047517573659e-05 "late" FALSE FALSE "HLA-DRB5_6:32575067:A:C" FALSE
407 "Epicardial fat cells" "etoh" "HLA-DRB5" "6:32575147:C:G" 44860 2.13460165099377e-08 259 164 9.19321540655768e-10 -0.40374618768692 0.0640495046973228 0.805218245860894 -40944.27734375 165903.78125 5.5659166924987e-08 -0.33056828379631 0.0594680979847908 "chr6" 1051 5.84977844381613e-05 928 6.54047517573659e-05 "late" FALSE FALSE "HLA-DRB5_6:32575147:C:G" FALSE
408 "Epicardial fat cells" "etoh" "HLA-DRB5" "6:32575840:G:A" 45553 1.05088080459836e-08 0 0 5.03681307351777e-18 -0.473133087158203 0.0516050979495049 0.82471468988698 -34238.09375 154462.796875 4.78880790173551e-15 -0.406671106815338 0.0495170466601849 "chr6" 1051 5.03303710472402e-12 928 2.33532921659195e-11 "late" FALSE TRUE "HLA-DRB5_6:32575840:G:A" FALSE
409 "Epicardial fat cells" "etoh" "HLA-DRB5" "6:32576510:C:T" 46223 2.13460165099377e-08 259 164 9.19321540655768e-10 -0.40374618768692 0.0640495046973228 0.805218245860894 -40944.27734375 165903.78125 5.5659166924987e-08 -0.33056828379631 0.0594680979847908 "chr6" 1051 5.84977844381613e-05 928 6.54047517573659e-05 "late" FALSE FALSE "HLA-DRB5_6:32576510:C:T" FALSE
410 "Epicardial fat cells" "etoh" "HLA-DRB5" "6:32576630:A:G" 46343 1.59274122779607e-08 259 155 7.82310968025322e-10 -0.400912374258041 0.0633193776011467 0.822625577065425 -37318.74609375 166344.90625 2.01005334277035e-07 -0.313122540712357 0.0589745081961155 "chr6" 1051 0.000211256606325163 928 0.00021240100830959 "late" FALSE FALSE "HLA-DRB5_6:32576630:A:G" FALSE
411 "Epicardial fat cells" "etoh" "HLA-DRB5" "6:32577746:G:A" 47459 2.13460165099377e-08 259 164 9.19321540655768e-10 -0.40374618768692 0.0640495046973228 0.805218245860894 -40944.27734375 165903.78125 5.5659166924987e-08 -0.33056828379631 0.0594680979847908 "chr6" 1051 5.84977844381613e-05 928 6.54047517573659e-05 "late" FALSE FALSE "HLA-DRB5_6:32577746:G:A" FALSE
412 "Epicardial fat cells" "etoh" "HLA-DRB5" "6:32577784:T:C" 47497 1.05088080459836e-08 0 0 5.03681307351777e-18 -0.473133087158203 0.0516050979495049 0.82471468988698 -34238.09375 154462.796875 4.78880790173551e-15 -0.406671106815338 0.0495170466601849 "chr6" 1051 5.03303710472402e-12 928 2.33532921659195e-11 "late" FALSE FALSE "HLA-DRB5_6:32577784:T:C" FALSE
413 "Epicardial fat cells" "etoh" "HLA-DRB5" "6:32577827:C:T" 47540 1.05088080459836e-08 0 0 5.03681307351777e-18 -0.473133087158203 0.0516050979495049 0.82471468988698 -34238.09375 154462.796875 4.78880790173551e-15 -0.406671106815338 0.0495170466601849 "chr6" 1051 5.03303710472402e-12 928 2.33532921659195e-11 "late" FALSE FALSE "HLA-DRB5_6:32577827:C:T" FALSE
414 "Epicardial fat cells" "etoh" "HLA-DRB5" "6:32578085:C:T" 47798 6.56800502873978e-10 274 156 1.50729607562945e-18 -0.516157388687134 0.0553202778100967 0.744539973051524 -51050.35546875 156539.9375 1.80067747619734e-11 -0.352574944496155 0.0506525486707687 "chr6" 1051 1.89251202748341e-08 928 7.63289641922563e-08 "late" FALSE FALSE "HLA-DRB5_6:32578085:C:T" FALSE
415 "Epicardial fat cells" "etoh" "HLA-DRB5" "6:32578590:G:A" 48302 6.56800502873978e-10 274 156 1.50729607562945e-18 -0.516157388687134 0.0553202778100967 0.744539973051524 -51050.35546875 156539.9375 1.80067747619734e-11 -0.352574944496155 0.0506525486707687 "chr6" 1051 1.89251202748341e-08 928 7.63289641922563e-08 "late" FALSE TRUE "HLA-DRB5_6:32578590:G:A" FALSE
416 "Epicardial fat cells" "etoh" "HLA-DRB5" "6:32580904:T:C" 50617 1.05088080459836e-08 0 0 5.03681307351777e-18 -0.473133087158203 0.0516050979495049 0.82471468988698 -34238.09375 154462.796875 4.78880790173551e-15 -0.406671106815338 0.0495170466601849 "chr6" 1051 5.03303710472402e-12 928 2.33532921659195e-11 "late" FALSE TRUE "HLA-DRB5_6:32580904:T:C" FALSE
417 "Epicardial fat cells" "etoh" "HLA-DRB5" "6:32581819:T:C" 51532 1.05088080459836e-08 0 0 5.03681307351777e-18 -0.473133087158203 0.0516050979495049 0.82471468988698 -34238.09375 154462.796875 4.78880790173551e-15 -0.406671106815338 0.0495170466601849 "chr6" 1051 5.03303710472402e-12 928 2.33532921659195e-11 "late" FALSE FALSE "HLA-DRB5_6:32581819:T:C" FALSE
418 "Epicardial fat cells" "etoh" "HLA-DRB5" "6:32582938:G:A" 52651 -9.52360679207231e-09 0 0 5.95996669393544e-18 -0.503130435943604 0.0550133250653744 0.837682436179561 -31829.140625 155249.96875 2.53926460820052e-14 -0.419827938079834 0.0526777058839798 "chr6" 1051 2.66876710321875e-11 928 1.21402738813088e-10 "late" FALSE FALSE "HLA-DRB5_6:32582938:G:A" FALSE
419 "Epicardial fat cells" "etoh" "HLA-DRB5" "6:32582954:G:T" 52667 -9.52360679207231e-09 0 0 5.95996669393544e-18 -0.503130435943604 0.0550133250653744 0.837682436179561 -31829.140625 155249.96875 2.53926460820052e-14 -0.419827938079834 0.0526777058839798 "chr6" 1051 2.66876710321875e-11 928 1.21402738813088e-10 "late" FALSE FALSE "HLA-DRB5_6:32582954:G:T" FALSE
420 "Epicardial fat cells" "etoh" "HLA-DRB5" "6:32585517:G:A" 55230 1.1822408829687e-08 277 154 1.26048554802379e-16 -0.534945070743561 0.0612939186394215 0.826254025597329 -34659.55859375 157772.421875 1.43600144713945e-13 -0.4668148458004 0.0605298690497875 "chr6" 1051 1.50923752094356e-10 928 6.83206058261278e-10 "late" FALSE FALSE "HLA-DRB5_6:32585517:G:A" FALSE
421 "Epicardial fat cells" "etoh" "HLA-DRB5" "6:32585541:C:A" 55254 2.13460165099377e-08 259 164 9.19321540655768e-10 -0.40374618768692 0.0640495046973228 0.805218245860894 -40944.27734375 165903.78125 5.5659166924987e-08 -0.33056828379631 0.0594680979847908 "chr6" 1051 5.84977844381613e-05 928 6.54047517573659e-05 "late" FALSE FALSE "HLA-DRB5_6:32585541:C:A" FALSE
422 "Epicardial fat cells" "etoh" "HLA-DRB5" "6:32585563:T:C" 55276 2.23312159874922e-08 286 148 1.57987009103994e-19 -0.536508440971375 0.0557175390422344 0.778455318862264 -42822.0625 152088.625 2.762005658982e-16 -0.462249159812927 0.0536368377506733 "chr6" 1051 2.90286794759008e-13 928 2.33532921659195e-11 "late" TRUE FALSE "HLA-DRB5_6:32585563:T:C" FALSE
423 "Epicardial fat cells" "etoh" "HLA-DRB5" "6:32585821:G:T" 55534 -9.52360679207231e-09 0 0 5.95996669393544e-18 -0.503130435943604 0.0550133250653744 0.837682436179561 -31829.140625 155249.96875 2.53926460820052e-14 -0.419827938079834 0.0526777058839798 "chr6" 1051 2.66876710321875e-11 928 1.21402738813088e-10 "late" FALSE FALSE "HLA-DRB5_6:32585821:G:T" FALSE
424 "Epicardial fat cells" "etoh" "HLA-DRB5" "6:32586094:A:C" 55807 1.59274122779607e-08 259 155 7.82310968025322e-10 -0.400912374258041 0.0633193776011467 0.822625577065425 -37318.74609375 166344.90625 2.01005334277035e-07 -0.313122540712357 0.0589745081961155 "chr6" 1051 0.000211256606325163 928 0.00021240100830959 "late" FALSE FALSE "HLA-DRB5_6:32586094:A:C" FALSE
425 "Epicardial fat cells" "etoh" "HLA-DRB5" "6:32588028:A:G" 57741 -5.9112044148435e-09 259 158 8.33282577688969e-09 -0.388132780790329 0.0656476840376854 0.76242334047322 -50778.42578125 167836.421875 1.66905283790699e-08 -0.35571962594986 0.0614906139671803 "chr6" 1051 1.75417453264024e-05 928 4.92024144862597e-05 "late" FALSE TRUE "HLA-DRB5_6:32588028:A:G" FALSE
426 "Epicardial fat cells" "etoh" "HLA-DRB5" "6:32588056:A:G" 57769 3.28400251436989e-10 240 171 1.83001539797113e-12 -0.433330059051514 0.0591746009886265 0.717486265761924 -59923.80859375 165477.40625 3.94666168404794e-09 -0.318248987197876 0.0526278913021088 "chr6" 1051 4.14794142993438e-06 928 1.48621221891085e-05 "late" FALSE TRUE "HLA-DRB5_6:32588056:A:G" FALSE
427 "Epicardial fat cells" "etoh" "HLA-DRB5" "6:32588188:T:G" 57901 1.05088080459836e-08 0 0 5.03681307351777e-18 -0.473133087158203 0.0516050979495049 0.82471468988698 -34238.09375 154462.796875 4.78880790173551e-15 -0.406671106815338 0.0495170466601849 "chr6" 1051 5.03303710472402e-12 928 2.33532921659195e-11 "late" FALSE FALSE "HLA-DRB5_6:32588188:T:G" FALSE
428 "Epicardial fat cells" "etoh" "HLA-DRB5" "6:32588253:C:T" 57966 -1.24792096656279e-08 0 0 9.51356958105616e-14 -0.40634298324585 0.0522703751921654 0.898548471676518 -20312.9453125 159202.0625 6.91715639355179e-13 -0.35215151309967 0.0471211373806 "chr6" 1051 7.26993136962293e-10 928 3.24350784183177e-09 "late" FALSE FALSE "HLA-DRB5_6:32588253:C:T" FALSE
429 "Epicardial fat cells" "etoh" "HLA-DRB5" "6:32589283:G:A" 58996 -5.9112044148435e-09 259 158 8.33282577688969e-09 -0.388132780790329 0.0656476840376854 0.76242334047322 -50778.42578125 167836.421875 1.66905283790699e-08 -0.35571962594986 0.0614906139671803 "chr6" 1051 1.75417453264024e-05 928 4.92024144862597e-05 "late" FALSE FALSE "HLA-DRB5_6:32589283:G:A" FALSE
430 "Epicardial fat cells" "etoh" "HLA-DRB5" "6:32589350:A:C" 59063 -5.9112044148435e-09 259 158 8.33282577688969e-09 -0.388132780790329 0.0656476840376854 0.76242334047322 -50778.42578125 167836.421875 1.66905283790699e-08 -0.35571962594986 0.0614906139671803 "chr6" 1051 1.75417453264024e-05 928 4.92024144862597e-05 "late" FALSE FALSE "HLA-DRB5_6:32589350:A:C" FALSE
431 "Epicardial fat cells" "etoh" "HLA-DRB5" "6:32590358:T:C" 60071 2.13460165099377e-08 259 164 9.19321540655768e-10 -0.40374618768692 0.0640495046973228 0.805218245860894 -40944.27734375 165903.78125 5.5659166924987e-08 -0.33056828379631 0.0594680979847908 "chr6" 1051 5.84977844381613e-05 928 6.54047517573659e-05 "late" FALSE TRUE "HLA-DRB5_6:32590358:T:C" FALSE
432 "Epicardial fat cells" "etoh" "HLA-DRB5" "6:32590398:C:T" 60111 2.13460165099377e-08 259 164 9.19321540655768e-10 -0.40374618768692 0.0640495046973228 0.805218245860894 -40944.27734375 165903.78125 5.5659166924987e-08 -0.33056828379631 0.0594680979847908 "chr6" 1051 5.84977844381613e-05 928 6.54047517573659e-05 "late" FALSE TRUE "HLA-DRB5_6:32590398:C:T" FALSE
433 "Epicardial fat cells" "etoh" "HLA-DRB5" "6:32591253:C:A" 60966 2.13460165099377e-08 259 164 9.19321540655768e-10 -0.40374618768692 0.0640495046973228 0.805218245860894 -40944.27734375 165903.78125 5.5659166924987e-08 -0.33056828379631 0.0594680979847908 "chr6" 1051 5.84977844381613e-05 928 6.54047517573659e-05 "late" FALSE TRUE "HLA-DRB5_6:32591253:C:A" FALSE
434 "Epicardial fat cells" "etoh" "HLA-DRB5" "6:32591300:C:T" 61013 2.13460165099377e-08 259 164 9.19321540655768e-10 -0.40374618768692 0.0640495046973228 0.805218245860894 -40944.27734375 165903.78125 5.5659166924987e-08 -0.33056828379631 0.0594680979847908 "chr6" 1051 5.84977844381613e-05 928 6.54047517573659e-05 "late" FALSE FALSE "HLA-DRB5_6:32591300:C:T" FALSE
435 "Epicardial fat cells" "etoh" "HLA-DRB5" "6:32591357:A:G" 61070 2.13460165099377e-08 259 164 9.19321540655768e-10 -0.40374618768692 0.0640495046973228 0.805218245860894 -40944.27734375 165903.78125 5.5659166924987e-08 -0.33056828379631 0.0594680979847908 "chr6" 1051 5.84977844381613e-05 928 6.54047517573659e-05 "late" FALSE FALSE "HLA-DRB5_6:32591357:A:G" FALSE
436 "Epicardial fat cells" "etoh" "HLA-DRB5" "6:32591398:C:T" 61111 2.23312159874922e-08 286 148 1.57987009103994e-19 -0.536508440971375 0.0557175390422344 0.778455318862264 -42822.0625 152088.625 2.762005658982e-16 -0.462249159812927 0.0536368377506733 "chr6" 1051 2.90286794759008e-13 928 2.33532921659195e-11 "late" FALSE FALSE "HLA-DRB5_6:32591398:C:T" FALSE
437 "Epicardial fat cells" "etoh" "HLA-DRB5" "6:32591807:T:G" 61520 2.13460165099377e-08 259 164 9.19321540655768e-10 -0.40374618768692 0.0640495046973228 0.805218245860894 -40944.27734375 165903.78125 5.5659166924987e-08 -0.33056828379631 0.0594680979847908 "chr6" 1051 5.84977844381613e-05 928 6.54047517573659e-05 "late" FALSE FALSE "HLA-DRB5_6:32591807:T:G" FALSE
438 "Epicardial fat cells" "etoh" "HLA-DRB5" "6:32591934:A:G" 61647 2.13460165099377e-08 259 164 9.19321540655768e-10 -0.40374618768692 0.0640495046973228 0.805218245860894 -40944.27734375 165903.78125 5.5659166924987e-08 -0.33056828379631 0.0594680979847908 "chr6" 1051 5.84977844381613e-05 928 6.54047517573659e-05 "late" FALSE FALSE "HLA-DRB5_6:32591934:A:G" FALSE
439 "Epicardial fat cells" "etoh" "HLA-DRB5" "6:32591943:C:T" 61656 2.13460165099377e-08 259 164 9.19321540655768e-10 -0.40374618768692 0.0640495046973228 0.805218245860894 -40944.27734375 165903.78125 5.5659166924987e-08 -0.33056828379631 0.0594680979847908 "chr6" 1051 5.84977844381613e-05 928 6.54047517573659e-05 "late" FALSE FALSE "HLA-DRB5_6:32591943:C:T" FALSE
440 "Epicardial fat cells" "etoh" "HLA-DRB5" "6:32591948:T:C" 61661 2.13460165099377e-08 259 164 9.19321540655768e-10 -0.40374618768692 0.0640495046973228 0.805218245860894 -40944.27734375 165903.78125 5.5659166924987e-08 -0.33056828379631 0.0594680979847908 "chr6" 1051 5.84977844381613e-05 928 6.54047517573659e-05 "late" FALSE FALSE "HLA-DRB5_6:32591948:T:C" FALSE
441 "Epicardial fat cells" "etoh" "HLA-DRB5" "6:32591987:T:C" 61700 2.13460165099377e-08 259 164 9.19321540655768e-10 -0.40374618768692 0.0640495046973228 0.805218245860894 -40944.27734375 165903.78125 5.5659166924987e-08 -0.33056828379631 0.0594680979847908 "chr6" 1051 5.84977844381613e-05 928 6.54047517573659e-05 "late" FALSE FALSE "HLA-DRB5_6:32591987:T:C" FALSE
442 "Epicardial fat cells" "etoh" "HLA-DRB5" "6:32592100:G:A" 61813 2.13460165099377e-08 259 164 9.19321540655768e-10 -0.40374618768692 0.0640495046973228 0.805218245860894 -40944.27734375 165903.78125 5.5659166924987e-08 -0.33056828379631 0.0594680979847908 "chr6" 1051 5.84977844381613e-05 928 6.54047517573659e-05 "late" FALSE FALSE "HLA-DRB5_6:32592100:G:A" FALSE
443 "Epicardial fat cells" "etoh" "HLA-DRB5" "6:32592550:C:T" 62263 2.13460165099377e-08 259 164 9.19321540655768e-10 -0.40374618768692 0.0640495046973228 0.805218245860894 -40944.27734375 165903.78125 5.5659166924987e-08 -0.33056828379631 0.0594680979847908 "chr6" 1051 5.84977844381613e-05 928 6.54047517573659e-05 "late" FALSE FALSE "HLA-DRB5_6:32592550:C:T" FALSE
444 "Epicardial fat cells" "etoh" "HLA-DRB5" "6:32592724:G:A" 62437 2.13460165099377e-08 259 164 9.19321540655768e-10 -0.40374618768692 0.0640495046973228 0.805218245860894 -40944.27734375 165903.78125 5.5659166924987e-08 -0.33056828379631 0.0594680979847908 "chr6" 1051 5.84977844381613e-05 928 6.54047517573659e-05 "late" FALSE FALSE "HLA-DRB5_6:32592724:G:A" FALSE
445 "Epicardial fat cells" "etoh" "HLA-DRB5" "6:32592743:G:A" 62456 2.13460165099377e-08 259 164 9.19321540655768e-10 -0.40374618768692 0.0640495046973228 0.805218245860894 -40944.27734375 165903.78125 5.5659166924987e-08 -0.33056828379631 0.0594680979847908 "chr6" 1051 5.84977844381613e-05 928 6.54047517573659e-05 "late" FALSE FALSE "HLA-DRB5_6:32592743:G:A" FALSE
446 "Epicardial fat cells" "etoh" "HLA-DRB5" "6:32592746:A:G" 62459 2.13460165099377e-08 259 164 9.19321540655768e-10 -0.40374618768692 0.0640495046973228 0.805218245860894 -40944.27734375 165903.78125 5.5659166924987e-08 -0.33056828379631 0.0594680979847908 "chr6" 1051 5.84977844381613e-05 928 6.54047517573659e-05 "late" FALSE FALSE "HLA-DRB5_6:32592746:A:G" FALSE
447 "Epicardial fat cells" "etoh" "HLA-DRB5" "6:32592769:C:T" 62482 2.13460165099377e-08 259 164 9.19321540655768e-10 -0.40374618768692 0.0640495046973228 0.805218245860894 -40944.27734375 165903.78125 5.5659166924987e-08 -0.33056828379631 0.0594680979847908 "chr6" 1051 5.84977844381613e-05 928 6.54047517573659e-05 "late" FALSE FALSE "HLA-DRB5_6:32592769:C:T" FALSE
448 "Epicardial fat cells" "etoh" "HLA-DRB5" "6:32592868:A:G" 62581 2.13460165099377e-08 259 164 9.19321540655768e-10 -0.40374618768692 0.0640495046973228 0.805218245860894 -40944.27734375 165903.78125 5.5659166924987e-08 -0.33056828379631 0.0594680979847908 "chr6" 1051 5.84977844381613e-05 928 6.54047517573659e-05 "late" FALSE FALSE "HLA-DRB5_6:32592868:A:G" FALSE
449 "Epicardial fat cells" "etoh" "HLA-DRB5" "6:32592964:T:C" 62677 -3.94080279519926e-09 247 169 6.47435098527213e-10 -0.414849638938904 0.0651846006512642 0.776532838330379 -47067.60546875 165690.234375 3.26382954614207e-08 -0.345472931861877 0.0610392279922962 "chr6" 1051 3.43028485299532e-05 928 6.54047517573659e-05 "late" FALSE FALSE "HLA-DRB5_6:32592964:T:C" FALSE
450 "Epicardial fat cells" "etoh" "HLA-DRB5" "6:32592987:T:G" 62700 2.13460165099377e-08 259 164 9.19321540655768e-10 -0.40374618768692 0.0640495046973228 0.805218245860894 -40944.27734375 165903.78125 5.5659166924987e-08 -0.33056828379631 0.0594680979847908 "chr6" 1051 5.84977844381613e-05 928 6.54047517573659e-05 "late" FALSE FALSE "HLA-DRB5_6:32592987:T:G" FALSE
451 "Epicardial fat cells" "etoh" "HLA-DRB5" "6:32593031:G:A" 62744 2.13460165099377e-08 259 164 9.19321540655768e-10 -0.40374618768692 0.0640495046973228 0.805218245860894 -40944.27734375 165903.78125 5.5659166924987e-08 -0.33056828379631 0.0594680979847908 "chr6" 1051 5.84977844381613e-05 928 6.54047517573659e-05 "late" FALSE FALSE "HLA-DRB5_6:32593031:G:A" FALSE
452 "Epicardial fat cells" "etoh" "HLA-DRB5" "6:32593122:C:T" 62835 2.13460165099377e-08 259 164 9.19321540655768e-10 -0.40374618768692 0.0640495046973228 0.805218245860894 -40944.27734375 165903.78125 5.5659166924987e-08 -0.33056828379631 0.0594680979847908 "chr6" 1051 5.84977844381613e-05 928 6.54047517573659e-05 "late" FALSE FALSE "HLA-DRB5_6:32593122:C:T" FALSE
453 "Epicardial fat cells" "etoh" "HLA-DRB5" "6:32593297:A:C" 63010 2.13460165099377e-08 259 164 9.19321540655768e-10 -0.40374618768692 0.0640495046973228 0.805218245860894 -40944.27734375 165903.78125 5.5659166924987e-08 -0.33056828379631 0.0594680979847908 "chr6" 1051 5.84977844381613e-05 928 6.54047517573659e-05 "late" FALSE FALSE "HLA-DRB5_6:32593297:A:C" FALSE
454 "Epicardial fat cells" "etoh" "HLA-DRB5" "6:32593321:A:T" 63034 2.13460165099377e-08 259 164 9.19321540655768e-10 -0.40374618768692 0.0640495046973228 0.805218245860894 -40944.27734375 165903.78125 5.5659166924987e-08 -0.33056828379631 0.0594680979847908 "chr6" 1051 5.84977844381613e-05 928 6.54047517573659e-05 "late" FALSE FALSE "HLA-DRB5_6:32593321:A:T" FALSE
455 "Epicardial fat cells" "etoh" "HLA-DRB5" "6:32593366:C:T" 63079 2.13460165099377e-08 259 164 9.19321540655768e-10 -0.40374618768692 0.0640495046973228 0.805218245860894 -40944.27734375 165903.78125 5.5659166924987e-08 -0.33056828379631 0.0594680979847908 "chr6" 1051 5.84977844381613e-05 928 6.54047517573659e-05 "late" FALSE FALSE "HLA-DRB5_6:32593366:C:T" FALSE
456 "Epicardial fat cells" "etoh" "HLA-DRB5" "6:32593500:C:T" 63213 2.13460165099377e-08 259 164 9.19321540655768e-10 -0.40374618768692 0.0640495046973228 0.805218245860894 -40944.27734375 165903.78125 5.5659166924987e-08 -0.33056828379631 0.0594680979847908 "chr6" 1051 5.84977844381613e-05 928 6.54047517573659e-05 "late" FALSE FALSE "HLA-DRB5_6:32593500:C:T" FALSE
457 "Epicardial fat cells" "etoh" "HLA-DRB5" "6:32593523:C:T" 63236 -3.94080279519926e-09 247 169 6.47435098527213e-10 -0.414849638938904 0.0651846006512642 0.776532838330379 -47067.60546875 165690.234375 3.26382954614207e-08 -0.345472931861877 0.0610392279922962 "chr6" 1051 3.43028485299532e-05 928 6.54047517573659e-05 "late" FALSE FALSE "HLA-DRB5_6:32593523:C:T" FALSE
458 "Epicardial fat cells" "etoh" "HLA-DRB5" "6:32593525:G:A" 63238 2.13460165099377e-08 259 164 9.19321540655768e-10 -0.40374618768692 0.0640495046973228 0.805218245860894 -40944.27734375 165903.78125 5.5659166924987e-08 -0.33056828379631 0.0594680979847908 "chr6" 1051 5.84977844381613e-05 928 6.54047517573659e-05 "late" FALSE FALSE "HLA-DRB5_6:32593525:G:A" FALSE
459 "Epicardial fat cells" "etoh" "HLA-DRB5" "6:32593528:T:G" 63241 2.13460165099377e-08 259 164 9.19321540655768e-10 -0.40374618768692 0.0640495046973228 0.805218245860894 -40944.27734375 165903.78125 5.5659166924987e-08 -0.33056828379631 0.0594680979847908 "chr6" 1051 5.84977844381613e-05 928 6.54047517573659e-05 "late" FALSE FALSE "HLA-DRB5_6:32593528:T:G" FALSE
460 "Epicardial fat cells" "etoh" "HLA-DRB5" "6:32593550:C:T" 63263 -3.94080279519926e-09 247 169 6.47435098527213e-10 -0.414849638938904 0.0651846006512642 0.776532838330379 -47067.60546875 165690.234375 3.26382954614207e-08 -0.345472931861877 0.0610392279922962 "chr6" 1051 3.43028485299532e-05 928 6.54047517573659e-05 "late" FALSE FALSE "HLA-DRB5_6:32593550:C:T" FALSE
461 "Epicardial fat cells" "etoh" "HLA-DRB5" "6:32593647:C:T" 63360 -3.94080279519926e-09 247 169 6.47435098527213e-10 -0.414849638938904 0.0651846006512642 0.776532838330379 -47067.60546875 165690.234375 3.26382954614207e-08 -0.345472931861877 0.0610392279922962 "chr6" 1051 3.43028485299532e-05 928 6.54047517573659e-05 "late" FALSE FALSE "HLA-DRB5_6:32593647:C:T" FALSE
462 "Epicardial fat cells" "etoh" "HLA-DRB5" "6:32593749:C:A" 63462 2.13460165099377e-08 259 164 9.19321540655768e-10 -0.40374618768692 0.0640495046973228 0.805218245860894 -40944.27734375 165903.78125 5.5659166924987e-08 -0.33056828379631 0.0594680979847908 "chr6" 1051 5.84977844381613e-05 928 6.54047517573659e-05 "late" FALSE FALSE "HLA-DRB5_6:32593749:C:A" FALSE
463 "Epicardial fat cells" "etoh" "HLA-DRB5" "6:32593802:C:T" 63515 2.13460165099377e-08 259 164 9.19321540655768e-10 -0.40374618768692 0.0640495046973228 0.805218245860894 -40944.27734375 165903.78125 5.5659166924987e-08 -0.33056828379631 0.0594680979847908 "chr6" 1051 5.84977844381613e-05 928 6.54047517573659e-05 "late" FALSE FALSE "HLA-DRB5_6:32593802:C:T" FALSE
464 "Epicardial fat cells" "etoh" "HLA-DRB5" "6:32593805:T:A" 63518 1.05088080459836e-08 0 0 5.03681307351777e-18 -0.473133087158203 0.0516050979495049 0.82471468988698 -34238.09375 154462.796875 4.78880790173551e-15 -0.406671106815338 0.0495170466601849 "chr6" 1051 5.03303710472402e-12 928 2.33532921659195e-11 "late" FALSE FALSE "HLA-DRB5_6:32593805:T:A" FALSE
465 "Epicardial fat cells" "etoh" "HLA-DRB5" "6:32594017:C:G" 63730 1.05088080459836e-08 0 0 5.03681307351777e-18 -0.473133087158203 0.0516050979495049 0.82471468988698 -34238.09375 154462.796875 4.78880790173551e-15 -0.406671106815338 0.0495170466601849 "chr6" 1051 5.03303710472402e-12 928 2.33532921659195e-11 "late" FALSE FALSE "HLA-DRB5_6:32594017:C:G" FALSE
466 "Epicardial fat cells" "etoh" "HLA-DRB5" "6:32597084:A:G" 66797 2.13460165099377e-08 259 164 9.19321540655768e-10 -0.40374618768692 0.0640495046973228 0.805218245860894 -40944.27734375 165903.78125 5.5659166924987e-08 -0.33056828379631 0.0594680979847908 "chr6" 1051 5.84977844381613e-05 928 6.54047517573659e-05 "late" FALSE FALSE "HLA-DRB5_6:32597084:A:G" FALSE
467 "Epicardial fat cells" "etoh" "HLA-DRB5" "6:32597265:A:G" 66978 2.13460165099377e-08 259 164 9.19321540655768e-10 -0.40374618768692 0.0640495046973228 0.805218245860894 -40944.27734375 165903.78125 5.5659166924987e-08 -0.33056828379631 0.0594680979847908 "chr6" 1051 5.84977844381613e-05 928 6.54047517573659e-05 "late" FALSE FALSE "HLA-DRB5_6:32597265:A:G" FALSE
468 "Epicardial fat cells" "etoh" "HLA-DRB5" "6:32597276:C:G" 66989 2.13460165099377e-08 259 164 9.19321540655768e-10 -0.40374618768692 0.0640495046973228 0.805218245860894 -40944.27734375 165903.78125 5.5659166924987e-08 -0.33056828379631 0.0594680979847908 "chr6" 1051 5.84977844381613e-05 928 6.54047517573659e-05 "late" FALSE FALSE "HLA-DRB5_6:32597276:C:G" FALSE
469 "Epicardial fat cells" "etoh" "HLA-DRB5" "6:32597375:T:A" 67088 2.13460165099377e-08 259 164 9.19321540655768e-10 -0.40374618768692 0.0640495046973228 0.805218245860894 -40944.27734375 165903.78125 5.5659166924987e-08 -0.33056828379631 0.0594680979847908 "chr6" 1051 5.84977844381613e-05 928 6.54047517573659e-05 "late" FALSE FALSE "HLA-DRB5_6:32597375:T:A" FALSE
470 "Epicardial fat cells" "etoh" "HLA-DRB5" "6:32597415:T:C" 67128 2.13460165099377e-08 259 164 9.19321540655768e-10 -0.40374618768692 0.0640495046973228 0.805218245860894 -40944.27734375 165903.78125 5.5659166924987e-08 -0.33056828379631 0.0594680979847908 "chr6" 1051 5.84977844381613e-05 928 6.54047517573659e-05 "late" FALSE FALSE "HLA-DRB5_6:32597415:T:C" FALSE
471 "Epicardial fat cells" "etoh" "HLA-DRB5" "6:32597466:A:G" 67179 2.13460165099377e-08 259 164 9.19321540655768e-10 -0.40374618768692 0.0640495046973228 0.805218245860894 -40944.27734375 165903.78125 5.5659166924987e-08 -0.33056828379631 0.0594680979847908 "chr6" 1051 5.84977844381613e-05 928 6.54047517573659e-05 "late" FALSE FALSE "HLA-DRB5_6:32597466:A:G" FALSE
472 "Epicardial fat cells" "etoh" "HLA-DRB5" "6:32597552:C:T" 67265 2.13460165099377e-08 259 164 9.19321540655768e-10 -0.40374618768692 0.0640495046973228 0.805218245860894 -40944.27734375 165903.78125 5.5659166924987e-08 -0.33056828379631 0.0594680979847908 "chr6" 1051 5.84977844381613e-05 928 6.54047517573659e-05 "late" FALSE FALSE "HLA-DRB5_6:32597552:C:T" FALSE
473 "Epicardial fat cells" "etoh" "HLA-DRB5" "6:32597636:G:C" 67349 2.13460165099377e-08 259 164 9.19321540655768e-10 -0.40374618768692 0.0640495046973228 0.805218245860894 -40944.27734375 165903.78125 5.5659166924987e-08 -0.33056828379631 0.0594680979847908 "chr6" 1051 5.84977844381613e-05 928 6.54047517573659e-05 "late" FALSE FALSE "HLA-DRB5_6:32597636:G:C" FALSE
474 "Epicardial fat cells" "etoh" "HLA-DRB5" "6:32597661:C:G" 67374 2.13460165099377e-08 259 164 9.19321540655768e-10 -0.40374618768692 0.0640495046973228 0.805218245860894 -40944.27734375 165903.78125 5.5659166924987e-08 -0.33056828379631 0.0594680979847908 "chr6" 1051 5.84977844381613e-05 928 6.54047517573659e-05 "late" FALSE FALSE "HLA-DRB5_6:32597661:C:G" FALSE
475 "Epicardial fat cells" "etoh" "HLA-DRB5" "6:32597670:T:C" 67383 2.13460165099377e-08 259 164 9.19321540655768e-10 -0.40374618768692 0.0640495046973228 0.805218245860894 -40944.27734375 165903.78125 5.5659166924987e-08 -0.33056828379631 0.0594680979847908 "chr6" 1051 5.84977844381613e-05 928 6.54047517573659e-05 "late" FALSE FALSE "HLA-DRB5_6:32597670:T:C" FALSE
476 "Epicardial fat cells" "etoh" "HLA-DRB5" "6:32597671:C:T" 67384 2.13460165099377e-08 259 164 9.19321540655768e-10 -0.40374618768692 0.0640495046973228 0.805218245860894 -40944.27734375 165903.78125 5.5659166924987e-08 -0.33056828379631 0.0594680979847908 "chr6" 1051 5.84977844381613e-05 928 6.54047517573659e-05 "late" FALSE FALSE "HLA-DRB5_6:32597671:C:T" FALSE
477 "Epicardial fat cells" "etoh" "HLA-DRB5" "6:32597688:G:A" 67401 -3.94080279519926e-09 247 169 6.47435098527213e-10 -0.414849638938904 0.0651846006512642 0.776532838330379 -47067.60546875 165690.234375 3.26382954614207e-08 -0.345472931861877 0.0610392279922962 "chr6" 1051 3.43028485299532e-05 928 6.54047517573659e-05 "late" FALSE FALSE "HLA-DRB5_6:32597688:G:A" FALSE
478 "Epicardial fat cells" "etoh" "HLA-DRB5" "6:32597785:A:G" 67498 1.05088080459836e-08 0 0 5.03681307351777e-18 -0.473133087158203 0.0516050979495049 0.82471468988698 -34238.09375 154462.796875 4.78880790173551e-15 -0.406671106815338 0.0495170466601849 "chr6" 1051 5.03303710472402e-12 928 2.33532921659195e-11 "late" FALSE FALSE "HLA-DRB5_6:32597785:A:G" FALSE
479 "Epicardial fat cells" "etoh" "HLA-DRB5" "6:32597944:T:C" 67657 -1.64200120167379e-08 0 0 1.73928439551271e-17 -0.515636146068573 0.0572916977107525 0.959220198098485 -7937.6953125 155122.296875 5.74551313348745e-15 -0.458915650844574 0.0560580007731915 "chr6" 1051 6.03853430329531e-12 928 2.78794021565077e-11 "late" FALSE FALSE "HLA-DRB5_6:32597944:T:C" FALSE
480 "Epicardial fat cells" "etoh" "HLA-DRB5" "6:32598002:A:C" 67715 2.13460165099377e-08 259 164 9.19321540655768e-10 -0.40374618768692 0.0640495046973228 0.805218245860894 -40944.27734375 165903.78125 5.5659166924987e-08 -0.33056828379631 0.0594680979847908 "chr6" 1051 5.84977844381613e-05 928 6.54047517573659e-05 "late" FALSE FALSE "HLA-DRB5_6:32598002:A:C" FALSE
481 "Epicardial fat cells" "etoh" "HLA-DRB5" "6:32598030:A:C" 67743 2.13460165099377e-08 259 164 9.19321540655768e-10 -0.40374618768692 0.0640495046973228 0.805218245860894 -40944.27734375 165903.78125 5.5659166924987e-08 -0.33056828379631 0.0594680979847908 "chr6" 1051 5.84977844381613e-05 928 6.54047517573659e-05 "late" FALSE FALSE "HLA-DRB5_6:32598030:A:C" FALSE
482 "Epicardial fat cells" "etoh" "HLA-DRB5" "6:32598077:C:T" 67790 2.13460165099377e-08 259 164 9.19321540655768e-10 -0.40374618768692 0.0640495046973228 0.805218245860894 -40944.27734375 165903.78125 5.5659166924987e-08 -0.33056828379631 0.0594680979847908 "chr6" 1051 5.84977844381613e-05 928 6.54047517573659e-05 "late" FALSE FALSE "HLA-DRB5_6:32598077:C:T" FALSE
483 "Epicardial fat cells" "etoh" "HLA-DRB5" "6:32598234:C:A" 67947 1.05088080459836e-08 0 0 5.03681307351777e-18 -0.473133087158203 0.0516050979495049 0.82471468988698 -34238.09375 154462.796875 4.78880790173551e-15 -0.406671106815338 0.0495170466601849 "chr6" 1051 5.03303710472402e-12 928 2.33532921659195e-11 "late" FALSE FALSE "HLA-DRB5_6:32598234:C:A" FALSE
484 "Epicardial fat cells" "etoh" "HLA-DRB5" "6:32598531:A:C" 68244 2.13460165099377e-08 259 164 9.19321540655768e-10 -0.40374618768692 0.0640495046973228 0.805218245860894 -40944.27734375 165903.78125 5.5659166924987e-08 -0.33056828379631 0.0594680979847908 "chr6" 1051 5.84977844381613e-05 928 6.54047517573659e-05 "late" FALSE FALSE "HLA-DRB5_6:32598531:A:C" FALSE
485 "Epicardial fat cells" "etoh" "HLA-DRB5" "6:32598756:A:G" 68469 2.13460165099377e-08 259 164 9.19321540655768e-10 -0.40374618768692 0.0640495046973228 0.805218245860894 -40944.27734375 165903.78125 5.5659166924987e-08 -0.33056828379631 0.0594680979847908 "chr6" 1051 5.84977844381613e-05 928 6.54047517573659e-05 "late" FALSE FALSE "HLA-DRB5_6:32598756:A:G" FALSE
486 "Epicardial fat cells" "etoh" "HLA-DRB5" "6:32598772:T:G" 68485 2.13460165099377e-08 259 164 9.19321540655768e-10 -0.40374618768692 0.0640495046973228 0.805218245860894 -40944.27734375 165903.78125 5.5659166924987e-08 -0.33056828379631 0.0594680979847908 "chr6" 1051 5.84977844381613e-05 928 6.54047517573659e-05 "late" FALSE FALSE "HLA-DRB5_6:32598772:T:G" FALSE
487 "Epicardial fat cells" "etoh" "HLA-DRB5" "6:32598780:G:C" 68493 2.13460165099377e-08 259 164 9.19321540655768e-10 -0.40374618768692 0.0640495046973228 0.805218245860894 -40944.27734375 165903.78125 5.5659166924987e-08 -0.33056828379631 0.0594680979847908 "chr6" 1051 5.84977844381613e-05 928 6.54047517573659e-05 "late" FALSE FALSE "HLA-DRB5_6:32598780:G:C" FALSE
488 "Epicardial fat cells" "etoh" "HLA-DRB5" "6:32598800:C:T" 68513 1.05088080459836e-08 0 0 5.03681307351777e-18 -0.473133087158203 0.0516050979495049 0.82471468988698 -34238.09375 154462.796875 4.78880790173551e-15 -0.406671106815338 0.0495170466601849 "chr6" 1051 5.03303710472402e-12 928 2.33532921659195e-11 "late" FALSE FALSE "HLA-DRB5_6:32598800:C:T" FALSE
489 "Epicardial fat cells" "etoh" "HLA-DRB5" "6:32598821:C:A" 68534 2.13460165099377e-08 259 164 9.19321540655768e-10 -0.40374618768692 0.0640495046973228 0.805218245860894 -40944.27734375 165903.78125 5.5659166924987e-08 -0.33056828379631 0.0594680979847908 "chr6" 1051 5.84977844381613e-05 928 6.54047517573659e-05 "late" FALSE FALSE "HLA-DRB5_6:32598821:C:A" FALSE
490 "Epicardial fat cells" "etoh" "HLA-DRB5" "6:32598878:T:C" 68591 2.13460165099377e-08 259 164 9.19321540655768e-10 -0.40374618768692 0.0640495046973228 0.805218245860894 -40944.27734375 165903.78125 5.5659166924987e-08 -0.33056828379631 0.0594680979847908 "chr6" 1051 5.84977844381613e-05 928 6.54047517573659e-05 "late" FALSE FALSE "HLA-DRB5_6:32598878:T:C" FALSE
491 "Epicardial fat cells" "etoh" "HLA-DRB5" "6:32598909:T:A" 68622 2.13460165099377e-08 259 164 9.19321540655768e-10 -0.40374618768692 0.0640495046973228 0.805218245860894 -40944.27734375 165903.78125 5.5659166924987e-08 -0.33056828379631 0.0594680979847908 "chr6" 1051 5.84977844381613e-05 928 6.54047517573659e-05 "late" FALSE FALSE "HLA-DRB5_6:32598909:T:A" FALSE
492 "Epicardial fat cells" "etoh" "HLA-DRB5" "6:32598966:A:G" 68679 2.13460165099377e-08 259 164 9.19321540655768e-10 -0.40374618768692 0.0640495046973228 0.805218245860894 -40944.27734375 165903.78125 5.5659166924987e-08 -0.33056828379631 0.0594680979847908 "chr6" 1051 5.84977844381613e-05 928 6.54047517573659e-05 "late" FALSE FALSE "HLA-DRB5_6:32598966:A:G" FALSE
493 "Epicardial fat cells" "etoh" "HLA-DRB5" "6:32598967:C:T" 68680 2.13460165099377e-08 259 164 9.19321540655768e-10 -0.40374618768692 0.0640495046973228 0.805218245860894 -40944.27734375 165903.78125 5.5659166924987e-08 -0.33056828379631 0.0594680979847908 "chr6" 1051 5.84977844381613e-05 928 6.54047517573659e-05 "late" FALSE FALSE "HLA-DRB5_6:32598967:C:T" FALSE
494 "Epicardial fat cells" "etoh" "HLA-DRB5" "6:32598995:G:T" 68708 2.13460165099377e-08 259 164 9.19321540655768e-10 -0.40374618768692 0.0640495046973228 0.805218245860894 -40944.27734375 165903.78125 5.5659166924987e-08 -0.33056828379631 0.0594680979847908 "chr6" 1051 5.84977844381613e-05 928 6.54047517573659e-05 "late" FALSE FALSE "HLA-DRB5_6:32598995:G:T" FALSE
495 "Epicardial fat cells" "etoh" "HLA-DRB5" "6:32599094:G:A" 68807 2.13460165099377e-08 259 164 9.19321540655768e-10 -0.40374618768692 0.0640495046973228 0.805218245860894 -40944.27734375 165903.78125 5.5659166924987e-08 -0.33056828379631 0.0594680979847908 "chr6" 1051 5.84977844381613e-05 928 6.54047517573659e-05 "late" FALSE FALSE "HLA-DRB5_6:32599094:G:A" FALSE
496 "Epicardial fat cells" "etoh" "HLA-DRB5" "6:32599095:T:C" 68808 2.13460165099377e-08 259 164 9.19321540655768e-10 -0.40374618768692 0.0640495046973228 0.805218245860894 -40944.27734375 165903.78125 5.5659166924987e-08 -0.33056828379631 0.0594680979847908 "chr6" 1051 5.84977844381613e-05 928 6.54047517573659e-05 "late" FALSE FALSE "HLA-DRB5_6:32599095:T:C" FALSE
497 "Epicardial fat cells" "etoh" "HLA-DRB5" "6:32599132:A:T" 68845 2.13460165099377e-08 259 164 9.19321540655768e-10 -0.40374618768692 0.0640495046973228 0.805218245860894 -40944.27734375 165903.78125 5.5659166924987e-08 -0.33056828379631 0.0594680979847908 "chr6" 1051 5.84977844381613e-05 928 6.54047517573659e-05 "late" FALSE FALSE "HLA-DRB5_6:32599132:A:T" FALSE
498 "Epicardial fat cells" "etoh" "HLA-DRB5" "6:32599171:G:A" 68884 2.13460165099377e-08 259 164 9.19321540655768e-10 -0.40374618768692 0.0640495046973228 0.805218245860894 -40944.27734375 165903.78125 5.5659166924987e-08 -0.33056828379631 0.0594680979847908 "chr6" 1051 5.84977844381613e-05 928 6.54047517573659e-05 "late" FALSE FALSE "HLA-DRB5_6:32599171:G:A" FALSE
499 "Epicardial fat cells" "etoh" "HLA-DRB5" "6:32599195:G:C" 68908 2.13460165099377e-08 259 164 9.19321540655768e-10 -0.40374618768692 0.0640495046973228 0.805218245860894 -40944.27734375 165903.78125 5.5659166924987e-08 -0.33056828379631 0.0594680979847908 "chr6" 1051 5.84977844381613e-05 928 6.54047517573659e-05 "late" FALSE FALSE "HLA-DRB5_6:32599195:G:C" FALSE
500 "Epicardial fat cells" "etoh" "HLA-DRB5" "6:32599229:C:T" 68942 2.13460165099377e-08 259 164 9.19321540655768e-10 -0.40374618768692 0.0640495046973228 0.805218245860894 -40944.27734375 165903.78125 5.5659166924987e-08 -0.33056828379631 0.0594680979847908 "chr6" 1051 5.84977844381613e-05 928 6.54047517573659e-05 "late" FALSE FALSE "HLA-DRB5_6:32599229:C:T" FALSE
501 "Epicardial fat cells" "etoh" "HLA-DRB5" "6:32599230:A:G" 68943 2.13460165099377e-08 259 164 9.19321540655768e-10 -0.40374618768692 0.0640495046973228 0.805218245860894 -40944.27734375 165903.78125 5.5659166924987e-08 -0.33056828379631 0.0594680979847908 "chr6" 1051 5.84977844381613e-05 928 6.54047517573659e-05 "late" FALSE FALSE "HLA-DRB5_6:32599230:A:G" FALSE
502 "Epicardial fat cells" "etoh" "HLA-DRB5" "6:32599247:C:T" 68960 2.13460165099377e-08 259 164 9.19321540655768e-10 -0.40374618768692 0.0640495046973228 0.805218245860894 -40944.27734375 165903.78125 5.5659166924987e-08 -0.33056828379631 0.0594680979847908 "chr6" 1051 5.84977844381613e-05 928 6.54047517573659e-05 "late" FALSE FALSE "HLA-DRB5_6:32599247:C:T" FALSE
503 "Epicardial fat cells" "etoh" "HLA-DRB5" "6:32599377:A:C" 69090 2.13460165099377e-08 259 164 9.19321540655768e-10 -0.40374618768692 0.0640495046973228 0.805218245860894 -40944.27734375 165903.78125 5.5659166924987e-08 -0.33056828379631 0.0594680979847908 "chr6" 1051 5.84977844381613e-05 928 6.54047517573659e-05 "late" FALSE FALSE "HLA-DRB5_6:32599377:A:C" FALSE
504 "Epicardial fat cells" "etoh" "HLA-DRB5" "6:32599378:G:A" 69091 2.13460165099377e-08 259 164 9.19321540655768e-10 -0.40374618768692 0.0640495046973228 0.805218245860894 -40944.27734375 165903.78125 5.5659166924987e-08 -0.33056828379631 0.0594680979847908 "chr6" 1051 5.84977844381613e-05 928 6.54047517573659e-05 "late" FALSE FALSE "HLA-DRB5_6:32599378:G:A" FALSE
505 "Epicardial fat cells" "etoh" "HLA-DRB5" "6:32599520:T:C" 69233 2.13460165099377e-08 259 164 9.19321540655768e-10 -0.40374618768692 0.0640495046973228 0.805218245860894 -40944.27734375 165903.78125 5.5659166924987e-08 -0.33056828379631 0.0594680979847908 "chr6" 1051 5.84977844381613e-05 928 6.54047517573659e-05 "late" FALSE FALSE "HLA-DRB5_6:32599520:T:C" FALSE
506 "Epicardial fat cells" "etoh" "HLA-DRB5" "6:32599521:G:A" 69234 2.13460165099377e-08 259 164 9.19321540655768e-10 -0.40374618768692 0.0640495046973228 0.805218245860894 -40944.27734375 165903.78125 5.5659166924987e-08 -0.33056828379631 0.0594680979847908 "chr6" 1051 5.84977844381613e-05 928 6.54047517573659e-05 "late" FALSE FALSE "HLA-DRB5_6:32599521:G:A" FALSE
507 "Epicardial fat cells" "etoh" "HLA-DRB5" "6:32599529:C:T" 69242 1.05088080459836e-08 0 0 5.03681307351777e-18 -0.473133087158203 0.0516050979495049 0.82471468988698 -34238.09375 154462.796875 4.78880790173551e-15 -0.406671106815338 0.0495170466601849 "chr6" 1051 5.03303710472402e-12 928 2.33532921659195e-11 "late" FALSE FALSE "HLA-DRB5_6:32599529:C:T" FALSE
508 "Epicardial fat cells" "etoh" "HLA-DRB5" "6:32599553:T:C" 69266 2.13460165099377e-08 259 164 9.19321540655768e-10 -0.40374618768692 0.0640495046973228 0.805218245860894 -40944.27734375 165903.78125 5.5659166924987e-08 -0.33056828379631 0.0594680979847908 "chr6" 1051 5.84977844381613e-05 928 6.54047517573659e-05 "late" FALSE FALSE "HLA-DRB5_6:32599553:T:C" FALSE
509 "Epicardial fat cells" "etoh" "HLA-DRB5" "6:32599560:C:T" 69273 2.13460165099377e-08 259 164 9.19321540655768e-10 -0.40374618768692 0.0640495046973228 0.805218245860894 -40944.27734375 165903.78125 5.5659166924987e-08 -0.33056828379631 0.0594680979847908 "chr6" 1051 5.84977844381613e-05 928 6.54047517573659e-05 "late" FALSE FALSE "HLA-DRB5_6:32599560:C:T" FALSE
510 "Epicardial fat cells" "etoh" "HLA-DRB5" "6:32599572:G:A" 69285 2.13460165099377e-08 259 164 9.19321540655768e-10 -0.40374618768692 0.0640495046973228 0.805218245860894 -40944.27734375 165903.78125 5.5659166924987e-08 -0.33056828379631 0.0594680979847908 "chr6" 1051 5.84977844381613e-05 928 6.54047517573659e-05 "late" FALSE FALSE "HLA-DRB5_6:32599572:G:A" FALSE
511 "Epicardial fat cells" "etoh" "HLA-DRB5" "6:32599574:A:G" 69287 1.05088080459836e-08 0 0 5.03681307351777e-18 -0.473133087158203 0.0516050979495049 0.82471468988698 -34238.09375 154462.796875 4.78880790173551e-15 -0.406671106815338 0.0495170466601849 "chr6" 1051 5.03303710472402e-12 928 2.33532921659195e-11 "late" FALSE FALSE "HLA-DRB5_6:32599574:A:G" FALSE
512 "Epicardial fat cells" "etoh" "HLA-DRB5" "6:32599576:A:G" 69289 2.13460165099377e-08 259 164 9.19321540655768e-10 -0.40374618768692 0.0640495046973228 0.805218245860894 -40944.27734375 165903.78125 5.5659166924987e-08 -0.33056828379631 0.0594680979847908 "chr6" 1051 5.84977844381613e-05 928 6.54047517573659e-05 "late" FALSE FALSE "HLA-DRB5_6:32599576:A:G" FALSE
513 "Epicardial fat cells" "etoh" "HLA-DRB5" "6:32599579:A:G" 69292 2.13460165099377e-08 259 164 9.19321540655768e-10 -0.40374618768692 0.0640495046973228 0.805218245860894 -40944.27734375 165903.78125 5.5659166924987e-08 -0.33056828379631 0.0594680979847908 "chr6" 1051 5.84977844381613e-05 928 6.54047517573659e-05 "late" FALSE FALSE "HLA-DRB5_6:32599579:A:G" FALSE
514 "Epicardial fat cells" "etoh" "HLA-DRB5" "6:32599591:C:G" 69304 2.15102158307445e-08 259 155 1.76368586083403e-09 -0.457225412130356 0.0738658830523491 0.800562780144908 -41965.9296875 165991.28125 6.36562421034188e-08 -0.374958455562592 0.0677664801478386 "chr6" 1051 6.69027104506931e-05 928 7.39996606653674e-05 "late" FALSE FALSE "HLA-DRB5_6:32599591:C:G" FALSE
515 "Epicardial fat cells" "etoh" "HLA-DRB5" "6:32599598:A:G" 69311 2.15102158307445e-08 259 155 1.76368586083403e-09 -0.457225412130356 0.0738658830523491 0.800562780144908 -41965.9296875 165991.28125 6.36562421034188e-08 -0.374958455562592 0.0677664801478386 "chr6" 1051 6.69027104506931e-05 928 7.39996606653674e-05 "late" FALSE FALSE "HLA-DRB5_6:32599598:A:G" FALSE
516 "Epicardial fat cells" "etoh" "HLA-DRB5" "6:32599711:A:T" 69424 2.13460165099377e-08 259 164 9.19321540655768e-10 -0.40374618768692 0.0640495046973228 0.805218245860894 -40944.27734375 165903.78125 5.5659166924987e-08 -0.33056828379631 0.0594680979847908 "chr6" 1051 5.84977844381613e-05 928 6.54047517573659e-05 "late" FALSE FALSE "HLA-DRB5_6:32599711:A:T" FALSE
517 "Epicardial fat cells" "etoh" "HLA-DRB5" "6:32599714:G:T" 69427 1.05088080459836e-08 0 0 5.03681307351777e-18 -0.473133087158203 0.0516050979495049 0.82471468988698 -34238.09375 154462.796875 4.78880790173551e-15 -0.406671106815338 0.0495170466601849 "chr6" 1051 5.03303710472402e-12 928 2.33532921659195e-11 "late" FALSE FALSE "HLA-DRB5_6:32599714:G:T" FALSE
518 "Epicardial fat cells" "etoh" "HLA-DRB5" "6:32599725:A:T" 69438 2.13460165099377e-08 259 164 9.19321540655768e-10 -0.40374618768692 0.0640495046973228 0.805218245860894 -40944.27734375 165903.78125 5.5659166924987e-08 -0.33056828379631 0.0594680979847908 "chr6" 1051 5.84977844381613e-05 928 6.54047517573659e-05 "late" FALSE FALSE "HLA-DRB5_6:32599725:A:T" FALSE
519 "Epicardial fat cells" "etoh" "HLA-DRB5" "6:32599729:C:G" 69442 1.05088080459836e-08 0 0 5.03681307351777e-18 -0.473133087158203 0.0516050979495049 0.82471468988698 -34238.09375 154462.796875 4.78880790173551e-15 -0.406671106815338 0.0495170466601849 "chr6" 1051 5.03303710472402e-12 928 2.33532921659195e-11 "late" FALSE FALSE "HLA-DRB5_6:32599729:C:G" FALSE
520 "Epicardial fat cells" "etoh" "HLA-DRB5" "6:32599809:A:C" 69522 2.13460165099377e-08 259 164 9.19321540655768e-10 -0.40374618768692 0.0640495046973228 0.805218245860894 -40944.27734375 165903.78125 5.5659166924987e-08 -0.33056828379631 0.0594680979847908 "chr6" 1051 5.84977844381613e-05 928 6.54047517573659e-05 "late" FALSE FALSE "HLA-DRB5_6:32599809:A:C" FALSE
521 "Epicardial fat cells" "etoh" "HLA-DRB5" "6:32599850:T:C" 69563 2.13460165099377e-08 259 164 9.19321540655768e-10 -0.40374618768692 0.0640495046973228 0.805218245860894 -40944.27734375 165903.78125 5.5659166924987e-08 -0.33056828379631 0.0594680979847908 "chr6" 1051 5.84977844381613e-05 928 6.54047517573659e-05 "late" FALSE FALSE "HLA-DRB5_6:32599850:T:C" FALSE
522 "Epicardial fat cells" "etoh" "HLA-DRB5" "6:32600021:G:T" 69734 2.13460165099377e-08 259 164 9.19321540655768e-10 -0.40374618768692 0.0640495046973228 0.805218245860894 -40944.27734375 165903.78125 5.5659166924987e-08 -0.33056828379631 0.0594680979847908 "chr6" 1051 5.84977844381613e-05 928 6.54047517573659e-05 "late" FALSE FALSE "HLA-DRB5_6:32600021:G:T" FALSE
523 "Epicardial fat cells" "etoh" "HLA-DRB5" "6:32600043:A:T" 69756 2.13460165099377e-08 259 164 9.19321540655768e-10 -0.40374618768692 0.0640495046973228 0.805218245860894 -40944.27734375 165903.78125 5.5659166924987e-08 -0.33056828379631 0.0594680979847908 "chr6" 1051 5.84977844381613e-05 928 6.54047517573659e-05 "late" FALSE FALSE "HLA-DRB5_6:32600043:A:T" FALSE
524 "Epicardial fat cells" "etoh" "HLA-DRB5" "6:32600103:C:T" 69816 2.13460165099377e-08 259 164 9.19321540655768e-10 -0.40374618768692 0.0640495046973228 0.805218245860894 -40944.27734375 165903.78125 5.5659166924987e-08 -0.33056828379631 0.0594680979847908 "chr6" 1051 5.84977844381613e-05 928 6.54047517573659e-05 "late" FALSE FALSE "HLA-DRB5_6:32600103:C:T" FALSE
525 "Epicardial fat cells" "etoh" "HLA-DRB5" "6:32600177:T:C" 69890 2.13460165099377e-08 259 164 9.19321540655768e-10 -0.40374618768692 0.0640495046973228 0.805218245860894 -40944.27734375 165903.78125 5.5659166924987e-08 -0.33056828379631 0.0594680979847908 "chr6" 1051 5.84977844381613e-05 928 6.54047517573659e-05 "late" FALSE FALSE "HLA-DRB5_6:32600177:T:C" FALSE
526 "Epicardial fat cells" "etoh" "HLA-DRB5" "6:32600183:G:A" 69896 2.13460165099377e-08 259 164 9.19321540655768e-10 -0.40374618768692 0.0640495046973228 0.805218245860894 -40944.27734375 165903.78125 5.5659166924987e-08 -0.33056828379631 0.0594680979847908 "chr6" 1051 5.84977844381613e-05 928 6.54047517573659e-05 "late" FALSE FALSE "HLA-DRB5_6:32600183:G:A" FALSE
527 "Epicardial fat cells" "etoh" "HLA-DRB5" "6:32600241:C:T" 69954 2.13460165099377e-08 259 164 9.19321540655768e-10 -0.40374618768692 0.0640495046973228 0.805218245860894 -40944.27734375 165903.78125 5.5659166924987e-08 -0.33056828379631 0.0594680979847908 "chr6" 1051 5.84977844381613e-05 928 6.54047517573659e-05 "late" FALSE FALSE "HLA-DRB5_6:32600241:C:T" FALSE
528 "Epicardial fat cells" "etoh" "HLA-DRB5" "6:32600308:T:C" 70021 2.13460165099377e-08 259 164 9.19321540655768e-10 -0.40374618768692 0.0640495046973228 0.805218245860894 -40944.27734375 165903.78125 5.5659166924987e-08 -0.33056828379631 0.0594680979847908 "chr6" 1051 5.84977844381613e-05 928 6.54047517573659e-05 "late" FALSE FALSE "HLA-DRB5_6:32600308:T:C" FALSE
529 "Epicardial fat cells" "etoh" "HLA-DRB5" "6:32600319:T:C" 70032 2.13460165099377e-08 259 164 9.19321540655768e-10 -0.40374618768692 0.0640495046973228 0.805218245860894 -40944.27734375 165903.78125 5.5659166924987e-08 -0.33056828379631 0.0594680979847908 "chr6" 1051 5.84977844381613e-05 928 6.54047517573659e-05 "late" FALSE FALSE "HLA-DRB5_6:32600319:T:C" FALSE
530 "Epicardial fat cells" "etoh" "HLA-DRB5" "6:32600320:G:A" 70033 2.13460165099377e-08 259 164 9.19321540655768e-10 -0.40374618768692 0.0640495046973228 0.805218245860894 -40944.27734375 165903.78125 5.5659166924987e-08 -0.33056828379631 0.0594680979847908 "chr6" 1051 5.84977844381613e-05 928 6.54047517573659e-05 "late" FALSE FALSE "HLA-DRB5_6:32600320:G:A" FALSE
531 "Epicardial fat cells" "etoh" "HLA-DRB5" "6:32600330:A:G" 70043 2.13460165099377e-08 259 164 9.19321540655768e-10 -0.40374618768692 0.0640495046973228 0.805218245860894 -40944.27734375 165903.78125 5.5659166924987e-08 -0.33056828379631 0.0594680979847908 "chr6" 1051 5.84977844381613e-05 928 6.54047517573659e-05 "late" FALSE FALSE "HLA-DRB5_6:32600330:A:G" FALSE
532 "Epicardial fat cells" "etoh" "HLA-DRB5" "6:32600341:T:C" 70054 2.13460165099377e-08 259 164 9.19321540655768e-10 -0.40374618768692 0.0640495046973228 0.805218245860894 -40944.27734375 165903.78125 5.5659166924987e-08 -0.33056828379631 0.0594680979847908 "chr6" 1051 5.84977844381613e-05 928 6.54047517573659e-05 "late" FALSE FALSE "HLA-DRB5_6:32600341:T:C" FALSE
533 "Epicardial fat cells" "etoh" "HLA-DRB5" "6:32600416:A:C" 70129 2.13460165099377e-08 259 164 9.19321540655768e-10 -0.40374618768692 0.0640495046973228 0.805218245860894 -40944.27734375 165903.78125 5.5659166924987e-08 -0.33056828379631 0.0594680979847908 "chr6" 1051 5.84977844381613e-05 928 6.54047517573659e-05 "late" FALSE FALSE "HLA-DRB5_6:32600416:A:C" FALSE
534 "Epicardial fat cells" "etoh" "HLA-DRB5" "6:32600418:C:T" 70131 2.13460165099377e-08 259 164 9.19321540655768e-10 -0.40374618768692 0.0640495046973228 0.805218245860894 -40944.27734375 165903.78125 5.5659166924987e-08 -0.33056828379631 0.0594680979847908 "chr6" 1051 5.84977844381613e-05 928 6.54047517573659e-05 "late" FALSE FALSE "HLA-DRB5_6:32600418:C:T" FALSE
535 "Epicardial fat cells" "etoh" "HLA-DRB5" "6:32600423:G:C" 70136 2.13460165099377e-08 259 164 9.19321540655768e-10 -0.40374618768692 0.0640495046973228 0.805218245860894 -40944.27734375 165903.78125 5.5659166924987e-08 -0.33056828379631 0.0594680979847908 "chr6" 1051 5.84977844381613e-05 928 6.54047517573659e-05 "late" FALSE FALSE "HLA-DRB5_6:32600423:G:C" FALSE
536 "Epicardial fat cells" "etoh" "HLA-DRB5" "6:32600474:C:T" 70187 2.13460165099377e-08 259 164 9.19321540655768e-10 -0.40374618768692 0.0640495046973228 0.805218245860894 -40944.27734375 165903.78125 5.5659166924987e-08 -0.33056828379631 0.0594680979847908 "chr6" 1051 5.84977844381613e-05 928 6.54047517573659e-05 "late" FALSE TRUE "HLA-DRB5_6:32600474:C:T" FALSE
537 "Epicardial fat cells" "etoh" "HLA-DRB5" "6:32600652:C:T" 70365 2.13460165099377e-08 259 164 9.19321540655768e-10 -0.40374618768692 0.0640495046973228 0.805218245860894 -40944.27734375 165903.78125 5.5659166924987e-08 -0.33056828379631 0.0594680979847908 "chr6" 1051 5.84977844381613e-05 928 6.54047517573659e-05 "late" FALSE FALSE "HLA-DRB5_6:32600652:C:T" FALSE
538 "Epicardial fat cells" "etoh" "HLA-DRB5" "6:32600694:G:A" 70407 2.13460165099377e-08 259 164 9.19321540655768e-10 -0.40374618768692 0.0640495046973228 0.805218245860894 -40944.27734375 165903.78125 5.5659166924987e-08 -0.33056828379631 0.0594680979847908 "chr6" 1051 5.84977844381613e-05 928 6.54047517573659e-05 "late" FALSE FALSE "HLA-DRB5_6:32600694:G:A" FALSE
539 "Epicardial fat cells" "etoh" "HLA-DRB5" "6:32600745:G:A" 70458 2.13460165099377e-08 259 164 9.19321540655768e-10 -0.40374618768692 0.0640495046973228 0.805218245860894 -40944.27734375 165903.78125 5.5659166924987e-08 -0.33056828379631 0.0594680979847908 "chr6" 1051 5.84977844381613e-05 928 6.54047517573659e-05 "late" FALSE FALSE "HLA-DRB5_6:32600745:G:A" FALSE
540 "Epicardial fat cells" "etoh" "HLA-DRB5" "6:32600761:A:G" 70474 2.13460165099377e-08 259 164 9.19321540655768e-10 -0.40374618768692 0.0640495046973228 0.805218245860894 -40944.27734375 165903.78125 5.5659166924987e-08 -0.33056828379631 0.0594680979847908 "chr6" 1051 5.84977844381613e-05 928 6.54047517573659e-05 "late" FALSE FALSE "HLA-DRB5_6:32600761:A:G" FALSE
541 "Epicardial fat cells" "etoh" "HLA-DRB5" "6:32600818:T:C" 70531 2.13460165099377e-08 259 164 9.19321540655768e-10 -0.40374618768692 0.0640495046973228 0.805218245860894 -40944.27734375 165903.78125 5.5659166924987e-08 -0.33056828379631 0.0594680979847908 "chr6" 1051 5.84977844381613e-05 928 6.54047517573659e-05 "late" FALSE FALSE "HLA-DRB5_6:32600818:T:C" FALSE
542 "Epicardial fat cells" "etoh" "HLA-DRB5" "6:32600819:G:A" 70532 2.13460165099377e-08 259 164 9.19321540655768e-10 -0.40374618768692 0.0640495046973228 0.805218245860894 -40944.27734375 165903.78125 5.5659166924987e-08 -0.33056828379631 0.0594680979847908 "chr6" 1051 5.84977844381613e-05 928 6.54047517573659e-05 "late" FALSE FALSE "HLA-DRB5_6:32600819:G:A" FALSE
543 "Epicardial fat cells" "etoh" "HLA-DRB5" "6:32600904:C:T" 70617 2.13460165099377e-08 259 164 9.19321540655768e-10 -0.40374618768692 0.0640495046973228 0.805218245860894 -40944.27734375 165903.78125 5.5659166924987e-08 -0.33056828379631 0.0594680979847908 "chr6" 1051 5.84977844381613e-05 928 6.54047517573659e-05 "late" FALSE FALSE "HLA-DRB5_6:32600904:C:T" FALSE
544 "Epicardial fat cells" "etoh" "HLA-DRB5" "6:32600905:A:G" 70618 2.13460165099377e-08 259 164 9.19321540655768e-10 -0.40374618768692 0.0640495046973228 0.805218245860894 -40944.27734375 165903.78125 5.5659166924987e-08 -0.33056828379631 0.0594680979847908 "chr6" 1051 5.84977844381613e-05 928 6.54047517573659e-05 "late" FALSE FALSE "HLA-DRB5_6:32600905:A:G" FALSE
545 "Epicardial fat cells" "etoh" "HLA-DRB5" "6:32600909:A:G" 70622 2.13460165099377e-08 259 164 9.19321540655768e-10 -0.40374618768692 0.0640495046973228 0.805218245860894 -40944.27734375 165903.78125 5.5659166924987e-08 -0.33056828379631 0.0594680979847908 "chr6" 1051 5.84977844381613e-05 928 6.54047517573659e-05 "late" FALSE FALSE "HLA-DRB5_6:32600909:A:G" FALSE
546 "Epicardial fat cells" "etoh" "HLA-DRB5" "6:32600918:C:T" 70631 2.13460165099377e-08 259 164 9.19321540655768e-10 -0.40374618768692 0.0640495046973228 0.805218245860894 -40944.27734375 165903.78125 5.5659166924987e-08 -0.33056828379631 0.0594680979847908 "chr6" 1051 5.84977844381613e-05 928 6.54047517573659e-05 "late" FALSE FALSE "HLA-DRB5_6:32600918:C:T" FALSE
547 "Epicardial fat cells" "etoh" "HLA-DRB5" "6:32600924:C:T" 70637 2.13460165099377e-08 259 164 9.19321540655768e-10 -0.40374618768692 0.0640495046973228 0.805218245860894 -40944.27734375 165903.78125 5.5659166924987e-08 -0.33056828379631 0.0594680979847908 "chr6" 1051 5.84977844381613e-05 928 6.54047517573659e-05 "late" FALSE TRUE "HLA-DRB5_6:32600924:C:T" FALSE
548 "Epicardial fat cells" "etoh" "HLA-DRB5" "6:32600963:G:T" 70676 2.13460165099377e-08 259 164 9.19321540655768e-10 -0.40374618768692 0.0640495046973228 0.805218245860894 -40944.27734375 165903.78125 5.5659166924987e-08 -0.33056828379631 0.0594680979847908 "chr6" 1051 5.84977844381613e-05 928 6.54047517573659e-05 "late" FALSE TRUE "HLA-DRB5_6:32600963:G:T" FALSE
549 "Epicardial fat cells" "etoh" "HLA-DRB5" "6:32600986:G:A" 70699 2.13460165099377e-08 259 164 9.19321540655768e-10 -0.40374618768692 0.0640495046973228 0.805218245860894 -40944.27734375 165903.78125 5.5659166924987e-08 -0.33056828379631 0.0594680979847908 "chr6" 1051 5.84977844381613e-05 928 6.54047517573659e-05 "late" FALSE TRUE "HLA-DRB5_6:32600986:G:A" FALSE
550 "Epicardial fat cells" "etoh" "HLA-DRB5" "6:32600993:T:C" 70706 2.13460165099377e-08 259 164 9.19321540655768e-10 -0.40374618768692 0.0640495046973228 0.805218245860894 -40944.27734375 165903.78125 5.5659166924987e-08 -0.33056828379631 0.0594680979847908 "chr6" 1051 5.84977844381613e-05 928 6.54047517573659e-05 "late" FALSE TRUE "HLA-DRB5_6:32600993:T:C" FALSE
551 "Epicardial fat cells" "etoh" "HLA-DRB5" "6:32601028:T:C" 70741 2.13460165099377e-08 259 164 9.19321540655768e-10 -0.40374618768692 0.0640495046973228 0.805218245860894 -40944.27734375 165903.78125 5.5659166924987e-08 -0.33056828379631 0.0594680979847908 "chr6" 1051 5.84977844381613e-05 928 6.54047517573659e-05 "late" FALSE TRUE "HLA-DRB5_6:32601028:T:C" FALSE
552 "Epicardial fat cells" "etoh" "HLA-DRB5" "6:32601235:G:C" 70948 2.13460165099377e-08 259 164 9.19321540655768e-10 -0.40374618768692 0.0640495046973228 0.805218245860894 -40944.27734375 165903.78125 5.5659166924987e-08 -0.33056828379631 0.0594680979847908 "chr6" 1051 5.84977844381613e-05 928 6.54047517573659e-05 "late" FALSE FALSE "HLA-DRB5_6:32601235:G:C" FALSE
553 "Epicardial fat cells" "etoh" "HLA-DRB5" "6:32601248:C:T" 70961 2.13460165099377e-08 259 164 9.19321540655768e-10 -0.40374618768692 0.0640495046973228 0.805218245860894 -40944.27734375 165903.78125 5.5659166924987e-08 -0.33056828379631 0.0594680979847908 "chr6" 1051 5.84977844381613e-05 928 6.54047517573659e-05 "late" FALSE FALSE "HLA-DRB5_6:32601248:C:T" FALSE
554 "Epicardial fat cells" "etoh" "HLA-DRB5" "6:32601250:G:A" 70963 2.13460165099377e-08 259 164 9.19321540655768e-10 -0.40374618768692 0.0640495046973228 0.805218245860894 -40944.27734375 165903.78125 5.5659166924987e-08 -0.33056828379631 0.0594680979847908 "chr6" 1051 5.84977844381613e-05 928 6.54047517573659e-05 "late" FALSE FALSE "HLA-DRB5_6:32601250:G:A" FALSE
555 "Epicardial fat cells" "etoh" "HLA-DRB5" "6:32601261:T:A" 70974 2.13460165099377e-08 259 164 9.19321540655768e-10 -0.40374618768692 0.0640495046973228 0.805218245860894 -40944.27734375 165903.78125 5.5659166924987e-08 -0.33056828379631 0.0594680979847908 "chr6" 1051 5.84977844381613e-05 928 6.54047517573659e-05 "late" FALSE FALSE "HLA-DRB5_6:32601261:T:A" FALSE
556 "Epicardial fat cells" "etoh" "HLA-DRB5" "6:32601273:A:G" 70986 2.13460165099377e-08 259 164 9.19321540655768e-10 -0.40374618768692 0.0640495046973228 0.805218245860894 -40944.27734375 165903.78125 5.5659166924987e-08 -0.33056828379631 0.0594680979847908 "chr6" 1051 5.84977844381613e-05 928 6.54047517573659e-05 "late" FALSE FALSE "HLA-DRB5_6:32601273:A:G" FALSE
557 "Epicardial fat cells" "etoh" "HLA-DRB5" "6:32601279:T:C" 70992 2.13460165099377e-08 259 164 9.19321540655768e-10 -0.40374618768692 0.0640495046973228 0.805218245860894 -40944.27734375 165903.78125 5.5659166924987e-08 -0.33056828379631 0.0594680979847908 "chr6" 1051 5.84977844381613e-05 928 6.54047517573659e-05 "late" FALSE FALSE "HLA-DRB5_6:32601279:T:C" FALSE
558 "Epicardial fat cells" "etoh" "HLA-DRB5" "6:32601331:C:T" 71044 2.13460165099377e-08 259 164 9.19321540655768e-10 -0.40374618768692 0.0640495046973228 0.805218245860894 -40944.27734375 165903.78125 5.5659166924987e-08 -0.33056828379631 0.0594680979847908 "chr6" 1051 5.84977844381613e-05 928 6.54047517573659e-05 "late" FALSE FALSE "HLA-DRB5_6:32601331:C:T" FALSE
559 "Epicardial fat cells" "etoh" "HLA-DRB5" "6:32601350:C:T" 71063 2.13460165099377e-08 259 164 9.19321540655768e-10 -0.40374618768692 0.0640495046973228 0.805218245860894 -40944.27734375 165903.78125 5.5659166924987e-08 -0.33056828379631 0.0594680979847908 "chr6" 1051 5.84977844381613e-05 928 6.54047517573659e-05 "late" FALSE TRUE "HLA-DRB5_6:32601350:C:T" FALSE
560 "Epicardial fat cells" "etoh" "HLA-DRB5" "6:32601380:C:T" 71093 2.13460165099377e-08 259 164 9.19321540655768e-10 -0.40374618768692 0.0640495046973228 0.805218245860894 -40944.27734375 165903.78125 5.5659166924987e-08 -0.33056828379631 0.0594680979847908 "chr6" 1051 5.84977844381613e-05 928 6.54047517573659e-05 "late" FALSE TRUE "HLA-DRB5_6:32601380:C:T" FALSE
561 "Epicardial fat cells" "etoh" "HLA-DRB5" "6:32601381:T:C" 71094 2.13460165099377e-08 259 164 9.19321540655768e-10 -0.40374618768692 0.0640495046973228 0.805218245860894 -40944.27734375 165903.78125 5.5659166924987e-08 -0.33056828379631 0.0594680979847908 "chr6" 1051 5.84977844381613e-05 928 6.54047517573659e-05 "late" FALSE TRUE "HLA-DRB5_6:32601381:T:C" FALSE
562 "Epicardial fat cells" "etoh" "HLA-DRB5" "6:32601610:A:G" 71323 2.13460165099377e-08 259 164 9.19321540655768e-10 -0.40374618768692 0.0640495046973228 0.805218245860894 -40944.27734375 165903.78125 5.5659166924987e-08 -0.33056828379631 0.0594680979847908 "chr6" 1051 5.84977844381613e-05 928 6.54047517573659e-05 "late" FALSE TRUE "HLA-DRB5_6:32601610:A:G" FALSE
563 "Epicardial fat cells" "etoh" "HLA-DRB5" "6:32601615:T:C" 71328 2.13460165099377e-08 259 164 9.19321540655768e-10 -0.40374618768692 0.0640495046973228 0.805218245860894 -40944.27734375 165903.78125 5.5659166924987e-08 -0.33056828379631 0.0594680979847908 "chr6" 1051 5.84977844381613e-05 928 6.54047517573659e-05 "late" FALSE TRUE "HLA-DRB5_6:32601615:T:C" FALSE
564 "Epicardial fat cells" "etoh" "HLA-DRB5" "6:32601645:A:T" 71358 2.13460165099377e-08 259 164 9.19321540655768e-10 -0.40374618768692 0.0640495046973228 0.805218245860894 -40944.27734375 165903.78125 5.5659166924987e-08 -0.33056828379631 0.0594680979847908 "chr6" 1051 5.84977844381613e-05 928 6.54047517573659e-05 "late" FALSE TRUE "HLA-DRB5_6:32601645:A:T" FALSE
565 "Epicardial fat cells" "etoh" "HLA-DRB5" "6:32601779:T:A" 71492 2.13460165099377e-08 259 164 9.19321540655768e-10 -0.40374618768692 0.0640495046973228 0.805218245860894 -40944.27734375 165903.78125 5.5659166924987e-08 -0.33056828379631 0.0594680979847908 "chr6" 1051 5.84977844381613e-05 928 6.54047517573659e-05 "late" FALSE FALSE "HLA-DRB5_6:32601779:T:A" FALSE
566 "Epicardial fat cells" "etoh" "HLA-DRB5" "6:32601830:G:C" 71543 2.13460165099377e-08 259 164 9.19321540655768e-10 -0.40374618768692 0.0640495046973228 0.805218245860894 -40944.27734375 165903.78125 5.5659166924987e-08 -0.33056828379631 0.0594680979847908 "chr6" 1051 5.84977844381613e-05 928 6.54047517573659e-05 "late" FALSE FALSE "HLA-DRB5_6:32601830:G:C" FALSE
567 "Epicardial fat cells" "etoh" "HLA-DRB5" "6:32601831:G:A" 71544 2.13460165099377e-08 259 164 9.19321540655768e-10 -0.40374618768692 0.0640495046973228 0.805218245860894 -40944.27734375 165903.78125 5.5659166924987e-08 -0.33056828379631 0.0594680979847908 "chr6" 1051 5.84977844381613e-05 928 6.54047517573659e-05 "late" FALSE FALSE "HLA-DRB5_6:32601831:G:A" FALSE
568 "Epicardial fat cells" "etoh" "HLA-DRB5" "6:32601882:T:C" 71595 2.13460165099377e-08 259 164 9.19321540655768e-10 -0.40374618768692 0.0640495046973228 0.805218245860894 -40944.27734375 165903.78125 5.5659166924987e-08 -0.33056828379631 0.0594680979847908 "chr6" 1051 5.84977844381613e-05 928 6.54047517573659e-05 "late" FALSE FALSE "HLA-DRB5_6:32601882:T:C" FALSE
569 "Epicardial fat cells" "etoh" "HLA-DRB5" "6:32601944:A:G" 71657 2.13460165099377e-08 259 164 9.19321540655768e-10 -0.40374618768692 0.0640495046973228 0.805218245860894 -40944.27734375 165903.78125 5.5659166924987e-08 -0.33056828379631 0.0594680979847908 "chr6" 1051 5.84977844381613e-05 928 6.54047517573659e-05 "late" FALSE FALSE "HLA-DRB5_6:32601944:A:G" FALSE
570 "Epicardial fat cells" "etoh" "HLA-DRB5" "6:32602013:C:T" 71726 2.13460165099377e-08 259 164 9.19321540655768e-10 -0.40374618768692 0.0640495046973228 0.805218245860894 -40944.27734375 165903.78125 5.5659166924987e-08 -0.33056828379631 0.0594680979847908 "chr6" 1051 5.84977844381613e-05 928 6.54047517573659e-05 "late" FALSE FALSE "HLA-DRB5_6:32602013:C:T" FALSE
571 "Epicardial fat cells" "etoh" "HLA-DRB5" "6:32602082:A:G" 71795 1.05088080459836e-08 0 0 5.03681307351777e-18 -0.473133087158203 0.0516050979495049 0.82471468988698 -34238.09375 154462.796875 4.78880790173551e-15 -0.406671106815338 0.0495170466601849 "chr6" 1051 5.03303710472402e-12 928 2.33532921659195e-11 "late" FALSE FALSE "HLA-DRB5_6:32602082:A:G" FALSE
572 "Epicardial fat cells" "etoh" "HLA-DRB5" "6:32602102:T:G" 71815 2.13460165099377e-08 259 164 9.19321540655768e-10 -0.40374618768692 0.0640495046973228 0.805218245860894 -40944.27734375 165903.78125 5.5659166924987e-08 -0.33056828379631 0.0594680979847908 "chr6" 1051 5.84977844381613e-05 928 6.54047517573659e-05 "late" FALSE FALSE "HLA-DRB5_6:32602102:T:G" FALSE
573 "Epicardial fat cells" "etoh" "HLA-DRB5" "6:32602134:A:G" 71847 2.13460165099377e-08 259 164 9.19321540655768e-10 -0.40374618768692 0.0640495046973228 0.805218245860894 -40944.27734375 165903.78125 5.5659166924987e-08 -0.33056828379631 0.0594680979847908 "chr6" 1051 5.84977844381613e-05 928 6.54047517573659e-05 "late" FALSE FALSE "HLA-DRB5_6:32602134:A:G" FALSE
574 "Epicardial fat cells" "etoh" "HLA-DRB5" "6:32602192:T:A" 71905 2.13460165099377e-08 259 164 9.19321540655768e-10 -0.40374618768692 0.0640495046973228 0.805218245860894 -40944.27734375 165903.78125 5.5659166924987e-08 -0.33056828379631 0.0594680979847908 "chr6" 1051 5.84977844381613e-05 928 6.54047517573659e-05 "late" FALSE FALSE "HLA-DRB5_6:32602192:T:A" FALSE
575 "Epicardial fat cells" "etoh" "HLA-DRB5" "6:32602195:T:C" 71908 2.13460165099377e-08 259 164 9.19321540655768e-10 -0.40374618768692 0.0640495046973228 0.805218245860894 -40944.27734375 165903.78125 5.5659166924987e-08 -0.33056828379631 0.0594680979847908 "chr6" 1051 5.84977844381613e-05 928 6.54047517573659e-05 "late" FALSE FALSE "HLA-DRB5_6:32602195:T:C" FALSE
576 "Epicardial fat cells" "etoh" "HLA-DRB5" "6:32602220:C:A" 71933 2.13460165099377e-08 259 164 9.19321540655768e-10 -0.40374618768692 0.0640495046973228 0.805218245860894 -40944.27734375 165903.78125 5.5659166924987e-08 -0.33056828379631 0.0594680979847908 "chr6" 1051 5.84977844381613e-05 928 6.54047517573659e-05 "late" FALSE FALSE "HLA-DRB5_6:32602220:C:A" FALSE
577 "Epicardial fat cells" "etoh" "HLA-DRB5" "6:32602248:C:T" 71961 2.13460165099377e-08 259 164 9.19321540655768e-10 -0.40374618768692 0.0640495046973228 0.805218245860894 -40944.27734375 165903.78125 5.5659166924987e-08 -0.33056828379631 0.0594680979847908 "chr6" 1051 5.84977844381613e-05 928 6.54047517573659e-05 "late" FALSE FALSE "HLA-DRB5_6:32602248:C:T" FALSE
578 "Epicardial fat cells" "etoh" "HLA-DRB5" "6:32602274:C:G" 71987 2.13460165099377e-08 259 164 9.19321540655768e-10 -0.40374618768692 0.0640495046973228 0.805218245860894 -40944.27734375 165903.78125 5.5659166924987e-08 -0.33056828379631 0.0594680979847908 "chr6" 1051 5.84977844381613e-05 928 6.54047517573659e-05 "late" FALSE FALSE "HLA-DRB5_6:32602274:C:G" FALSE
579 "Epicardial fat cells" "etoh" "HLA-DRB5" "6:32602278:T:G" 71991 2.13460165099377e-08 259 164 9.19321540655768e-10 -0.40374618768692 0.0640495046973228 0.805218245860894 -40944.27734375 165903.78125 5.5659166924987e-08 -0.33056828379631 0.0594680979847908 "chr6" 1051 5.84977844381613e-05 928 6.54047517573659e-05 "late" FALSE FALSE "HLA-DRB5_6:32602278:T:G" FALSE
580 "Epicardial fat cells" "etoh" "HLA-DRB5" "6:32602305:G:T" 72018 2.13460165099377e-08 259 164 9.19321540655768e-10 -0.40374618768692 0.0640495046973228 0.805218245860894 -40944.27734375 165903.78125 5.5659166924987e-08 -0.33056828379631 0.0594680979847908 "chr6" 1051 5.84977844381613e-05 928 6.54047517573659e-05 "late" FALSE FALSE "HLA-DRB5_6:32602305:G:T" FALSE
581 "Epicardial fat cells" "etoh" "HLA-DRB5" "6:32602355:C:A" 72068 2.13460165099377e-08 259 164 9.19321540655768e-10 -0.40374618768692 0.0640495046973228 0.805218245860894 -40944.27734375 165903.78125 5.5659166924987e-08 -0.33056828379631 0.0594680979847908 "chr6" 1051 5.84977844381613e-05 928 6.54047517573659e-05 "late" FALSE FALSE "HLA-DRB5_6:32602355:C:A" FALSE
582 "Epicardial fat cells" "etoh" "HLA-DRB5" "6:32602367:T:C" 72080 2.13460165099377e-08 259 164 9.19321540655768e-10 -0.40374618768692 0.0640495046973228 0.805218245860894 -40944.27734375 165903.78125 5.5659166924987e-08 -0.33056828379631 0.0594680979847908 "chr6" 1051 5.84977844381613e-05 928 6.54047517573659e-05 "late" FALSE FALSE "HLA-DRB5_6:32602367:T:C" FALSE
583 "Epicardial fat cells" "etoh" "HLA-DRB5" "6:32602404:G:A" 72117 2.13460165099377e-08 259 164 9.19321540655768e-10 -0.40374618768692 0.0640495046973228 0.805218245860894 -40944.27734375 165903.78125 5.5659166924987e-08 -0.33056828379631 0.0594680979847908 "chr6" 1051 5.84977844381613e-05 928 6.54047517573659e-05 "late" FALSE FALSE "HLA-DRB5_6:32602404:G:A" FALSE
584 "Epicardial fat cells" "etoh" "HLA-DRB5" "6:32602444:G:A" 72157 2.13460165099377e-08 259 164 9.19321540655768e-10 -0.40374618768692 0.0640495046973228 0.805218245860894 -40944.27734375 165903.78125 5.5659166924987e-08 -0.33056828379631 0.0594680979847908 "chr6" 1051 5.84977844381613e-05 928 6.54047517573659e-05 "late" FALSE FALSE "HLA-DRB5_6:32602444:G:A" FALSE
585 "Epicardial fat cells" "etoh" "HLA-DRB5" "6:32602451:T:C" 72164 2.13460165099377e-08 259 164 9.19321540655768e-10 -0.40374618768692 0.0640495046973228 0.805218245860894 -40944.27734375 165903.78125 5.5659166924987e-08 -0.33056828379631 0.0594680979847908 "chr6" 1051 5.84977844381613e-05 928 6.54047517573659e-05 "late" FALSE FALSE "HLA-DRB5_6:32602451:T:C" FALSE
586 "Epicardial fat cells" "etoh" "HLA-DRB5" "6:32602461:T:C" 72174 2.13460165099377e-08 259 164 9.19321540655768e-10 -0.40374618768692 0.0640495046973228 0.805218245860894 -40944.27734375 165903.78125 5.5659166924987e-08 -0.33056828379631 0.0594680979847908 "chr6" 1051 5.84977844381613e-05 928 6.54047517573659e-05 "late" FALSE FALSE "HLA-DRB5_6:32602461:T:C" FALSE
587 "Epicardial fat cells" "etoh" "HLA-DRB5" "6:32602489:C:A" 72202 2.13460165099377e-08 259 164 9.19321540655768e-10 -0.40374618768692 0.0640495046973228 0.805218245860894 -40944.27734375 165903.78125 5.5659166924987e-08 -0.33056828379631 0.0594680979847908 "chr6" 1051 5.84977844381613e-05 928 6.54047517573659e-05 "late" FALSE FALSE "HLA-DRB5_6:32602489:C:A" FALSE
588 "Epicardial fat cells" "etoh" "HLA-DRB5" "6:32602504:G:A" 72217 2.13460165099377e-08 259 164 9.19321540655768e-10 -0.40374618768692 0.0640495046973228 0.805218245860894 -40944.27734375 165903.78125 5.5659166924987e-08 -0.33056828379631 0.0594680979847908 "chr6" 1051 5.84977844381613e-05 928 6.54047517573659e-05 "late" FALSE FALSE "HLA-DRB5_6:32602504:G:A" FALSE
589 "Epicardial fat cells" "etoh" "HLA-DRB5" "6:32602548:A:G" 72261 2.13460165099377e-08 259 164 9.19321540655768e-10 -0.40374618768692 0.0640495046973228 0.805218245860894 -40944.27734375 165903.78125 5.5659166924987e-08 -0.33056828379631 0.0594680979847908 "chr6" 1051 5.84977844381613e-05 928 6.54047517573659e-05 "late" FALSE FALSE "HLA-DRB5_6:32602548:A:G" FALSE
590 "Epicardial fat cells" "etoh" "HLA-DRB5" "6:32602576:C:T" 72289 2.13460165099377e-08 259 164 9.19321540655768e-10 -0.40374618768692 0.0640495046973228 0.805218245860894 -40944.27734375 165903.78125 5.5659166924987e-08 -0.33056828379631 0.0594680979847908 "chr6" 1051 5.84977844381613e-05 928 6.54047517573659e-05 "late" FALSE FALSE "HLA-DRB5_6:32602576:C:T" FALSE
591 "Epicardial fat cells" "etoh" "HLA-DRB5" "6:32602598:A:C" 72311 2.13460165099377e-08 259 164 9.19321540655768e-10 -0.40374618768692 0.0640495046973228 0.805218245860894 -40944.27734375 165903.78125 5.5659166924987e-08 -0.33056828379631 0.0594680979847908 "chr6" 1051 5.84977844381613e-05 928 6.54047517573659e-05 "late" FALSE FALSE "HLA-DRB5_6:32602598:A:C" FALSE
592 "Epicardial fat cells" "etoh" "HLA-DRB5" "6:32602600:C:T" 72313 2.13460165099377e-08 259 164 9.19321540655768e-10 -0.40374618768692 0.0640495046973228 0.805218245860894 -40944.27734375 165903.78125 5.5659166924987e-08 -0.33056828379631 0.0594680979847908 "chr6" 1051 5.84977844381613e-05 928 6.54047517573659e-05 "late" FALSE FALSE "HLA-DRB5_6:32602600:C:T" FALSE
593 "Epicardial fat cells" "etoh" "HLA-DRB5" "6:32602641:T:G" 72354 2.13460165099377e-08 259 164 9.19321540655768e-10 -0.40374618768692 0.0640495046973228 0.805218245860894 -40944.27734375 165903.78125 5.5659166924987e-08 -0.33056828379631 0.0594680979847908 "chr6" 1051 5.84977844381613e-05 928 6.54047517573659e-05 "late" FALSE FALSE "HLA-DRB5_6:32602641:T:G" FALSE
594 "Epicardial fat cells" "etoh" "HLA-DRB5" "6:32602684:C:T" 72397 2.13460165099377e-08 259 164 9.19321540655768e-10 -0.40374618768692 0.0640495046973228 0.805218245860894 -40944.27734375 165903.78125 5.5659166924987e-08 -0.33056828379631 0.0594680979847908 "chr6" 1051 5.84977844381613e-05 928 6.54047517573659e-05 "late" FALSE FALSE "HLA-DRB5_6:32602684:C:T" FALSE
595 "Epicardial fat cells" "etoh" "HLA-DRB5" "6:32602701:A:G" 72414 2.13460165099377e-08 259 164 9.19321540655768e-10 -0.40374618768692 0.0640495046973228 0.805218245860894 -40944.27734375 165903.78125 5.5659166924987e-08 -0.33056828379631 0.0594680979847908 "chr6" 1051 5.84977844381613e-05 928 6.54047517573659e-05 "late" FALSE FALSE "HLA-DRB5_6:32602701:A:G" FALSE
596 "Epicardial fat cells" "etoh" "HLA-DRB5" "6:32602773:T:G" 72486 2.13460165099377e-08 259 164 9.19321540655768e-10 -0.40374618768692 0.0640495046973228 0.805218245860894 -40944.27734375 165903.78125 5.5659166924987e-08 -0.33056828379631 0.0594680979847908 "chr6" 1051 5.84977844381613e-05 928 6.54047517573659e-05 "late" FALSE FALSE "HLA-DRB5_6:32602773:T:G" FALSE
597 "Epicardial fat cells" "etoh" "HLA-DRB5" "6:32602794:T:C" 72507 2.13460165099377e-08 259 164 9.19321540655768e-10 -0.40374618768692 0.0640495046973228 0.805218245860894 -40944.27734375 165903.78125 5.5659166924987e-08 -0.33056828379631 0.0594680979847908 "chr6" 1051 5.84977844381613e-05 928 6.54047517573659e-05 "late" FALSE FALSE "HLA-DRB5_6:32602794:T:C" FALSE
598 "Epicardial fat cells" "etoh" "HLA-DRB5" "6:32602800:A:T" 72513 2.13460165099377e-08 259 164 9.19321540655768e-10 -0.40374618768692 0.0640495046973228 0.805218245860894 -40944.27734375 165903.78125 5.5659166924987e-08 -0.33056828379631 0.0594680979847908 "chr6" 1051 5.84977844381613e-05 928 6.54047517573659e-05 "late" FALSE FALSE "HLA-DRB5_6:32602800:A:T" FALSE
599 "Epicardial fat cells" "etoh" "HLA-DRB5" "6:32602825:G:T" 72538 2.13460165099377e-08 259 164 9.19321540655768e-10 -0.40374618768692 0.0640495046973228 0.805218245860894 -40944.27734375 165903.78125 5.5659166924987e-08 -0.33056828379631 0.0594680979847908 "chr6" 1051 5.84977844381613e-05 928 6.54047517573659e-05 "late" FALSE FALSE "HLA-DRB5_6:32602825:G:T" FALSE
600 "Epicardial fat cells" "etoh" "HLA-DRB5" "6:32602832:C:T" 72545 2.13460165099377e-08 259 164 9.19321540655768e-10 -0.40374618768692 0.0640495046973228 0.805218245860894 -40944.27734375 165903.78125 5.5659166924987e-08 -0.33056828379631 0.0594680979847908 "chr6" 1051 5.84977844381613e-05 928 6.54047517573659e-05 "late" FALSE FALSE "HLA-DRB5_6:32602832:C:T" FALSE
601 "Epicardial fat cells" "etoh" "HLA-DRB5" "6:32602872:C:T" 72585 2.13460165099377e-08 259 164 9.19321540655768e-10 -0.40374618768692 0.0640495046973228 0.805218245860894 -40944.27734375 165903.78125 5.5659166924987e-08 -0.33056828379631 0.0594680979847908 "chr6" 1051 5.84977844381613e-05 928 6.54047517573659e-05 "late" FALSE FALSE "HLA-DRB5_6:32602872:C:T" FALSE
602 "Epicardial fat cells" "etoh" "HLA-DRB5" "6:32602890:A:G" 72603 2.13460165099377e-08 259 164 9.19321540655768e-10 -0.40374618768692 0.0640495046973228 0.805218245860894 -40944.27734375 165903.78125 5.5659166924987e-08 -0.33056828379631 0.0594680979847908 "chr6" 1051 5.84977844381613e-05 928 6.54047517573659e-05 "late" FALSE FALSE "HLA-DRB5_6:32602890:A:G" FALSE
603 "Epicardial fat cells" "etoh" "HLA-DRB5" "6:32602940:G:A" 72653 2.13460165099377e-08 259 164 9.19321540655768e-10 -0.40374618768692 0.0640495046973228 0.805218245860894 -40944.27734375 165903.78125 5.5659166924987e-08 -0.33056828379631 0.0594680979847908 "chr6" 1051 5.84977844381613e-05 928 6.54047517573659e-05 "late" FALSE FALSE "HLA-DRB5_6:32602940:G:A" FALSE
604 "Epicardial fat cells" "etoh" "HLA-DRB5" "6:32602999:C:T" 72712 2.13460165099377e-08 259 164 9.19321540655768e-10 -0.40374618768692 0.0640495046973228 0.805218245860894 -40944.27734375 165903.78125 5.5659166924987e-08 -0.33056828379631 0.0594680979847908 "chr6" 1051 5.84977844381613e-05 928 6.54047517573659e-05 "late" FALSE FALSE "HLA-DRB5_6:32602999:C:T" FALSE
605 "Epicardial fat cells" "etoh" "HLA-DRB5" "6:32603020:G:A" 72733 2.13460165099377e-08 259 164 9.19321540655768e-10 -0.40374618768692 0.0640495046973228 0.805218245860894 -40944.27734375 165903.78125 5.5659166924987e-08 -0.33056828379631 0.0594680979847908 "chr6" 1051 5.84977844381613e-05 928 6.54047517573659e-05 "late" FALSE FALSE "HLA-DRB5_6:32603020:G:A" FALSE
606 "Epicardial fat cells" "etoh" "HLA-DRB5" "6:32603023:G:A" 72736 2.13460165099377e-08 259 164 9.19321540655768e-10 -0.40374618768692 0.0640495046973228 0.805218245860894 -40944.27734375 165903.78125 5.5659166924987e-08 -0.33056828379631 0.0594680979847908 "chr6" 1051 5.84977844381613e-05 928 6.54047517573659e-05 "late" FALSE FALSE "HLA-DRB5_6:32603023:G:A" FALSE
607 "Epicardial fat cells" "etoh" "HLA-DRB5" "6:32603032:A:G" 72745 2.13460165099377e-08 259 164 9.19321540655768e-10 -0.40374618768692 0.0640495046973228 0.805218245860894 -40944.27734375 165903.78125 5.5659166924987e-08 -0.33056828379631 0.0594680979847908 "chr6" 1051 5.84977844381613e-05 928 6.54047517573659e-05 "late" FALSE FALSE "HLA-DRB5_6:32603032:A:G" FALSE
608 "Epicardial fat cells" "etoh" "HLA-DRB5" "6:32603062:A:G" 72775 2.13460165099377e-08 259 164 9.19321540655768e-10 -0.40374618768692 0.0640495046973228 0.805218245860894 -40944.27734375 165903.78125 5.5659166924987e-08 -0.33056828379631 0.0594680979847908 "chr6" 1051 5.84977844381613e-05 928 6.54047517573659e-05 "late" FALSE FALSE "HLA-DRB5_6:32603062:A:G" FALSE
609 "Epicardial fat cells" "etoh" "HLA-DRB5" "6:32603072:G:A" 72785 2.13460165099377e-08 259 164 9.19321540655768e-10 -0.40374618768692 0.0640495046973228 0.805218245860894 -40944.27734375 165903.78125 5.5659166924987e-08 -0.33056828379631 0.0594680979847908 "chr6" 1051 5.84977844381613e-05 928 6.54047517573659e-05 "late" FALSE FALSE "HLA-DRB5_6:32603072:G:A" FALSE
610 "Epicardial fat cells" "etoh" "HLA-DRB5" "6:32603082:C:T" 72795 2.13460165099377e-08 259 164 9.19321540655768e-10 -0.40374618768692 0.0640495046973228 0.805218245860894 -40944.27734375 165903.78125 5.5659166924987e-08 -0.33056828379631 0.0594680979847908 "chr6" 1051 5.84977844381613e-05 928 6.54047517573659e-05 "late" FALSE FALSE "HLA-DRB5_6:32603082:C:T" FALSE
611 "Epicardial fat cells" "etoh" "HLA-DRB5" "6:32603117:T:C" 72830 2.13460165099377e-08 259 164 9.19321540655768e-10 -0.40374618768692 0.0640495046973228 0.805218245860894 -40944.27734375 165903.78125 5.5659166924987e-08 -0.33056828379631 0.0594680979847908 "chr6" 1051 5.84977844381613e-05 928 6.54047517573659e-05 "late" FALSE FALSE "HLA-DRB5_6:32603117:T:C" FALSE
612 "Epicardial fat cells" "etoh" "HLA-DRB5" "6:32603224:T:C" 72937 2.13460165099377e-08 259 164 9.19321540655768e-10 -0.40374618768692 0.0640495046973228 0.805218245860894 -40944.27734375 165903.78125 5.5659166924987e-08 -0.33056828379631 0.0594680979847908 "chr6" 1051 5.84977844381613e-05 928 6.54047517573659e-05 "late" FALSE FALSE "HLA-DRB5_6:32603224:T:C" FALSE
613 "Epicardial fat cells" "etoh" "HLA-DRB5" "6:32603234:G:C" 72947 2.13460165099377e-08 259 164 9.19321540655768e-10 -0.40374618768692 0.0640495046973228 0.805218245860894 -40944.27734375 165903.78125 5.5659166924987e-08 -0.33056828379631 0.0594680979847908 "chr6" 1051 5.84977844381613e-05 928 6.54047517573659e-05 "late" FALSE FALSE "HLA-DRB5_6:32603234:G:C" FALSE
614 "Epicardial fat cells" "etoh" "HLA-DRB5" "6:32603266:G:A" 72979 2.13460165099377e-08 259 164 9.19321540655768e-10 -0.40374618768692 0.0640495046973228 0.805218245860894 -40944.27734375 165903.78125 5.5659166924987e-08 -0.33056828379631 0.0594680979847908 "chr6" 1051 5.84977844381613e-05 928 6.54047517573659e-05 "late" FALSE FALSE "HLA-DRB5_6:32603266:G:A" FALSE
615 "Epicardial fat cells" "etoh" "HLA-DRB5" "6:32603424:G:A" 73137 2.13460165099377e-08 259 164 9.19321540655768e-10 -0.40374618768692 0.0640495046973228 0.805218245860894 -40944.27734375 165903.78125 5.5659166924987e-08 -0.33056828379631 0.0594680979847908 "chr6" 1051 5.84977844381613e-05 928 6.54047517573659e-05 "late" FALSE FALSE "HLA-DRB5_6:32603424:G:A" FALSE
616 "Epicardial fat cells" "etoh" "HLA-DRB5" "6:32603450:G:A" 73163 2.13460165099377e-08 259 164 9.19321540655768e-10 -0.40374618768692 0.0640495046973228 0.805218245860894 -40944.27734375 165903.78125 5.5659166924987e-08 -0.33056828379631 0.0594680979847908 "chr6" 1051 5.84977844381613e-05 928 6.54047517573659e-05 "late" FALSE FALSE "HLA-DRB5_6:32603450:G:A" FALSE
617 "Epicardial fat cells" "etoh" "HLA-DRB5" "6:32603533:A:G" 73246 2.13460165099377e-08 259 164 9.19321540655768e-10 -0.40374618768692 0.0640495046973228 0.805218245860894 -40944.27734375 165903.78125 5.5659166924987e-08 -0.33056828379631 0.0594680979847908 "chr6" 1051 5.84977844381613e-05 928 6.54047517573659e-05 "late" FALSE FALSE "HLA-DRB5_6:32603533:A:G" FALSE
618 "Epicardial fat cells" "etoh" "HLA-DRB5" "6:32603870:C:A" 73583 2.5451019070033e-08 259 155 9.45871811548555e-11 -0.480704128742218 0.0718619301915169 0.819852716077681 -37495.61328125 164516.640625 2.28327554326173e-08 -0.384020149707794 0.0670571997761726 "chr6" 1051 2.39972259596808e-05 928 6.38092426664291e-05 "late" FALSE FALSE "HLA-DRB5_6:32603870:C:A" FALSE
619 "Epicardial fat cells" "etoh" "HLA-DRB5" "6:32603882:G:T" 73595 -1.37928104493312e-08 0 0 4.80023502907844e-19 -0.575130522251129 0.0606514997780323 0.841828426132632 -30650.1875 153472.984375 1.30867559452954e-15 -0.492516696453094 0.0586427450180054 "chr6" 1051 1.37541804985055e-12 928 2.33532921659195e-11 "late" FALSE FALSE "HLA-DRB5_6:32603882:G:T" FALSE
620 "Epicardial fat cells" "etoh" "HLA-DRB5" "6:32603913:C:T" 73626 2.13460165099377e-08 259 164 9.19321540655768e-10 -0.40374618768692 0.0640495046973228 0.805218245860894 -40944.27734375 165903.78125 5.5659166924987e-08 -0.33056828379631 0.0594680979847908 "chr6" 1051 5.84977844381613e-05 928 6.54047517573659e-05 "late" FALSE FALSE "HLA-DRB5_6:32603913:C:T" FALSE
621 "Epicardial fat cells" "etoh" "HLA-DRB5" "6:32603928:G:C" 73641 2.13460165099377e-08 259 164 9.19321540655768e-10 -0.40374618768692 0.0640495046973228 0.805218245860894 -40944.27734375 165903.78125 5.5659166924987e-08 -0.33056828379631 0.0594680979847908 "chr6" 1051 5.84977844381613e-05 928 6.54047517573659e-05 "late" FALSE FALSE "HLA-DRB5_6:32603928:G:C" FALSE
622 "Epicardial fat cells" "etoh" "HLA-DRB5" "6:32603949:G:A" 73662 2.13460165099377e-08 259 164 9.19321540655768e-10 -0.40374618768692 0.0640495046973228 0.805218245860894 -40944.27734375 165903.78125 5.5659166924987e-08 -0.33056828379631 0.0594680979847908 "chr6" 1051 5.84977844381613e-05 928 6.54047517573659e-05 "late" FALSE FALSE "HLA-DRB5_6:32603949:G:A" FALSE
623 "Epicardial fat cells" "etoh" "HLA-DRB5" "6:32603994:G:A" 73707 2.13460165099377e-08 259 164 9.19321540655768e-10 -0.40374618768692 0.0640495046973228 0.805218245860894 -40944.27734375 165903.78125 5.5659166924987e-08 -0.33056828379631 0.0594680979847908 "chr6" 1051 5.84977844381613e-05 928 6.54047517573659e-05 "late" FALSE FALSE "HLA-DRB5_6:32603994:G:A" FALSE
624 "Epicardial fat cells" "etoh" "HLA-DRB5" "6:32604000:G:A" 73713 -1.34644100313608e-08 259 160 2.10890367746683e-10 -0.411164045333862 0.062723234295845 0.798487367995682 -42506.37109375 166359.671875 1.97442521781552e-09 -0.354130834341049 0.0573948435485363 "chr6" 1051 2.07512090392412e-06 928 7.55181254447678e-06 "late" FALSE FALSE "HLA-DRB5_6:32604000:G:A" FALSE
625 "Epicardial fat cells" "etoh" "HLA-DRB5" "6:32604012:C:A" 73725 2.13460165099377e-08 259 164 9.19321540655768e-10 -0.40374618768692 0.0640495046973228 0.805218245860894 -40944.27734375 165903.78125 5.5659166924987e-08 -0.33056828379631 0.0594680979847908 "chr6" 1051 5.84977844381613e-05 928 6.54047517573659e-05 "late" FALSE FALSE "HLA-DRB5_6:32604012:C:A" FALSE
626 "Epicardial fat cells" "etoh" "HLA-DRB5" "6:32604024:A:G" 73737 1.05088080459836e-08 0 0 5.03681307351777e-18 -0.473133087158203 0.0516050979495049 0.82471468988698 -34238.09375 154462.796875 4.78880790173551e-15 -0.406671106815338 0.0495170466601849 "chr6" 1051 5.03303710472402e-12 928 2.33532921659195e-11 "late" FALSE FALSE "HLA-DRB5_6:32604024:A:G" FALSE
627 "Epicardial fat cells" "etoh" "HLA-DRB5" "6:32604043:T:C" 73756 2.15102158307445e-08 259 155 1.76368586083403e-09 -0.457225412130356 0.0738658830523491 0.800562780144908 -41965.9296875 165991.28125 6.36562421034188e-08 -0.374958455562592 0.0677664801478386 "chr6" 1051 6.69027104506931e-05 928 7.39996606653674e-05 "late" FALSE FALSE "HLA-DRB5_6:32604043:T:C" FALSE
628 "Epicardial fat cells" "etoh" "HLA-DRB5" "6:32604045:A:T" 73758 2.15102158307445e-08 259 155 1.76368586083403e-09 -0.457225412130356 0.0738658830523491 0.800562780144908 -41965.9296875 165991.28125 6.36562421034188e-08 -0.374958455562592 0.0677664801478386 "chr6" 1051 6.69027104506931e-05 928 7.39996606653674e-05 "late" FALSE FALSE "HLA-DRB5_6:32604045:A:T" FALSE
629 "Epicardial fat cells" "etoh" "HLA-DRB5" "6:32604068:C:T" 73781 2.15102158307445e-08 259 155 1.76368586083403e-09 -0.457225412130356 0.0738658830523491 0.800562780144908 -41965.9296875 165991.28125 6.36562421034188e-08 -0.374958455562592 0.0677664801478386 "chr6" 1051 6.69027104506931e-05 928 7.39996606653674e-05 "late" FALSE FALSE "HLA-DRB5_6:32604068:C:T" FALSE
630 "Epicardial fat cells" "etoh" "HLA-DRB5" "6:32604096:C:T" 73809 2.13460165099377e-08 259 164 9.19321540655768e-10 -0.40374618768692 0.0640495046973228 0.805218245860894 -40944.27734375 165903.78125 5.5659166924987e-08 -0.33056828379631 0.0594680979847908 "chr6" 1051 5.84977844381613e-05 928 6.54047517573659e-05 "late" FALSE FALSE "HLA-DRB5_6:32604096:C:T" FALSE
631 "Epicardial fat cells" "etoh" "HLA-DRB5" "6:32604099:A:G" 73812 2.13460165099377e-08 259 164 9.19321540655768e-10 -0.40374618768692 0.0640495046973228 0.805218245860894 -40944.27734375 165903.78125 5.5659166924987e-08 -0.33056828379631 0.0594680979847908 "chr6" 1051 5.84977844381613e-05 928 6.54047517573659e-05 "late" FALSE FALSE "HLA-DRB5_6:32604099:A:G" FALSE
632 "Epicardial fat cells" "etoh" "HLA-DRB5" "6:32604113:G:A" 73826 2.13460165099377e-08 259 164 9.19321540655768e-10 -0.40374618768692 0.0640495046973228 0.805218245860894 -40944.27734375 165903.78125 5.5659166924987e-08 -0.33056828379631 0.0594680979847908 "chr6" 1051 5.84977844381613e-05 928 6.54047517573659e-05 "late" FALSE FALSE "HLA-DRB5_6:32604113:G:A" FALSE
633 "Epicardial fat cells" "etoh" "HLA-DRB5" "6:32604126:T:C" 73839 2.13460165099377e-08 259 164 9.19321540655768e-10 -0.40374618768692 0.0640495046973228 0.805218245860894 -40944.27734375 165903.78125 5.5659166924987e-08 -0.33056828379631 0.0594680979847908 "chr6" 1051 5.84977844381613e-05 928 6.54047517573659e-05 "late" FALSE FALSE "HLA-DRB5_6:32604126:T:C" FALSE
634 "Epicardial fat cells" "etoh" "HLA-DRB5" "6:32604152:C:T" 73865 1.05088080459836e-08 0 0 5.03681307351777e-18 -0.473133087158203 0.0516050979495049 0.82471468988698 -34238.09375 154462.796875 4.78880790173551e-15 -0.406671106815338 0.0495170466601849 "chr6" 1051 5.03303710472402e-12 928 2.33532921659195e-11 "late" FALSE FALSE "HLA-DRB5_6:32604152:C:T" FALSE
635 "Epicardial fat cells" "etoh" "HLA-DRB5" "6:32604155:A:G" 73868 2.13460165099377e-08 259 164 9.19321540655768e-10 -0.40374618768692 0.0640495046973228 0.805218245860894 -40944.27734375 165903.78125 5.5659166924987e-08 -0.33056828379631 0.0594680979847908 "chr6" 1051 5.84977844381613e-05 928 6.54047517573659e-05 "late" FALSE FALSE "HLA-DRB5_6:32604155:A:G" FALSE
636 "Epicardial fat cells" "etoh" "HLA-DRB5" "6:32604156:C:A" 73869 2.13460165099377e-08 259 164 9.19321540655768e-10 -0.40374618768692 0.0640495046973228 0.805218245860894 -40944.27734375 165903.78125 5.5659166924987e-08 -0.33056828379631 0.0594680979847908 "chr6" 1051 5.84977844381613e-05 928 6.54047517573659e-05 "late" FALSE FALSE "HLA-DRB5_6:32604156:C:A" FALSE
637 "Epicardial fat cells" "etoh" "HLA-DRB5" "6:32604185:A:G" 73898 2.13460165099377e-08 259 164 9.19321540655768e-10 -0.40374618768692 0.0640495046973228 0.805218245860894 -40944.27734375 165903.78125 5.5659166924987e-08 -0.33056828379631 0.0594680979847908 "chr6" 1051 5.84977844381613e-05 928 6.54047517573659e-05 "late" FALSE FALSE "HLA-DRB5_6:32604185:A:G" FALSE
638 "Epicardial fat cells" "etoh" "HLA-DRB5" "6:32604222:A:T" 73935 2.13460165099377e-08 259 164 9.19321540655768e-10 -0.40374618768692 0.0640495046973228 0.805218245860894 -40944.27734375 165903.78125 5.5659166924987e-08 -0.33056828379631 0.0594680979847908 "chr6" 1051 5.84977844381613e-05 928 6.54047517573659e-05 "late" FALSE FALSE "HLA-DRB5_6:32604222:A:T" FALSE
639 "Epicardial fat cells" "etoh" "HLA-DRB5" "6:32604283:T:C" 73996 2.13460165099377e-08 259 164 9.19321540655768e-10 -0.40374618768692 0.0640495046973228 0.805218245860894 -40944.27734375 165903.78125 5.5659166924987e-08 -0.33056828379631 0.0594680979847908 "chr6" 1051 5.84977844381613e-05 928 6.54047517573659e-05 "late" FALSE FALSE "HLA-DRB5_6:32604283:T:C" FALSE
640 "Epicardial fat cells" "etoh" "HLA-DRB5" "6:32604299:G:A" 74012 2.13460165099377e-08 259 164 9.19321540655768e-10 -0.40374618768692 0.0640495046973228 0.805218245860894 -40944.27734375 165903.78125 5.5659166924987e-08 -0.33056828379631 0.0594680979847908 "chr6" 1051 5.84977844381613e-05 928 6.54047517573659e-05 "late" FALSE FALSE "HLA-DRB5_6:32604299:G:A" FALSE
641 "Epicardial fat cells" "etoh" "HLA-DRB5" "6:32604302:T:C" 74015 2.13460165099377e-08 259 164 9.19321540655768e-10 -0.40374618768692 0.0640495046973228 0.805218245860894 -40944.27734375 165903.78125 5.5659166924987e-08 -0.33056828379631 0.0594680979847908 "chr6" 1051 5.84977844381613e-05 928 6.54047517573659e-05 "late" FALSE FALSE "HLA-DRB5_6:32604302:T:C" FALSE
642 "Epicardial fat cells" "etoh" "HLA-DRB5" "6:32604305:C:T" 74018 2.13460165099377e-08 259 164 9.19321540655768e-10 -0.40374618768692 0.0640495046973228 0.805218245860894 -40944.27734375 165903.78125 5.5659166924987e-08 -0.33056828379631 0.0594680979847908 "chr6" 1051 5.84977844381613e-05 928 6.54047517573659e-05 "late" FALSE FALSE "HLA-DRB5_6:32604305:C:T" FALSE
643 "Epicardial fat cells" "etoh" "HLA-DRB5" "6:32604371:G:A" 74084 2.13460165099377e-08 259 164 9.19321540655768e-10 -0.40374618768692 0.0640495046973228 0.805218245860894 -40944.27734375 165903.78125 5.5659166924987e-08 -0.33056828379631 0.0594680979847908 "chr6" 1051 5.84977844381613e-05 928 6.54047517573659e-05 "late" FALSE FALSE "HLA-DRB5_6:32604371:G:A" FALSE
644 "Epicardial fat cells" "etoh" "HLA-DRB5" "6:32604402:A:G" 74115 2.13460165099377e-08 259 164 9.19321540655768e-10 -0.40374618768692 0.0640495046973228 0.805218245860894 -40944.27734375 165903.78125 5.5659166924987e-08 -0.33056828379631 0.0594680979847908 "chr6" 1051 5.84977844381613e-05 928 6.54047517573659e-05 "late" FALSE FALSE "HLA-DRB5_6:32604402:A:G" FALSE
645 "Epicardial fat cells" "etoh" "HLA-DRB5" "6:32604447:A:G" 74160 2.13460165099377e-08 259 164 9.19321540655768e-10 -0.40374618768692 0.0640495046973228 0.805218245860894 -40944.27734375 165903.78125 5.5659166924987e-08 -0.33056828379631 0.0594680979847908 "chr6" 1051 5.84977844381613e-05 928 6.54047517573659e-05 "late" FALSE FALSE "HLA-DRB5_6:32604447:A:G" FALSE
646 "Epicardial fat cells" "etoh" "HLA-DRB5" "6:32604452:A:G" 74165 2.13460165099377e-08 259 164 9.19321540655768e-10 -0.40374618768692 0.0640495046973228 0.805218245860894 -40944.27734375 165903.78125 5.5659166924987e-08 -0.33056828379631 0.0594680979847908 "chr6" 1051 5.84977844381613e-05 928 6.54047517573659e-05 "late" FALSE FALSE "HLA-DRB5_6:32604452:A:G" FALSE
647 "Epicardial fat cells" "etoh" "HLA-DRB5" "6:32604472:A:T" 74185 2.13460165099377e-08 259 164 9.19321540655768e-10 -0.40374618768692 0.0640495046973228 0.805218245860894 -40944.27734375 165903.78125 5.5659166924987e-08 -0.33056828379631 0.0594680979847908 "chr6" 1051 5.84977844381613e-05 928 6.54047517573659e-05 "late" FALSE FALSE "HLA-DRB5_6:32604472:A:T" FALSE
648 "Epicardial fat cells" "etoh" "HLA-DRB5" "6:32604513:G:A" 74226 2.13460165099377e-08 259 164 9.19321540655768e-10 -0.40374618768692 0.0640495046973228 0.805218245860894 -40944.27734375 165903.78125 5.5659166924987e-08 -0.33056828379631 0.0594680979847908 "chr6" 1051 5.84977844381613e-05 928 6.54047517573659e-05 "late" FALSE FALSE "HLA-DRB5_6:32604513:G:A" FALSE
649 "Epicardial fat cells" "etoh" "HLA-DRB5" "6:32604515:A:C" 74228 2.13460165099377e-08 259 164 9.19321540655768e-10 -0.40374618768692 0.0640495046973228 0.805218245860894 -40944.27734375 165903.78125 5.5659166924987e-08 -0.33056828379631 0.0594680979847908 "chr6" 1051 5.84977844381613e-05 928 6.54047517573659e-05 "late" FALSE FALSE "HLA-DRB5_6:32604515:A:C" FALSE
650 "Epicardial fat cells" "etoh" "HLA-DRB5" "6:32604517:G:T" 74230 1.05088080459836e-08 0 0 5.03681307351777e-18 -0.473133087158203 0.0516050979495049 0.82471468988698 -34238.09375 154462.796875 4.78880790173551e-15 -0.406671106815338 0.0495170466601849 "chr6" 1051 5.03303710472402e-12 928 2.33532921659195e-11 "late" FALSE FALSE "HLA-DRB5_6:32604517:G:T" FALSE
651 "Epicardial fat cells" "etoh" "HLA-DRB5" "6:32604525:G:A" 74238 2.13460165099377e-08 259 164 9.19321540655768e-10 -0.40374618768692 0.0640495046973228 0.805218245860894 -40944.27734375 165903.78125 5.5659166924987e-08 -0.33056828379631 0.0594680979847908 "chr6" 1051 5.84977844381613e-05 928 6.54047517573659e-05 "late" FALSE FALSE "HLA-DRB5_6:32604525:G:A" FALSE
652 "Epicardial fat cells" "etoh" "HLA-DRB5" "6:32604528:G:T" 74241 2.13460165099377e-08 259 164 9.19321540655768e-10 -0.40374618768692 0.0640495046973228 0.805218245860894 -40944.27734375 165903.78125 5.5659166924987e-08 -0.33056828379631 0.0594680979847908 "chr6" 1051 5.84977844381613e-05 928 6.54047517573659e-05 "late" FALSE FALSE "HLA-DRB5_6:32604528:G:T" FALSE
653 "Epicardial fat cells" "etoh" "HLA-DRB5" "6:32604545:C:T" 74258 2.13460165099377e-08 259 164 9.19321540655768e-10 -0.40374618768692 0.0640495046973228 0.805218245860894 -40944.27734375 165903.78125 5.5659166924987e-08 -0.33056828379631 0.0594680979847908 "chr6" 1051 5.84977844381613e-05 928 6.54047517573659e-05 "late" FALSE FALSE "HLA-DRB5_6:32604545:C:T" FALSE
654 "Epicardial fat cells" "etoh" "HLA-DRB5" "6:32604549:C:T" 74262 2.13460165099377e-08 259 164 9.19321540655768e-10 -0.40374618768692 0.0640495046973228 0.805218245860894 -40944.27734375 165903.78125 5.5659166924987e-08 -0.33056828379631 0.0594680979847908 "chr6" 1051 5.84977844381613e-05 928 6.54047517573659e-05 "late" FALSE FALSE "HLA-DRB5_6:32604549:C:T" FALSE
655 "Epicardial fat cells" "etoh" "HLA-DRB5" "6:32604611:T:C" 74324 2.13460165099377e-08 259 164 9.19321540655768e-10 -0.40374618768692 0.0640495046973228 0.805218245860894 -40944.27734375 165903.78125 5.5659166924987e-08 -0.33056828379631 0.0594680979847908 "chr6" 1051 5.84977844381613e-05 928 6.54047517573659e-05 "late" FALSE FALSE "HLA-DRB5_6:32604611:T:C" FALSE
656 "Epicardial fat cells" "etoh" "HLA-DRB5" "6:32604628:C:T" 74341 1.05088080459836e-08 0 0 5.03681307351777e-18 -0.473133087158203 0.0516050979495049 0.82471468988698 -34238.09375 154462.796875 4.78880790173551e-15 -0.406671106815338 0.0495170466601849 "chr6" 1051 5.03303710472402e-12 928 2.33532921659195e-11 "late" FALSE FALSE "HLA-DRB5_6:32604628:C:T" FALSE
657 "Epicardial fat cells" "etoh" "HLA-DRB5" "6:32604631:G:A" 74344 2.13460165099377e-08 259 164 9.19321540655768e-10 -0.40374618768692 0.0640495046973228 0.805218245860894 -40944.27734375 165903.78125 5.5659166924987e-08 -0.33056828379631 0.0594680979847908 "chr6" 1051 5.84977844381613e-05 928 6.54047517573659e-05 "late" FALSE FALSE "HLA-DRB5_6:32604631:G:A" FALSE
658 "Epicardial fat cells" "etoh" "HLA-DRB5" "6:32604656:A:G" 74369 2.13460165099377e-08 259 164 9.19321540655768e-10 -0.40374618768692 0.0640495046973228 0.805218245860894 -40944.27734375 165903.78125 5.5659166924987e-08 -0.33056828379631 0.0594680979847908 "chr6" 1051 5.84977844381613e-05 928 6.54047517573659e-05 "late" FALSE FALSE "HLA-DRB5_6:32604656:A:G" FALSE
659 "Epicardial fat cells" "etoh" "HLA-DRB5" "6:32604658:C:A" 74371 2.13460165099377e-08 259 164 9.19321540655768e-10 -0.40374618768692 0.0640495046973228 0.805218245860894 -40944.27734375 165903.78125 5.5659166924987e-08 -0.33056828379631 0.0594680979847908 "chr6" 1051 5.84977844381613e-05 928 6.54047517573659e-05 "late" FALSE FALSE "HLA-DRB5_6:32604658:C:A" FALSE
660 "Epicardial fat cells" "etoh" "HLA-DRB5" "6:32604674:A:G" 74387 2.13460165099377e-08 259 164 9.19321540655768e-10 -0.40374618768692 0.0640495046973228 0.805218245860894 -40944.27734375 165903.78125 5.5659166924987e-08 -0.33056828379631 0.0594680979847908 "chr6" 1051 5.84977844381613e-05 928 6.54047517573659e-05 "late" FALSE FALSE "HLA-DRB5_6:32604674:A:G" FALSE
661 "Epicardial fat cells" "etoh" "HLA-DRB5" "6:32604684:G:T" 74397 1.05088080459836e-08 0 0 5.03681307351777e-18 -0.473133087158203 0.0516050979495049 0.82471468988698 -34238.09375 154462.796875 4.78880790173551e-15 -0.406671106815338 0.0495170466601849 "chr6" 1051 5.03303710472402e-12 928 2.33532921659195e-11 "late" FALSE FALSE "HLA-DRB5_6:32604684:G:T" FALSE
662 "Epicardial fat cells" "etoh" "HLA-DRB5" "6:32604718:A:G" 74431 2.13460165099377e-08 259 164 9.19321540655768e-10 -0.40374618768692 0.0640495046973228 0.805218245860894 -40944.27734375 165903.78125 5.5659166924987e-08 -0.33056828379631 0.0594680979847908 "chr6" 1051 5.84977844381613e-05 928 6.54047517573659e-05 "late" FALSE FALSE "HLA-DRB5_6:32604718:A:G" FALSE
663 "Epicardial fat cells" "etoh" "HLA-DRB5" "6:32604770:A:T" 74483 2.13460165099377e-08 259 164 9.19321540655768e-10 -0.40374618768692 0.0640495046973228 0.805218245860894 -40944.27734375 165903.78125 5.5659166924987e-08 -0.33056828379631 0.0594680979847908 "chr6" 1051 5.84977844381613e-05 928 6.54047517573659e-05 "late" FALSE FALSE "HLA-DRB5_6:32604770:A:T" FALSE
664 "Epicardial fat cells" "etoh" "HLA-DRB5" "6:32604806:G:A" 74519 2.13460165099377e-08 259 164 9.19321540655768e-10 -0.40374618768692 0.0640495046973228 0.805218245860894 -40944.27734375 165903.78125 5.5659166924987e-08 -0.33056828379631 0.0594680979847908 "chr6" 1051 5.84977844381613e-05 928 6.54047517573659e-05 "late" FALSE FALSE "HLA-DRB5_6:32604806:G:A" FALSE
665 "Epicardial fat cells" "etoh" "HLA-DRB5" "6:32604809:G:A" 74522 2.13460165099377e-08 259 164 9.19321540655768e-10 -0.40374618768692 0.0640495046973228 0.805218245860894 -40944.27734375 165903.78125 5.5659166924987e-08 -0.33056828379631 0.0594680979847908 "chr6" 1051 5.84977844381613e-05 928 6.54047517573659e-05 "late" FALSE FALSE "HLA-DRB5_6:32604809:G:A" FALSE
666 "Epicardial fat cells" "etoh" "HLA-DRB5" "6:32604882:C:G" 74595 2.13460165099377e-08 259 164 9.19321540655768e-10 -0.40374618768692 0.0640495046973228 0.805218245860894 -40944.27734375 165903.78125 5.5659166924987e-08 -0.33056828379631 0.0594680979847908 "chr6" 1051 5.84977844381613e-05 928 6.54047517573659e-05 "late" FALSE FALSE "HLA-DRB5_6:32604882:C:G" FALSE
667 "Epicardial fat cells" "etoh" "HLA-DRB5" "6:32604918:G:C" 74631 2.13460165099377e-08 259 164 9.19321540655768e-10 -0.40374618768692 0.0640495046973228 0.805218245860894 -40944.27734375 165903.78125 5.5659166924987e-08 -0.33056828379631 0.0594680979847908 "chr6" 1051 5.84977844381613e-05 928 6.54047517573659e-05 "late" FALSE FALSE "HLA-DRB5_6:32604918:G:C" FALSE
668 "Epicardial fat cells" "etoh" "HLA-DRB5" "6:32604924:A:G" 74637 2.13460165099377e-08 259 164 9.19321540655768e-10 -0.40374618768692 0.0640495046973228 0.805218245860894 -40944.27734375 165903.78125 5.5659166924987e-08 -0.33056828379631 0.0594680979847908 "chr6" 1051 5.84977844381613e-05 928 6.54047517573659e-05 "late" FALSE FALSE "HLA-DRB5_6:32604924:A:G" FALSE
669 "Epicardial fat cells" "etoh" "HLA-DRB5" "6:32604978:A:T" 74691 2.13460165099377e-08 259 164 9.19321540655768e-10 -0.40374618768692 0.0640495046973228 0.805218245860894 -40944.27734375 165903.78125 5.5659166924987e-08 -0.33056828379631 0.0594680979847908 "chr6" 1051 5.84977844381613e-05 928 6.54047517573659e-05 "late" FALSE FALSE "HLA-DRB5_6:32604978:A:T" FALSE
670 "Epicardial fat cells" "etoh" "HLA-DRB5" "6:32604980:A:G" 74693 2.13460165099377e-08 259 164 9.19321540655768e-10 -0.40374618768692 0.0640495046973228 0.805218245860894 -40944.27734375 165903.78125 5.5659166924987e-08 -0.33056828379631 0.0594680979847908 "chr6" 1051 5.84977844381613e-05 928 6.54047517573659e-05 "late" FALSE FALSE "HLA-DRB5_6:32604980:A:G" FALSE
671 "Epicardial fat cells" "etoh" "HLA-DRB5" "6:32604986:G:C" 74699 2.13460165099377e-08 259 164 9.19321540655768e-10 -0.40374618768692 0.0640495046973228 0.805218245860894 -40944.27734375 165903.78125 5.5659166924987e-08 -0.33056828379631 0.0594680979847908 "chr6" 1051 5.84977844381613e-05 928 6.54047517573659e-05 "late" FALSE FALSE "HLA-DRB5_6:32604986:G:C" FALSE
672 "Epicardial fat cells" "etoh" "HLA-DRB5" "6:32605029:G:A" 74742 2.13460165099377e-08 259 164 9.19321540655768e-10 -0.40374618768692 0.0640495046973228 0.805218245860894 -40944.27734375 165903.78125 5.5659166924987e-08 -0.33056828379631 0.0594680979847908 "chr6" 1051 5.84977844381613e-05 928 6.54047517573659e-05 "late" FALSE FALSE "HLA-DRB5_6:32605029:G:A" FALSE
673 "Epicardial fat cells" "etoh" "HLA-DRB5" "6:32605073:A:G" 74786 2.13460165099377e-08 259 164 9.19321540655768e-10 -0.40374618768692 0.0640495046973228 0.805218245860894 -40944.27734375 165903.78125 5.5659166924987e-08 -0.33056828379631 0.0594680979847908 "chr6" 1051 5.84977844381613e-05 928 6.54047517573659e-05 "late" FALSE FALSE "HLA-DRB5_6:32605073:A:G" FALSE
674 "Epicardial fat cells" "etoh" "HLA-DRB5" "6:32605074:G:A" 74787 2.13460165099377e-08 259 164 9.19321540655768e-10 -0.40374618768692 0.0640495046973228 0.805218245860894 -40944.27734375 165903.78125 5.5659166924987e-08 -0.33056828379631 0.0594680979847908 "chr6" 1051 5.84977844381613e-05 928 6.54047517573659e-05 "late" FALSE FALSE "HLA-DRB5_6:32605074:G:A" FALSE
675 "Epicardial fat cells" "etoh" "HLA-DRB5" "6:32605134:A:G" 74847 2.13460165099377e-08 259 164 9.19321540655768e-10 -0.40374618768692 0.0640495046973228 0.805218245860894 -40944.27734375 165903.78125 5.5659166924987e-08 -0.33056828379631 0.0594680979847908 "chr6" 1051 5.84977844381613e-05 928 6.54047517573659e-05 "late" FALSE FALSE "HLA-DRB5_6:32605134:A:G" FALSE
676 "Epicardial fat cells" "etoh" "HLA-DRB5" "6:32605171:A:C" 74884 2.13460165099377e-08 259 164 9.19321540655768e-10 -0.40374618768692 0.0640495046973228 0.805218245860894 -40944.27734375 165903.78125 5.5659166924987e-08 -0.33056828379631 0.0594680979847908 "chr6" 1051 5.84977844381613e-05 928 6.54047517573659e-05 "late" FALSE FALSE "HLA-DRB5_6:32605171:A:C" FALSE
677 "Epicardial fat cells" "etoh" "HLA-DRB5" "6:32605175:G:A" 74888 2.13460165099377e-08 259 164 9.19321540655768e-10 -0.40374618768692 0.0640495046973228 0.805218245860894 -40944.27734375 165903.78125 5.5659166924987e-08 -0.33056828379631 0.0594680979847908 "chr6" 1051 5.84977844381613e-05 928 6.54047517573659e-05 "late" FALSE FALSE "HLA-DRB5_6:32605175:G:A" FALSE
678 "Epicardial fat cells" "etoh" "HLA-DRB5" "6:32605184:G:C" 74897 2.13460165099377e-08 259 164 9.19321540655768e-10 -0.40374618768692 0.0640495046973228 0.805218245860894 -40944.27734375 165903.78125 5.5659166924987e-08 -0.33056828379631 0.0594680979847908 "chr6" 1051 5.84977844381613e-05 928 6.54047517573659e-05 "late" FALSE FALSE "HLA-DRB5_6:32605184:G:C" FALSE
679 "Epicardial fat cells" "etoh" "HLA-DRB5" "6:32605195:C:T" 74908 2.13460165099377e-08 259 164 9.19321540655768e-10 -0.40374618768692 0.0640495046973228 0.805218245860894 -40944.27734375 165903.78125 5.5659166924987e-08 -0.33056828379631 0.0594680979847908 "chr6" 1051 5.84977844381613e-05 928 6.54047517573659e-05 "late" FALSE FALSE "HLA-DRB5_6:32605195:C:T" FALSE
680 "Epicardial fat cells" "etoh" "HLA-DRB5" "6:32605198:T:C" 74911 2.13460165099377e-08 259 164 9.19321540655768e-10 -0.40374618768692 0.0640495046973228 0.805218245860894 -40944.27734375 165903.78125 5.5659166924987e-08 -0.33056828379631 0.0594680979847908 "chr6" 1051 5.84977844381613e-05 928 6.54047517573659e-05 "late" FALSE FALSE "HLA-DRB5_6:32605198:T:C" FALSE
681 "Epicardial fat cells" "etoh" "HLA-DRB5" "6:32605250:T:A" 74963 2.13460165099377e-08 259 164 9.19321540655768e-10 -0.40374618768692 0.0640495046973228 0.805218245860894 -40944.27734375 165903.78125 5.5659166924987e-08 -0.33056828379631 0.0594680979847908 "chr6" 1051 5.84977844381613e-05 928 6.54047517573659e-05 "late" FALSE FALSE "HLA-DRB5_6:32605250:T:A" FALSE
682 "Epicardial fat cells" "etoh" "HLA-DRB5" "6:32605262:C:T" 74975 2.13460165099377e-08 259 164 9.19321540655768e-10 -0.40374618768692 0.0640495046973228 0.805218245860894 -40944.27734375 165903.78125 5.5659166924987e-08 -0.33056828379631 0.0594680979847908 "chr6" 1051 5.84977844381613e-05 928 6.54047517573659e-05 "late" FALSE FALSE "HLA-DRB5_6:32605262:C:T" FALSE
683 "Epicardial fat cells" "etoh" "HLA-DRB5" "6:32605263:A:G" 74976 2.13460165099377e-08 259 164 9.19321540655768e-10 -0.40374618768692 0.0640495046973228 0.805218245860894 -40944.27734375 165903.78125 5.5659166924987e-08 -0.33056828379631 0.0594680979847908 "chr6" 1051 5.84977844381613e-05 928 6.54047517573659e-05 "late" FALSE FALSE "HLA-DRB5_6:32605263:A:G" FALSE
684 "Epicardial fat cells" "etoh" "HLA-DRB5" "6:32605268:C:T" 74981 2.13460165099377e-08 259 164 9.19321540655768e-10 -0.40374618768692 0.0640495046973228 0.805218245860894 -40944.27734375 165903.78125 5.5659166924987e-08 -0.33056828379631 0.0594680979847908 "chr6" 1051 5.84977844381613e-05 928 6.54047517573659e-05 "late" FALSE FALSE "HLA-DRB5_6:32605268:C:T" FALSE
685 "Epicardial fat cells" "etoh" "HLA-DRB5" "6:32605281:C:T" 74994 2.13460165099377e-08 259 164 9.19321540655768e-10 -0.40374618768692 0.0640495046973228 0.805218245860894 -40944.27734375 165903.78125 5.5659166924987e-08 -0.33056828379631 0.0594680979847908 "chr6" 1051 5.84977844381613e-05 928 6.54047517573659e-05 "late" FALSE FALSE "HLA-DRB5_6:32605281:C:T" FALSE
686 "Epicardial fat cells" "etoh" "HLA-DRB5" "6:32605390:G:A" 75103 2.13460165099377e-08 259 164 9.19321540655768e-10 -0.40374618768692 0.0640495046973228 0.805218245860894 -40944.27734375 165903.78125 5.5659166924987e-08 -0.33056828379631 0.0594680979847908 "chr6" 1051 5.84977844381613e-05 928 6.54047517573659e-05 "late" FALSE FALSE "HLA-DRB5_6:32605390:G:A" FALSE
687 "Epicardial fat cells" "etoh" "HLA-DRB5" "6:32605393:T:C" 75106 2.13460165099377e-08 259 164 9.19321540655768e-10 -0.40374618768692 0.0640495046973228 0.805218245860894 -40944.27734375 165903.78125 5.5659166924987e-08 -0.33056828379631 0.0594680979847908 "chr6" 1051 5.84977844381613e-05 928 6.54047517573659e-05 "late" FALSE FALSE "HLA-DRB5_6:32605393:T:C" FALSE
688 "Epicardial fat cells" "etoh" "HLA-DRB5" "6:32605458:A:G" 75171 2.13460165099377e-08 259 164 9.19321540655768e-10 -0.40374618768692 0.0640495046973228 0.805218245860894 -40944.27734375 165903.78125 5.5659166924987e-08 -0.33056828379631 0.0594680979847908 "chr6" 1051 5.84977844381613e-05 928 6.54047517573659e-05 "late" FALSE FALSE "HLA-DRB5_6:32605458:A:G" FALSE
689 "Epicardial fat cells" "etoh" "HLA-DRB5" "6:32605470:G:T" 75183 2.13460165099377e-08 259 164 9.19321540655768e-10 -0.40374618768692 0.0640495046973228 0.805218245860894 -40944.27734375 165903.78125 5.5659166924987e-08 -0.33056828379631 0.0594680979847908 "chr6" 1051 5.84977844381613e-05 928 6.54047517573659e-05 "late" FALSE FALSE "HLA-DRB5_6:32605470:G:T" FALSE
690 "Epicardial fat cells" "etoh" "HLA-DRB5" "6:32605490:G:A" 75203 2.13460165099377e-08 259 164 9.19321540655768e-10 -0.40374618768692 0.0640495046973228 0.805218245860894 -40944.27734375 165903.78125 5.5659166924987e-08 -0.33056828379631 0.0594680979847908 "chr6" 1051 5.84977844381613e-05 928 6.54047517573659e-05 "late" FALSE FALSE "HLA-DRB5_6:32605490:G:A" FALSE
691 "Epicardial fat cells" "etoh" "HLA-DRB5" "6:32605511:T:C" 75224 2.13460165099377e-08 259 164 9.19321540655768e-10 -0.40374618768692 0.0640495046973228 0.805218245860894 -40944.27734375 165903.78125 5.5659166924987e-08 -0.33056828379631 0.0594680979847908 "chr6" 1051 5.84977844381613e-05 928 6.54047517573659e-05 "late" FALSE FALSE "HLA-DRB5_6:32605511:T:C" FALSE
692 "Epicardial fat cells" "etoh" "HLA-DRB5" "6:32605512:G:A" 75225 2.13460165099377e-08 259 164 9.19321540655768e-10 -0.40374618768692 0.0640495046973228 0.805218245860894 -40944.27734375 165903.78125 5.5659166924987e-08 -0.33056828379631 0.0594680979847908 "chr6" 1051 5.84977844381613e-05 928 6.54047517573659e-05 "late" FALSE FALSE "HLA-DRB5_6:32605512:G:A" FALSE
693 "Epicardial fat cells" "etoh" "HLA-DRB5" "6:32605657:C:T" 75370 2.13460165099377e-08 259 164 9.19321540655768e-10 -0.40374618768692 0.0640495046973228 0.805218245860894 -40944.27734375 165903.78125 5.5659166924987e-08 -0.33056828379631 0.0594680979847908 "chr6" 1051 5.84977844381613e-05 928 6.54047517573659e-05 "late" FALSE FALSE "HLA-DRB5_6:32605657:C:T" FALSE
694 "Epicardial fat cells" "etoh" "HLA-DRB5" "6:32605664:A:C" 75377 2.13460165099377e-08 259 164 9.19321540655768e-10 -0.40374618768692 0.0640495046973228 0.805218245860894 -40944.27734375 165903.78125 5.5659166924987e-08 -0.33056828379631 0.0594680979847908 "chr6" 1051 5.84977844381613e-05 928 6.54047517573659e-05 "late" FALSE FALSE "HLA-DRB5_6:32605664:A:C" FALSE
695 "Epicardial fat cells" "etoh" "HLA-DRB5" "6:32605665:T:A" 75378 2.13460165099377e-08 259 164 9.19321540655768e-10 -0.40374618768692 0.0640495046973228 0.805218245860894 -40944.27734375 165903.78125 5.5659166924987e-08 -0.33056828379631 0.0594680979847908 "chr6" 1051 5.84977844381613e-05 928 6.54047517573659e-05 "late" FALSE FALSE "HLA-DRB5_6:32605665:T:A" FALSE
696 "Epicardial fat cells" "etoh" "HLA-DRB5" "6:32605694:A:G" 75407 2.13460165099377e-08 259 164 9.19321540655768e-10 -0.40374618768692 0.0640495046973228 0.805218245860894 -40944.27734375 165903.78125 5.5659166924987e-08 -0.33056828379631 0.0594680979847908 "chr6" 1051 5.84977844381613e-05 928 6.54047517573659e-05 "late" FALSE FALSE "HLA-DRB5_6:32605694:A:G" FALSE
697 "Epicardial fat cells" "etoh" "HLA-DRB5" "6:32605766:C:T" 75479 2.13460165099377e-08 259 164 9.19321540655768e-10 -0.40374618768692 0.0640495046973228 0.805218245860894 -40944.27734375 165903.78125 5.5659166924987e-08 -0.33056828379631 0.0594680979847908 "chr6" 1051 5.84977844381613e-05 928 6.54047517573659e-05 "late" FALSE FALSE "HLA-DRB5_6:32605766:C:T" FALSE
698 "Epicardial fat cells" "etoh" "HLA-DRB5" "6:32605777:C:T" 75490 2.13460165099377e-08 259 164 9.19321540655768e-10 -0.40374618768692 0.0640495046973228 0.805218245860894 -40944.27734375 165903.78125 5.5659166924987e-08 -0.33056828379631 0.0594680979847908 "chr6" 1051 5.84977844381613e-05 928 6.54047517573659e-05 "late" FALSE FALSE "HLA-DRB5_6:32605777:C:T" FALSE
699 "Epicardial fat cells" "etoh" "HLA-DRB5" "6:32605783:A:G" 75496 2.13460165099377e-08 259 164 9.19321540655768e-10 -0.40374618768692 0.0640495046973228 0.805218245860894 -40944.27734375 165903.78125 5.5659166924987e-08 -0.33056828379631 0.0594680979847908 "chr6" 1051 5.84977844381613e-05 928 6.54047517573659e-05 "late" FALSE FALSE "HLA-DRB5_6:32605783:A:G" FALSE
700 "Epicardial fat cells" "etoh" "HLA-DRB5" "6:32605797:C:T" 75510 2.13460165099377e-08 259 164 9.19321540655768e-10 -0.40374618768692 0.0640495046973228 0.805218245860894 -40944.27734375 165903.78125 5.5659166924987e-08 -0.33056828379631 0.0594680979847908 "chr6" 1051 5.84977844381613e-05 928 6.54047517573659e-05 "late" FALSE FALSE "HLA-DRB5_6:32605797:C:T" FALSE
701 "Epicardial fat cells" "etoh" "HLA-DRB5" "6:32605821:T:C" 75534 2.13460165099377e-08 259 164 9.19321540655768e-10 -0.40374618768692 0.0640495046973228 0.805218245860894 -40944.27734375 165903.78125 5.5659166924987e-08 -0.33056828379631 0.0594680979847908 "chr6" 1051 5.84977844381613e-05 928 6.54047517573659e-05 "late" FALSE FALSE "HLA-DRB5_6:32605821:T:C" FALSE
702 "Epicardial fat cells" "etoh" "HLA-DRB5" "6:32605844:C:T" 75557 2.13460165099377e-08 259 164 9.19321540655768e-10 -0.40374618768692 0.0640495046973228 0.805218245860894 -40944.27734375 165903.78125 5.5659166924987e-08 -0.33056828379631 0.0594680979847908 "chr6" 1051 5.84977844381613e-05 928 6.54047517573659e-05 "late" FALSE FALSE "HLA-DRB5_6:32605844:C:T" FALSE
703 "Epicardial fat cells" "etoh" "HLA-DRB5" "6:32605936:C:A" 75649 2.13460165099377e-08 259 164 9.19321540655768e-10 -0.40374618768692 0.0640495046973228 0.805218245860894 -40944.27734375 165903.78125 5.5659166924987e-08 -0.33056828379631 0.0594680979847908 "chr6" 1051 5.84977844381613e-05 928 6.54047517573659e-05 "late" FALSE FALSE "HLA-DRB5_6:32605936:C:A" FALSE
704 "Epicardial fat cells" "etoh" "HLA-DRB5" "6:32605971:A:G" 75684 2.13460165099377e-08 259 164 9.19321540655768e-10 -0.40374618768692 0.0640495046973228 0.805218245860894 -40944.27734375 165903.78125 5.5659166924987e-08 -0.33056828379631 0.0594680979847908 "chr6" 1051 5.84977844381613e-05 928 6.54047517573659e-05 "late" FALSE FALSE "HLA-DRB5_6:32605971:A:G" FALSE
705 "Epicardial fat cells" "etoh" "HLA-DRB5" "6:32605977:T:A" 75690 2.13460165099377e-08 259 164 9.19321540655768e-10 -0.40374618768692 0.0640495046973228 0.805218245860894 -40944.27734375 165903.78125 5.5659166924987e-08 -0.33056828379631 0.0594680979847908 "chr6" 1051 5.84977844381613e-05 928 6.54047517573659e-05 "late" FALSE FALSE "HLA-DRB5_6:32605977:T:A" FALSE
706 "Epicardial fat cells" "etoh" "HLA-DRB5" "6:32606003:A:G" 75716 2.13460165099377e-08 259 164 9.19321540655768e-10 -0.40374618768692 0.0640495046973228 0.805218245860894 -40944.27734375 165903.78125 5.5659166924987e-08 -0.33056828379631 0.0594680979847908 "chr6" 1051 5.84977844381613e-05 928 6.54047517573659e-05 "late" FALSE FALSE "HLA-DRB5_6:32606003:A:G" FALSE
707 "Epicardial fat cells" "etoh" "HLA-DRB5" "6:32606132:C:A" 75845 1.05088080459836e-08 0 0 5.03681307351777e-18 -0.473133087158203 0.0516050979495049 0.82471468988698 -34238.09375 154462.796875 4.78880790173551e-15 -0.406671106815338 0.0495170466601849 "chr6" 1051 5.03303710472402e-12 928 2.33532921659195e-11 "late" FALSE FALSE "HLA-DRB5_6:32606132:C:A" FALSE
708 "Epicardial fat cells" "etoh" "HLA-DRB5" "6:32606155:A:G" 75868 2.13460165099377e-08 259 164 9.19321540655768e-10 -0.40374618768692 0.0640495046973228 0.805218245860894 -40944.27734375 165903.78125 5.5659166924987e-08 -0.33056828379631 0.0594680979847908 "chr6" 1051 5.84977844381613e-05 928 6.54047517573659e-05 "late" FALSE FALSE "HLA-DRB5_6:32606155:A:G" FALSE
709 "Epicardial fat cells" "etoh" "HLA-DRB5" "6:32606196:T:C" 75909 2.13460165099377e-08 259 164 9.19321540655768e-10 -0.40374618768692 0.0640495046973228 0.805218245860894 -40944.27734375 165903.78125 5.5659166924987e-08 -0.33056828379631 0.0594680979847908 "chr6" 1051 5.84977844381613e-05 928 6.54047517573659e-05 "late" FALSE FALSE "HLA-DRB5_6:32606196:T:C" FALSE
710 "Epicardial fat cells" "etoh" "HLA-DRB5" "6:32606214:T:G" 75927 1.05088080459836e-08 0 0 5.03681307351777e-18 -0.473133087158203 0.0516050979495049 0.82471468988698 -34238.09375 154462.796875 4.78880790173551e-15 -0.406671106815338 0.0495170466601849 "chr6" 1051 5.03303710472402e-12 928 2.33532921659195e-11 "late" FALSE FALSE "HLA-DRB5_6:32606214:T:G" FALSE
711 "Epicardial fat cells" "etoh" "HLA-DRB5" "6:32606250:T:C" 75963 2.13460165099377e-08 259 164 9.19321540655768e-10 -0.40374618768692 0.0640495046973228 0.805218245860894 -40944.27734375 165903.78125 5.5659166924987e-08 -0.33056828379631 0.0594680979847908 "chr6" 1051 5.84977844381613e-05 928 6.54047517573659e-05 "late" FALSE FALSE "HLA-DRB5_6:32606250:T:C" FALSE
712 "Epicardial fat cells" "etoh" "HLA-DRB5" "6:32606283:A:C" 75996 1.05088080459836e-08 0 0 5.03681307351777e-18 -0.473133087158203 0.0516050979495049 0.82471468988698 -34238.09375 154462.796875 4.78880790173551e-15 -0.406671106815338 0.0495170466601849 "chr6" 1051 5.03303710472402e-12 928 2.33532921659195e-11 "late" FALSE FALSE "HLA-DRB5_6:32606283:A:C" FALSE
713 "Epicardial fat cells" "etoh" "HLA-DRB5" "6:32606350:T:C" 76063 2.13460165099377e-08 259 164 9.19321540655768e-10 -0.40374618768692 0.0640495046973228 0.805218245860894 -40944.27734375 165903.78125 5.5659166924987e-08 -0.33056828379631 0.0594680979847908 "chr6" 1051 5.84977844381613e-05 928 6.54047517573659e-05 "late" FALSE FALSE "HLA-DRB5_6:32606350:T:C" FALSE
714 "Epicardial fat cells" "etoh" "HLA-DRB5" "6:32606353:A:G" 76066 2.13460165099377e-08 259 164 9.19321540655768e-10 -0.40374618768692 0.0640495046973228 0.805218245860894 -40944.27734375 165903.78125 5.5659166924987e-08 -0.33056828379631 0.0594680979847908 "chr6" 1051 5.84977844381613e-05 928 6.54047517573659e-05 "late" FALSE FALSE "HLA-DRB5_6:32606353:A:G" FALSE
715 "Epicardial fat cells" "etoh" "HLA-DRB5" "6:32606423:G:C" 76136 2.13460165099377e-08 259 164 9.19321540655768e-10 -0.40374618768692 0.0640495046973228 0.805218245860894 -40944.27734375 165903.78125 5.5659166924987e-08 -0.33056828379631 0.0594680979847908 "chr6" 1051 5.84977844381613e-05 928 6.54047517573659e-05 "late" FALSE FALSE "HLA-DRB5_6:32606423:G:C" FALSE
716 "Epicardial fat cells" "etoh" "HLA-DRB5" "6:32606425:C:T" 76138 2.13460165099377e-08 259 164 9.19321540655768e-10 -0.40374618768692 0.0640495046973228 0.805218245860894 -40944.27734375 165903.78125 5.5659166924987e-08 -0.33056828379631 0.0594680979847908 "chr6" 1051 5.84977844381613e-05 928 6.54047517573659e-05 "late" FALSE FALSE "HLA-DRB5_6:32606425:C:T" FALSE
717 "Epicardial fat cells" "etoh" "HLA-DRB5" "6:32606473:T:C" 76186 1.05088080459836e-08 0 0 5.03681307351777e-18 -0.473133087158203 0.0516050979495049 0.82471468988698 -34238.09375 154462.796875 4.78880790173551e-15 -0.406671106815338 0.0495170466601849 "chr6" 1051 5.03303710472402e-12 928 2.33532921659195e-11 "late" FALSE FALSE "HLA-DRB5_6:32606473:T:C" FALSE
718 "Epicardial fat cells" "etoh" "HLA-DRB5" "6:32606597:G:A" 76310 1.05088080459836e-08 0 0 5.03681307351777e-18 -0.473133087158203 0.0516050979495049 0.82471468988698 -34238.09375 154462.796875 4.78880790173551e-15 -0.406671106815338 0.0495170466601849 "chr6" 1051 5.03303710472402e-12 928 2.33532921659195e-11 "late" FALSE FALSE "HLA-DRB5_6:32606597:G:A" FALSE
719 "Epicardial fat cells" "etoh" "HLA-DRB5" "6:32606602:A:G" 76315 2.13460165099377e-08 259 164 9.19321540655768e-10 -0.40374618768692 0.0640495046973228 0.805218245860894 -40944.27734375 165903.78125 5.5659166924987e-08 -0.33056828379631 0.0594680979847908 "chr6" 1051 5.84977844381613e-05 928 6.54047517573659e-05 "late" FALSE FALSE "HLA-DRB5_6:32606602:A:G" FALSE
720 "Epicardial fat cells" "etoh" "HLA-DRB5" "6:32606661:G:A" 76374 2.13460165099377e-08 259 164 9.19321540655768e-10 -0.40374618768692 0.0640495046973228 0.805218245860894 -40944.27734375 165903.78125 5.5659166924987e-08 -0.33056828379631 0.0594680979847908 "chr6" 1051 5.84977844381613e-05 928 6.54047517573659e-05 "late" FALSE FALSE "HLA-DRB5_6:32606661:G:A" FALSE
721 "Epicardial fat cells" "etoh" "HLA-DRB5" "6:32606716:A:C" 76429 2.13460165099377e-08 259 164 9.19321540655768e-10 -0.40374618768692 0.0640495046973228 0.805218245860894 -40944.27734375 165903.78125 5.5659166924987e-08 -0.33056828379631 0.0594680979847908 "chr6" 1051 5.84977844381613e-05 928 6.54047517573659e-05 "late" FALSE FALSE "HLA-DRB5_6:32606716:A:C" FALSE
722 "Epicardial fat cells" "etoh" "HLA-DRB5" "6:32606720:T:C" 76433 2.13460165099377e-08 259 164 9.19321540655768e-10 -0.40374618768692 0.0640495046973228 0.805218245860894 -40944.27734375 165903.78125 5.5659166924987e-08 -0.33056828379631 0.0594680979847908 "chr6" 1051 5.84977844381613e-05 928 6.54047517573659e-05 "late" FALSE FALSE "HLA-DRB5_6:32606720:T:C" FALSE
723 "Epicardial fat cells" "etoh" "HLA-DRB5" "6:32606727:C:T" 76440 2.13460165099377e-08 259 164 9.19321540655768e-10 -0.40374618768692 0.0640495046973228 0.805218245860894 -40944.27734375 165903.78125 5.5659166924987e-08 -0.33056828379631 0.0594680979847908 "chr6" 1051 5.84977844381613e-05 928 6.54047517573659e-05 "late" FALSE FALSE "HLA-DRB5_6:32606727:C:T" FALSE
724 "Epicardial fat cells" "etoh" "HLA-DRB5" "6:32606750:T:C" 76463 2.13460165099377e-08 259 164 9.19321540655768e-10 -0.40374618768692 0.0640495046973228 0.805218245860894 -40944.27734375 165903.78125 5.5659166924987e-08 -0.33056828379631 0.0594680979847908 "chr6" 1051 5.84977844381613e-05 928 6.54047517573659e-05 "late" FALSE FALSE "HLA-DRB5_6:32606750:T:C" FALSE
725 "Epicardial fat cells" "etoh" "HLA-DRB5" "6:32606763:A:G" 76476 2.13460165099377e-08 259 164 9.19321540655768e-10 -0.40374618768692 0.0640495046973228 0.805218245860894 -40944.27734375 165903.78125 5.5659166924987e-08 -0.33056828379631 0.0594680979847908 "chr6" 1051 5.84977844381613e-05 928 6.54047517573659e-05 "late" FALSE FALSE "HLA-DRB5_6:32606763:A:G" FALSE
726 "Epicardial fat cells" "etoh" "HLA-DRB5" "6:32606802:G:A" 76515 2.13460165099377e-08 259 164 9.19321540655768e-10 -0.40374618768692 0.0640495046973228 0.805218245860894 -40944.27734375 165903.78125 5.5659166924987e-08 -0.33056828379631 0.0594680979847908 "chr6" 1051 5.84977844381613e-05 928 6.54047517573659e-05 "late" FALSE FALSE "HLA-DRB5_6:32606802:G:A" FALSE
727 "Epicardial fat cells" "etoh" "HLA-DRB5" "6:32606809:A:C" 76522 2.13460165099377e-08 259 164 9.19321540655768e-10 -0.40374618768692 0.0640495046973228 0.805218245860894 -40944.27734375 165903.78125 5.5659166924987e-08 -0.33056828379631 0.0594680979847908 "chr6" 1051 5.84977844381613e-05 928 6.54047517573659e-05 "late" FALSE FALSE "HLA-DRB5_6:32606809:A:C" FALSE
728 "Epicardial fat cells" "etoh" "HLA-DRB5" "6:32606825:T:C" 76538 2.13460165099377e-08 259 164 9.19321540655768e-10 -0.40374618768692 0.0640495046973228 0.805218245860894 -40944.27734375 165903.78125 5.5659166924987e-08 -0.33056828379631 0.0594680979847908 "chr6" 1051 5.84977844381613e-05 928 6.54047517573659e-05 "late" FALSE FALSE "HLA-DRB5_6:32606825:T:C" FALSE
729 "Epicardial fat cells" "etoh" "HLA-DRB5" "6:32606847:A:G" 76560 2.13460165099377e-08 259 164 9.19321540655768e-10 -0.40374618768692 0.0640495046973228 0.805218245860894 -40944.27734375 165903.78125 5.5659166924987e-08 -0.33056828379631 0.0594680979847908 "chr6" 1051 5.84977844381613e-05 928 6.54047517573659e-05 "late" FALSE FALSE "HLA-DRB5_6:32606847:A:G" FALSE
730 "Epicardial fat cells" "etoh" "HLA-DRB5" "6:32606851:G:A" 76564 2.13460165099377e-08 259 164 9.19321540655768e-10 -0.40374618768692 0.0640495046973228 0.805218245860894 -40944.27734375 165903.78125 5.5659166924987e-08 -0.33056828379631 0.0594680979847908 "chr6" 1051 5.84977844381613e-05 928 6.54047517573659e-05 "late" FALSE FALSE "HLA-DRB5_6:32606851:G:A" FALSE
731 "Epicardial fat cells" "etoh" "HLA-DRB5" "6:32606872:C:A" 76585 2.13460165099377e-08 259 164 9.19321540655768e-10 -0.40374618768692 0.0640495046973228 0.805218245860894 -40944.27734375 165903.78125 5.5659166924987e-08 -0.33056828379631 0.0594680979847908 "chr6" 1051 5.84977844381613e-05 928 6.54047517573659e-05 "late" FALSE FALSE "HLA-DRB5_6:32606872:C:A" FALSE
732 "Epicardial fat cells" "etoh" "HLA-DRB5" "6:32606875:T:C" 76588 2.13460165099377e-08 259 164 9.19321540655768e-10 -0.40374618768692 0.0640495046973228 0.805218245860894 -40944.27734375 165903.78125 5.5659166924987e-08 -0.33056828379631 0.0594680979847908 "chr6" 1051 5.84977844381613e-05 928 6.54047517573659e-05 "late" FALSE FALSE "HLA-DRB5_6:32606875:T:C" FALSE
733 "Epicardial fat cells" "etoh" "HLA-DRB5" "6:32606899:A:G" 76612 2.13460165099377e-08 259 164 9.19321540655768e-10 -0.40374618768692 0.0640495046973228 0.805218245860894 -40944.27734375 165903.78125 5.5659166924987e-08 -0.33056828379631 0.0594680979847908 "chr6" 1051 5.84977844381613e-05 928 6.54047517573659e-05 "late" FALSE FALSE "HLA-DRB5_6:32606899:A:G" FALSE
734 "Epicardial fat cells" "etoh" "HLA-DRB5" "6:32607030:T:C" 76743 2.13460165099377e-08 259 164 9.19321540655768e-10 -0.40374618768692 0.0640495046973228 0.805218245860894 -40944.27734375 165903.78125 5.5659166924987e-08 -0.33056828379631 0.0594680979847908 "chr6" 1051 5.84977844381613e-05 928 6.54047517573659e-05 "late" FALSE FALSE "HLA-DRB5_6:32607030:T:C" FALSE
735 "Epicardial fat cells" "etoh" "HLA-DRB5" "6:32607031:G:A" 76744 2.13460165099377e-08 259 164 9.19321540655768e-10 -0.40374618768692 0.0640495046973228 0.805218245860894 -40944.27734375 165903.78125 5.5659166924987e-08 -0.33056828379631 0.0594680979847908 "chr6" 1051 5.84977844381613e-05 928 6.54047517573659e-05 "late" FALSE FALSE "HLA-DRB5_6:32607031:G:A" FALSE
736 "Epicardial fat cells" "etoh" "HLA-DRB5" "6:32607063:T:G" 76776 2.13460165099377e-08 259 164 9.19321540655768e-10 -0.40374618768692 0.0640495046973228 0.805218245860894 -40944.27734375 165903.78125 5.5659166924987e-08 -0.33056828379631 0.0594680979847908 "chr6" 1051 5.84977844381613e-05 928 6.54047517573659e-05 "late" FALSE FALSE "HLA-DRB5_6:32607063:T:G" FALSE
737 "Epicardial fat cells" "etoh" "HLA-DRB5" "6:32607086:G:A" 76799 2.13460165099377e-08 259 164 9.19321540655768e-10 -0.40374618768692 0.0640495046973228 0.805218245860894 -40944.27734375 165903.78125 5.5659166924987e-08 -0.33056828379631 0.0594680979847908 "chr6" 1051 5.84977844381613e-05 928 6.54047517573659e-05 "late" FALSE FALSE "HLA-DRB5_6:32607086:G:A" FALSE
738 "Epicardial fat cells" "etoh" "HLA-DRB5" "6:32607104:A:G" 76817 2.13460165099377e-08 259 164 9.19321540655768e-10 -0.40374618768692 0.0640495046973228 0.805218245860894 -40944.27734375 165903.78125 5.5659166924987e-08 -0.33056828379631 0.0594680979847908 "chr6" 1051 5.84977844381613e-05 928 6.54047517573659e-05 "late" FALSE FALSE "HLA-DRB5_6:32607104:A:G" FALSE
739 "Epicardial fat cells" "etoh" "HLA-DRB5" "6:32607118:T:C" 76831 2.13460165099377e-08 259 164 9.19321540655768e-10 -0.40374618768692 0.0640495046973228 0.805218245860894 -40944.27734375 165903.78125 5.5659166924987e-08 -0.33056828379631 0.0594680979847908 "chr6" 1051 5.84977844381613e-05 928 6.54047517573659e-05 "late" FALSE FALSE "HLA-DRB5_6:32607118:T:C" FALSE
740 "Epicardial fat cells" "etoh" "HLA-DRB5" "6:32607177:T:C" 76890 2.13460165099377e-08 259 164 9.19321540655768e-10 -0.40374618768692 0.0640495046973228 0.805218245860894 -40944.27734375 165903.78125 5.5659166924987e-08 -0.33056828379631 0.0594680979847908 "chr6" 1051 5.84977844381613e-05 928 6.54047517573659e-05 "late" FALSE FALSE "HLA-DRB5_6:32607177:T:C" FALSE
741 "Epicardial fat cells" "etoh" "HLA-DRB5" "6:32607213:T:C" 76926 1.05088080459836e-08 0 0 5.03681307351777e-18 -0.473133087158203 0.0516050979495049 0.82471468988698 -34238.09375 154462.796875 4.78880790173551e-15 -0.406671106815338 0.0495170466601849 "chr6" 1051 5.03303710472402e-12 928 2.33532921659195e-11 "late" FALSE FALSE "HLA-DRB5_6:32607213:T:C" FALSE
742 "Epicardial fat cells" "etoh" "HLA-DRB5" "6:32607217:T:C" 76930 2.13460165099377e-08 259 164 9.19321540655768e-10 -0.40374618768692 0.0640495046973228 0.805218245860894 -40944.27734375 165903.78125 5.5659166924987e-08 -0.33056828379631 0.0594680979847908 "chr6" 1051 5.84977844381613e-05 928 6.54047517573659e-05 "late" FALSE FALSE "HLA-DRB5_6:32607217:T:C" FALSE
743 "Epicardial fat cells" "etoh" "HLA-DRB5" "6:32607270:G:A" 76983 2.13460165099377e-08 259 164 9.19321540655768e-10 -0.40374618768692 0.0640495046973228 0.805218245860894 -40944.27734375 165903.78125 5.5659166924987e-08 -0.33056828379631 0.0594680979847908 "chr6" 1051 5.84977844381613e-05 928 6.54047517573659e-05 "late" FALSE FALSE "HLA-DRB5_6:32607270:G:A" FALSE
744 "Epicardial fat cells" "etoh" "HLA-DRB5" "6:32607272:A:G" 76985 2.13460165099377e-08 259 164 9.19321540655768e-10 -0.40374618768692 0.0640495046973228 0.805218245860894 -40944.27734375 165903.78125 5.5659166924987e-08 -0.33056828379631 0.0594680979847908 "chr6" 1051 5.84977844381613e-05 928 6.54047517573659e-05 "late" FALSE FALSE "HLA-DRB5_6:32607272:A:G" FALSE
745 "Epicardial fat cells" "etoh" "HLA-DRB5" "6:32607300:A:G" 77013 2.13460165099377e-08 259 164 9.19321540655768e-10 -0.40374618768692 0.0640495046973228 0.805218245860894 -40944.27734375 165903.78125 5.5659166924987e-08 -0.33056828379631 0.0594680979847908 "chr6" 1051 5.84977844381613e-05 928 6.54047517573659e-05 "late" FALSE FALSE "HLA-DRB5_6:32607300:A:G" FALSE
746 "Epicardial fat cells" "etoh" "HLA-DRB5" "6:32607306:C:T" 77019 2.13460165099377e-08 259 164 9.19321540655768e-10 -0.40374618768692 0.0640495046973228 0.805218245860894 -40944.27734375 165903.78125 5.5659166924987e-08 -0.33056828379631 0.0594680979847908 "chr6" 1051 5.84977844381613e-05 928 6.54047517573659e-05 "late" FALSE FALSE "HLA-DRB5_6:32607306:C:T" FALSE
747 "Epicardial fat cells" "etoh" "HLA-DRB5" "6:32607310:C:A" 77023 2.13460165099377e-08 259 164 9.19321540655768e-10 -0.40374618768692 0.0640495046973228 0.805218245860894 -40944.27734375 165903.78125 5.5659166924987e-08 -0.33056828379631 0.0594680979847908 "chr6" 1051 5.84977844381613e-05 928 6.54047517573659e-05 "late" FALSE FALSE "HLA-DRB5_6:32607310:C:A" FALSE
748 "Epicardial fat cells" "etoh" "HLA-DRB5" "6:32607342:C:T" 77055 2.13460165099377e-08 259 164 9.19321540655768e-10 -0.40374618768692 0.0640495046973228 0.805218245860894 -40944.27734375 165903.78125 5.5659166924987e-08 -0.33056828379631 0.0594680979847908 "chr6" 1051 5.84977844381613e-05 928 6.54047517573659e-05 "late" FALSE FALSE "HLA-DRB5_6:32607342:C:T" FALSE
749 "Epicardial fat cells" "etoh" "HLA-DRB5" "6:32607488:T:C" 77201 2.13460165099377e-08 259 164 9.19321540655768e-10 -0.40374618768692 0.0640495046973228 0.805218245860894 -40944.27734375 165903.78125 5.5659166924987e-08 -0.33056828379631 0.0594680979847908 "chr6" 1051 5.84977844381613e-05 928 6.54047517573659e-05 "late" FALSE FALSE "HLA-DRB5_6:32607488:T:C" FALSE
750 "Epicardial fat cells" "etoh" "HLA-DRB5" "6:32607498:G:A" 77211 2.13460165099377e-08 259 164 9.19321540655768e-10 -0.40374618768692 0.0640495046973228 0.805218245860894 -40944.27734375 165903.78125 5.5659166924987e-08 -0.33056828379631 0.0594680979847908 "chr6" 1051 5.84977844381613e-05 928 6.54047517573659e-05 "late" FALSE FALSE "HLA-DRB5_6:32607498:G:A" FALSE
751 "Epicardial fat cells" "etoh" "HLA-DRB5" "6:32607513:T:C" 77226 2.13460165099377e-08 259 164 9.19321540655768e-10 -0.40374618768692 0.0640495046973228 0.805218245860894 -40944.27734375 165903.78125 5.5659166924987e-08 -0.33056828379631 0.0594680979847908 "chr6" 1051 5.84977844381613e-05 928 6.54047517573659e-05 "late" FALSE FALSE "HLA-DRB5_6:32607513:T:C" FALSE
752 "Epicardial fat cells" "etoh" "HLA-DRB5" "6:32607532:T:C" 77245 2.13460165099377e-08 259 164 9.19321540655768e-10 -0.40374618768692 0.0640495046973228 0.805218245860894 -40944.27734375 165903.78125 5.5659166924987e-08 -0.33056828379631 0.0594680979847908 "chr6" 1051 5.84977844381613e-05 928 6.54047517573659e-05 "late" FALSE FALSE "HLA-DRB5_6:32607532:T:C" FALSE
753 "Epicardial fat cells" "etoh" "HLA-DRB5" "6:32607542:C:T" 77255 2.13460165099377e-08 259 164 9.19321540655768e-10 -0.40374618768692 0.0640495046973228 0.805218245860894 -40944.27734375 165903.78125 5.5659166924987e-08 -0.33056828379631 0.0594680979847908 "chr6" 1051 5.84977844381613e-05 928 6.54047517573659e-05 "late" FALSE FALSE "HLA-DRB5_6:32607542:C:T" FALSE
754 "Epicardial fat cells" "etoh" "HLA-DRB5" "6:32607592:G:T" 77305 1.05088080459836e-08 0 0 5.03681307351777e-18 -0.473133087158203 0.0516050979495049 0.82471468988698 -34238.09375 154462.796875 4.78880790173551e-15 -0.406671106815338 0.0495170466601849 "chr6" 1051 5.03303710472402e-12 928 2.33532921659195e-11 "late" FALSE FALSE "HLA-DRB5_6:32607592:G:T" FALSE
755 "Epicardial fat cells" "etoh" "HLA-DRB5" "6:32607601:T:C" 77314 1.05088080459836e-08 0 0 5.03681307351777e-18 -0.473133087158203 0.0516050979495049 0.82471468988698 -34238.09375 154462.796875 4.78880790173551e-15 -0.406671106815338 0.0495170466601849 "chr6" 1051 5.03303710472402e-12 928 2.33532921659195e-11 "late" FALSE FALSE "HLA-DRB5_6:32607601:T:C" FALSE
756 "Epicardial fat cells" "etoh" "HLA-DRB5" "6:32607629:A:T" 77342 2.13460165099377e-08 259 164 9.19321540655768e-10 -0.40374618768692 0.0640495046973228 0.805218245860894 -40944.27734375 165903.78125 5.5659166924987e-08 -0.33056828379631 0.0594680979847908 "chr6" 1051 5.84977844381613e-05 928 6.54047517573659e-05 "late" FALSE FALSE "HLA-DRB5_6:32607629:A:T" FALSE
757 "Epicardial fat cells" "etoh" "HLA-DRB5" "6:32607736:C:G" 77449 2.13460165099377e-08 259 164 9.19321540655768e-10 -0.40374618768692 0.0640495046973228 0.805218245860894 -40944.27734375 165903.78125 5.5659166924987e-08 -0.33056828379631 0.0594680979847908 "chr6" 1051 5.84977844381613e-05 928 6.54047517573659e-05 "late" FALSE FALSE "HLA-DRB5_6:32607736:C:G" FALSE
758 "Epicardial fat cells" "etoh" "HLA-DRB5" "6:32607767:A:T" 77480 1.05088080459836e-08 0 0 5.03681307351777e-18 -0.473133087158203 0.0516050979495049 0.82471468988698 -34238.09375 154462.796875 4.78880790173551e-15 -0.406671106815338 0.0495170466601849 "chr6" 1051 5.03303710472402e-12 928 2.33532921659195e-11 "late" FALSE FALSE "HLA-DRB5_6:32607767:A:T" FALSE
759 "Epicardial fat cells" "etoh" "HLA-DRB5" "6:32607798:T:A" 77511 1.05088080459836e-08 0 0 5.03681307351777e-18 -0.473133087158203 0.0516050979495049 0.82471468988698 -34238.09375 154462.796875 4.78880790173551e-15 -0.406671106815338 0.0495170466601849 "chr6" 1051 5.03303710472402e-12 928 2.33532921659195e-11 "late" FALSE FALSE "HLA-DRB5_6:32607798:T:A" FALSE
760 "Epicardial fat cells" "etoh" "HLA-DRB5" "6:32607807:A:G" 77520 2.13460165099377e-08 259 164 9.19321540655768e-10 -0.40374618768692 0.0640495046973228 0.805218245860894 -40944.27734375 165903.78125 5.5659166924987e-08 -0.33056828379631 0.0594680979847908 "chr6" 1051 5.84977844381613e-05 928 6.54047517573659e-05 "late" FALSE FALSE "HLA-DRB5_6:32607807:A:G" FALSE
761 "Epicardial fat cells" "etoh" "HLA-DRB5" "6:32607824:A:G" 77537 2.13460165099377e-08 259 164 9.19321540655768e-10 -0.40374618768692 0.0640495046973228 0.805218245860894 -40944.27734375 165903.78125 5.5659166924987e-08 -0.33056828379631 0.0594680979847908 "chr6" 1051 5.84977844381613e-05 928 6.54047517573659e-05 "late" FALSE FALSE "HLA-DRB5_6:32607824:A:G" FALSE
762 "Epicardial fat cells" "etoh" "HLA-DRB5" "6:32607842:C:G" 77555 1.05088080459836e-08 0 0 5.03681307351777e-18 -0.473133087158203 0.0516050979495049 0.82471468988698 -34238.09375 154462.796875 4.78880790173551e-15 -0.406671106815338 0.0495170466601849 "chr6" 1051 5.03303710472402e-12 928 2.33532921659195e-11 "late" FALSE FALSE "HLA-DRB5_6:32607842:C:G" FALSE
763 "Epicardial fat cells" "etoh" "HLA-DRB5" "6:32607854:A:G" 77567 2.13460165099377e-08 259 164 9.19321540655768e-10 -0.40374618768692 0.0640495046973228 0.805218245860894 -40944.27734375 165903.78125 5.5659166924987e-08 -0.33056828379631 0.0594680979847908 "chr6" 1051 5.84977844381613e-05 928 6.54047517573659e-05 "late" FALSE FALSE "HLA-DRB5_6:32607854:A:G" FALSE
764 "Epicardial fat cells" "etoh" "HLA-DRB5" "6:32607923:A:G" 77636 1.05088080459836e-08 0 0 5.03681307351777e-18 -0.473133087158203 0.0516050979495049 0.82471468988698 -34238.09375 154462.796875 4.78880790173551e-15 -0.406671106815338 0.0495170466601849 "chr6" 1051 5.03303710472402e-12 928 2.33532921659195e-11 "late" FALSE FALSE "HLA-DRB5_6:32607923:A:G" FALSE
765 "Epicardial fat cells" "etoh" "HLA-DRB5" "6:32607972:C:T" 77685 2.13460165099377e-08 259 164 9.19321540655768e-10 -0.40374618768692 0.0640495046973228 0.805218245860894 -40944.27734375 165903.78125 5.5659166924987e-08 -0.33056828379631 0.0594680979847908 "chr6" 1051 5.84977844381613e-05 928 6.54047517573659e-05 "late" FALSE FALSE "HLA-DRB5_6:32607972:C:T" FALSE
766 "Epicardial fat cells" "etoh" "HLA-DRB5" "6:32608026:G:T" 77739 2.13460165099377e-08 259 164 9.19321540655768e-10 -0.40374618768692 0.0640495046973228 0.805218245860894 -40944.27734375 165903.78125 5.5659166924987e-08 -0.33056828379631 0.0594680979847908 "chr6" 1051 5.84977844381613e-05 928 6.54047517573659e-05 "late" FALSE FALSE "HLA-DRB5_6:32608026:G:T" FALSE
767 "Epicardial fat cells" "etoh" "HLA-DRB5" "6:32608072:G:T" 77785 -5.25440402299182e-09 230 171 1.89934108082585e-09 -0.373223125934601 0.0604223236441612 0.697847841151413 -65189.26171875 167770.609375 1.90206139220969e-08 -0.313094079494476 0.0543497204780579 "chr6" 1051 1.99906652321238e-05 928 5.53771263743608e-05 "late" FALSE FALSE "HLA-DRB5_6:32608072:G:T" FALSE
768 "Epicardial fat cells" "etoh" "HLA-DRB5" "6:32608075:A:G" 77788 2.13460165099377e-08 259 164 9.19321540655768e-10 -0.40374618768692 0.0640495046973228 0.805218245860894 -40944.27734375 165903.78125 5.5659166924987e-08 -0.33056828379631 0.0594680979847908 "chr6" 1051 5.84977844381613e-05 928 6.54047517573659e-05 "late" FALSE FALSE "HLA-DRB5_6:32608075:A:G" FALSE
769 "Epicardial fat cells" "etoh" "HLA-DRB5" "6:32608096:G:A" 77809 2.13460165099377e-08 259 164 9.19321540655768e-10 -0.40374618768692 0.0640495046973228 0.805218245860894 -40944.27734375 165903.78125 5.5659166924987e-08 -0.33056828379631 0.0594680979847908 "chr6" 1051 5.84977844381613e-05 928 6.54047517573659e-05 "late" FALSE FALSE "HLA-DRB5_6:32608096:G:A" FALSE
770 "Epicardial fat cells" "etoh" "HLA-DRB5" "6:32608148:G:A" 77861 2.13460165099377e-08 259 164 9.19321540655768e-10 -0.40374618768692 0.0640495046973228 0.805218245860894 -40944.27734375 165903.78125 5.5659166924987e-08 -0.33056828379631 0.0594680979847908 "chr6" 1051 5.84977844381613e-05 928 6.54047517573659e-05 "late" FALSE FALSE "HLA-DRB5_6:32608148:G:A" FALSE
771 "Epicardial fat cells" "etoh" "HLA-DRB5" "6:32608153:C:T" 77866 2.13460165099377e-08 259 164 9.19321540655768e-10 -0.40374618768692 0.0640495046973228 0.805218245860894 -40944.27734375 165903.78125 5.5659166924987e-08 -0.33056828379631 0.0594680979847908 "chr6" 1051 5.84977844381613e-05 928 6.54047517573659e-05 "late" FALSE FALSE "HLA-DRB5_6:32608153:C:T" FALSE
772 "Epicardial fat cells" "etoh" "HLA-DRB5" "6:32608275:G:C" 77988 2.13460165099377e-08 259 164 9.19321540655768e-10 -0.40374618768692 0.0640495046973228 0.805218245860894 -40944.27734375 165903.78125 5.5659166924987e-08 -0.33056828379631 0.0594680979847908 "chr6" 1051 5.84977844381613e-05 928 6.54047517573659e-05 "late" FALSE FALSE "HLA-DRB5_6:32608275:G:C" FALSE
773 "Epicardial fat cells" "etoh" "HLA-DRB5" "6:32608299:C:T" 78012 1.05088080459836e-08 0 0 5.03681307351777e-18 -0.473133087158203 0.0516050979495049 0.82471468988698 -34238.09375 154462.796875 4.78880790173551e-15 -0.406671106815338 0.0495170466601849 "chr6" 1051 5.03303710472402e-12 928 2.33532921659195e-11 "late" FALSE FALSE "HLA-DRB5_6:32608299:C:T" FALSE
774 "Epicardial fat cells" "etoh" "HLA-DRB5" "6:32608306:A:G" 78019 2.13460165099377e-08 259 164 9.19321540655768e-10 -0.40374618768692 0.0640495046973228 0.805218245860894 -40944.27734375 165903.78125 5.5659166924987e-08 -0.33056828379631 0.0594680979847908 "chr6" 1051 5.84977844381613e-05 928 6.54047517573659e-05 "late" FALSE FALSE "HLA-DRB5_6:32608306:A:G" FALSE
775 "Epicardial fat cells" "etoh" "HLA-DRB5" "6:32608309:T:C" 78022 1.05088080459836e-08 0 0 5.03681307351777e-18 -0.473133087158203 0.0516050979495049 0.82471468988698 -34238.09375 154462.796875 4.78880790173551e-15 -0.406671106815338 0.0495170466601849 "chr6" 1051 5.03303710472402e-12 928 2.33532921659195e-11 "late" FALSE FALSE "HLA-DRB5_6:32608309:T:C" FALSE
776 "Epicardial fat cells" "etoh" "HLA-DRB5" "6:32608325:T:C" 78038 2.13460165099377e-08 259 164 9.19321540655768e-10 -0.40374618768692 0.0640495046973228 0.805218245860894 -40944.27734375 165903.78125 5.5659166924987e-08 -0.33056828379631 0.0594680979847908 "chr6" 1051 5.84977844381613e-05 928 6.54047517573659e-05 "late" FALSE FALSE "HLA-DRB5_6:32608325:T:C" FALSE
777 "Epicardial fat cells" "etoh" "HLA-DRB5" "6:32608375:T:C" 78088 1.05088080459836e-08 0 0 5.03681307351777e-18 -0.473133087158203 0.0516050979495049 0.82471468988698 -34238.09375 154462.796875 4.78880790173551e-15 -0.406671106815338 0.0495170466601849 "chr6" 1051 5.03303710472402e-12 928 2.33532921659195e-11 "late" FALSE FALSE "HLA-DRB5_6:32608375:T:C" FALSE
778 "Epicardial fat cells" "etoh" "HLA-DRB5" "6:32608388:T:A" 78101 2.13460165099377e-08 259 164 9.19321540655768e-10 -0.40374618768692 0.0640495046973228 0.805218245860894 -40944.27734375 165903.78125 5.5659166924987e-08 -0.33056828379631 0.0594680979847908 "chr6" 1051 5.84977844381613e-05 928 6.54047517573659e-05 "late" FALSE FALSE "HLA-DRB5_6:32608388:T:A" FALSE
779 "Epicardial fat cells" "etoh" "HLA-DRB5" "6:32608393:C:A" 78106 2.13460165099377e-08 259 164 9.19321540655768e-10 -0.40374618768692 0.0640495046973228 0.805218245860894 -40944.27734375 165903.78125 5.5659166924987e-08 -0.33056828379631 0.0594680979847908 "chr6" 1051 5.84977844381613e-05 928 6.54047517573659e-05 "late" FALSE FALSE "HLA-DRB5_6:32608393:C:A" FALSE
780 "Epicardial fat cells" "etoh" "HLA-DRB5" "6:32608398:A:C" 78111 2.13460165099377e-08 259 164 9.19321540655768e-10 -0.40374618768692 0.0640495046973228 0.805218245860894 -40944.27734375 165903.78125 5.5659166924987e-08 -0.33056828379631 0.0594680979847908 "chr6" 1051 5.84977844381613e-05 928 6.54047517573659e-05 "late" FALSE FALSE "HLA-DRB5_6:32608398:A:C" FALSE
781 "Epicardial fat cells" "etoh" "HLA-DRB5" "6:32608400:T:G" 78113 2.13460165099377e-08 259 164 9.19321540655768e-10 -0.40374618768692 0.0640495046973228 0.805218245860894 -40944.27734375 165903.78125 5.5659166924987e-08 -0.33056828379631 0.0594680979847908 "chr6" 1051 5.84977844381613e-05 928 6.54047517573659e-05 "late" FALSE FALSE "HLA-DRB5_6:32608400:T:G" FALSE
782 "Epicardial fat cells" "etoh" "HLA-DRB5" "6:32608470:T:C" 78183 2.13460165099377e-08 259 164 9.19321540655768e-10 -0.40374618768692 0.0640495046973228 0.805218245860894 -40944.27734375 165903.78125 5.5659166924987e-08 -0.33056828379631 0.0594680979847908 "chr6" 1051 5.84977844381613e-05 928 6.54047517573659e-05 "late" FALSE FALSE "HLA-DRB5_6:32608470:T:C" FALSE
783 "Epicardial fat cells" "etoh" "HLA-DRB5" "6:32608498:G:T" 78211 2.13460165099377e-08 259 164 9.19321540655768e-10 -0.40374618768692 0.0640495046973228 0.805218245860894 -40944.27734375 165903.78125 5.5659166924987e-08 -0.33056828379631 0.0594680979847908 "chr6" 1051 5.84977844381613e-05 928 6.54047517573659e-05 "late" FALSE FALSE "HLA-DRB5_6:32608498:G:T" FALSE
784 "Epicardial fat cells" "etoh" "HLA-DRB5" "6:32608519:A:G" 78232 2.13460165099377e-08 259 164 9.19321540655768e-10 -0.40374618768692 0.0640495046973228 0.805218245860894 -40944.27734375 165903.78125 5.5659166924987e-08 -0.33056828379631 0.0594680979847908 "chr6" 1051 5.84977844381613e-05 928 6.54047517573659e-05 "late" FALSE FALSE "HLA-DRB5_6:32608519:A:G" FALSE
785 "Epicardial fat cells" "etoh" "HLA-DRB5" "6:32608564:G:A" 78277 1.05088080459836e-08 0 0 5.03681307351777e-18 -0.473133087158203 0.0516050979495049 0.82471468988698 -34238.09375 154462.796875 4.78880790173551e-15 -0.406671106815338 0.0495170466601849 "chr6" 1051 5.03303710472402e-12 928 2.33532921659195e-11 "late" FALSE FALSE "HLA-DRB5_6:32608564:G:A" FALSE
786 "Epicardial fat cells" "etoh" "HLA-DRB5" "6:32608570:G:C" 78283 2.13460165099377e-08 259 164 9.19321540655768e-10 -0.40374618768692 0.0640495046973228 0.805218245860894 -40944.27734375 165903.78125 5.5659166924987e-08 -0.33056828379631 0.0594680979847908 "chr6" 1051 5.84977844381613e-05 928 6.54047517573659e-05 "late" FALSE FALSE "HLA-DRB5_6:32608570:G:C" FALSE
787 "Epicardial fat cells" "etoh" "HLA-DRB5" "6:32608617:G:A" 78330 2.13460165099377e-08 259 164 9.19321540655768e-10 -0.40374618768692 0.0640495046973228 0.805218245860894 -40944.27734375 165903.78125 5.5659166924987e-08 -0.33056828379631 0.0594680979847908 "chr6" 1051 5.84977844381613e-05 928 6.54047517573659e-05 "late" FALSE FALSE "HLA-DRB5_6:32608617:G:A" FALSE
788 "Epicardial fat cells" "etoh" "HLA-DRB5" "6:32608649:A:G" 78362 2.13460165099377e-08 259 164 9.19321540655768e-10 -0.40374618768692 0.0640495046973228 0.805218245860894 -40944.27734375 165903.78125 5.5659166924987e-08 -0.33056828379631 0.0594680979847908 "chr6" 1051 5.84977844381613e-05 928 6.54047517573659e-05 "late" FALSE FALSE "HLA-DRB5_6:32608649:A:G" FALSE
789 "Epicardial fat cells" "etoh" "HLA-DRB5" "6:32608662:C:G" 78375 2.13460165099377e-08 259 164 9.19321540655768e-10 -0.40374618768692 0.0640495046973228 0.805218245860894 -40944.27734375 165903.78125 5.5659166924987e-08 -0.33056828379631 0.0594680979847908 "chr6" 1051 5.84977844381613e-05 928 6.54047517573659e-05 "late" FALSE FALSE "HLA-DRB5_6:32608662:C:G" FALSE
790 "Epicardial fat cells" "etoh" "HLA-DRB5" "6:32608663:T:G" 78376 2.13460165099377e-08 259 164 9.19321540655768e-10 -0.40374618768692 0.0640495046973228 0.805218245860894 -40944.27734375 165903.78125 5.5659166924987e-08 -0.33056828379631 0.0594680979847908 "chr6" 1051 5.84977844381613e-05 928 6.54047517573659e-05 "late" FALSE FALSE "HLA-DRB5_6:32608663:T:G" FALSE
791 "Epicardial fat cells" "etoh" "HLA-DRB5" "6:32608701:T:C" 78414 2.13460165099377e-08 259 164 9.19321540655768e-10 -0.40374618768692 0.0640495046973228 0.805218245860894 -40944.27734375 165903.78125 5.5659166924987e-08 -0.33056828379631 0.0594680979847908 "chr6" 1051 5.84977844381613e-05 928 6.54047517573659e-05 "late" FALSE FALSE "HLA-DRB5_6:32608701:T:C" FALSE
792 "Epicardial fat cells" "etoh" "HLA-DRB5" "6:32608716:C:T" 78429 2.13460165099377e-08 259 164 9.19321540655768e-10 -0.40374618768692 0.0640495046973228 0.805218245860894 -40944.27734375 165903.78125 5.5659166924987e-08 -0.33056828379631 0.0594680979847908 "chr6" 1051 5.84977844381613e-05 928 6.54047517573659e-05 "late" FALSE FALSE "HLA-DRB5_6:32608716:C:T" FALSE
793 "Epicardial fat cells" "etoh" "HLA-DRB5" "6:32608763:T:C" 78476 2.13460165099377e-08 259 164 9.19321540655768e-10 -0.40374618768692 0.0640495046973228 0.805218245860894 -40944.27734375 165903.78125 5.5659166924987e-08 -0.33056828379631 0.0594680979847908 "chr6" 1051 5.84977844381613e-05 928 6.54047517573659e-05 "late" FALSE FALSE "HLA-DRB5_6:32608763:T:C" FALSE
794 "Epicardial fat cells" "etoh" "HLA-DRB5" "6:32608784:G:A" 78497 2.13460165099377e-08 259 164 9.19321540655768e-10 -0.40374618768692 0.0640495046973228 0.805218245860894 -40944.27734375 165903.78125 5.5659166924987e-08 -0.33056828379631 0.0594680979847908 "chr6" 1051 5.84977844381613e-05 928 6.54047517573659e-05 "late" FALSE FALSE "HLA-DRB5_6:32608784:G:A" FALSE
795 "Epicardial fat cells" "etoh" "HLA-DRB5" "6:32608800:T:G" 78513 2.13460165099377e-08 259 164 9.19321540655768e-10 -0.40374618768692 0.0640495046973228 0.805218245860894 -40944.27734375 165903.78125 5.5659166924987e-08 -0.33056828379631 0.0594680979847908 "chr6" 1051 5.84977844381613e-05 928 6.54047517573659e-05 "late" FALSE FALSE "HLA-DRB5_6:32608800:T:G" FALSE
796 "Epicardial fat cells" "etoh" "HLA-DRB5" "6:32608818:G:A" 78531 2.13460165099377e-08 259 164 9.19321540655768e-10 -0.40374618768692 0.0640495046973228 0.805218245860894 -40944.27734375 165903.78125 5.5659166924987e-08 -0.33056828379631 0.0594680979847908 "chr6" 1051 5.84977844381613e-05 928 6.54047517573659e-05 "late" FALSE FALSE "HLA-DRB5_6:32608818:G:A" FALSE
797 "Epicardial fat cells" "etoh" "HLA-DRB5" "6:32608827:A:T" 78540 2.13460165099377e-08 259 164 9.19321540655768e-10 -0.40374618768692 0.0640495046973228 0.805218245860894 -40944.27734375 165903.78125 5.5659166924987e-08 -0.33056828379631 0.0594680979847908 "chr6" 1051 5.84977844381613e-05 928 6.54047517573659e-05 "late" FALSE FALSE "HLA-DRB5_6:32608827:A:T" FALSE
798 "Epicardial fat cells" "etoh" "HLA-DRB5" "6:32608856:G:A" 78569 2.13460165099377e-08 259 164 9.19321540655768e-10 -0.40374618768692 0.0640495046973228 0.805218245860894 -40944.27734375 165903.78125 5.5659166924987e-08 -0.33056828379631 0.0594680979847908 "chr6" 1051 5.84977844381613e-05 928 6.54047517573659e-05 "late" FALSE FALSE "HLA-DRB5_6:32608856:G:A" FALSE
799 "Epicardial fat cells" "etoh" "HLA-DRB5" "6:32608910:T:C" 78623 2.13460165099377e-08 259 164 9.19321540655768e-10 -0.40374618768692 0.0640495046973228 0.805218245860894 -40944.27734375 165903.78125 5.5659166924987e-08 -0.33056828379631 0.0594680979847908 "chr6" 1051 5.84977844381613e-05 928 6.54047517573659e-05 "late" FALSE FALSE "HLA-DRB5_6:32608910:T:C" FALSE
800 "Epicardial fat cells" "etoh" "HLA-DRB5" "6:32608911:G:A" 78624 2.13460165099377e-08 259 164 9.19321540655768e-10 -0.40374618768692 0.0640495046973228 0.805218245860894 -40944.27734375 165903.78125 5.5659166924987e-08 -0.33056828379631 0.0594680979847908 "chr6" 1051 5.84977844381613e-05 928 6.54047517573659e-05 "late" FALSE FALSE "HLA-DRB5_6:32608911:G:A" FALSE
801 "Epicardial fat cells" "etoh" "HLA-DRB5" "6:32608922:G:A" 78635 2.13460165099377e-08 259 164 9.19321540655768e-10 -0.40374618768692 0.0640495046973228 0.805218245860894 -40944.27734375 165903.78125 5.5659166924987e-08 -0.33056828379631 0.0594680979847908 "chr6" 1051 5.84977844381613e-05 928 6.54047517573659e-05 "late" FALSE FALSE "HLA-DRB5_6:32608922:G:A" FALSE
802 "Epicardial fat cells" "etoh" "HLA-DRB5" "6:32608940:T:C" 78653 2.13460165099377e-08 259 164 9.19321540655768e-10 -0.40374618768692 0.0640495046973228 0.805218245860894 -40944.27734375 165903.78125 5.5659166924987e-08 -0.33056828379631 0.0594680979847908 "chr6" 1051 5.84977844381613e-05 928 6.54047517573659e-05 "late" FALSE FALSE "HLA-DRB5_6:32608940:T:C" FALSE
803 "Epicardial fat cells" "etoh" "HLA-DRB5" "6:32608954:C:G" 78667 2.13460165099377e-08 259 164 9.19321540655768e-10 -0.40374618768692 0.0640495046973228 0.805218245860894 -40944.27734375 165903.78125 5.5659166924987e-08 -0.33056828379631 0.0594680979847908 "chr6" 1051 5.84977844381613e-05 928 6.54047517573659e-05 "late" FALSE FALSE "HLA-DRB5_6:32608954:C:G" FALSE
804 "Epicardial fat cells" "etoh" "HLA-DRB5" "6:32608987:T:G" 78700 1.05088080459836e-08 0 0 5.03681307351777e-18 -0.473133087158203 0.0516050979495049 0.82471468988698 -34238.09375 154462.796875 4.78880790173551e-15 -0.406671106815338 0.0495170466601849 "chr6" 1051 5.03303710472402e-12 928 2.33532921659195e-11 "late" FALSE FALSE "HLA-DRB5_6:32608987:T:G" FALSE
805 "Epicardial fat cells" "etoh" "HLA-DRB5" "6:32609018:C:T" 78731 2.13460165099377e-08 259 164 9.19321540655768e-10 -0.40374618768692 0.0640495046973228 0.805218245860894 -40944.27734375 165903.78125 5.5659166924987e-08 -0.33056828379631 0.0594680979847908 "chr6" 1051 5.84977844381613e-05 928 6.54047517573659e-05 "late" FALSE FALSE "HLA-DRB5_6:32609018:C:T" FALSE
806 "Epicardial fat cells" "etoh" "HLA-DRB5" "6:32609019:A:G" 78732 2.13460165099377e-08 259 164 9.19321540655768e-10 -0.40374618768692 0.0640495046973228 0.805218245860894 -40944.27734375 165903.78125 5.5659166924987e-08 -0.33056828379631 0.0594680979847908 "chr6" 1051 5.84977844381613e-05 928 6.54047517573659e-05 "late" FALSE FALSE "HLA-DRB5_6:32609019:A:G" FALSE
807 "Epicardial fat cells" "etoh" "HLA-DRB5" "6:32609032:G:A" 78745 2.13460165099377e-08 259 164 9.19321540655768e-10 -0.40374618768692 0.0640495046973228 0.805218245860894 -40944.27734375 165903.78125 5.5659166924987e-08 -0.33056828379631 0.0594680979847908 "chr6" 1051 5.84977844381613e-05 928 6.54047517573659e-05 "late" FALSE FALSE "HLA-DRB5_6:32609032:G:A" FALSE
808 "Epicardial fat cells" "etoh" "HLA-DRB5" "6:32609039:A:G" 78752 2.13460165099377e-08 259 164 9.19321540655768e-10 -0.40374618768692 0.0640495046973228 0.805218245860894 -40944.27734375 165903.78125 5.5659166924987e-08 -0.33056828379631 0.0594680979847908 "chr6" 1051 5.84977844381613e-05 928 6.54047517573659e-05 "late" FALSE FALSE "HLA-DRB5_6:32609039:A:G" FALSE
809 "Epicardial fat cells" "etoh" "HLA-DRB5" "6:32609041:G:A" 78754 2.13460165099377e-08 259 164 9.19321540655768e-10 -0.40374618768692 0.0640495046973228 0.805218245860894 -40944.27734375 165903.78125 5.5659166924987e-08 -0.33056828379631 0.0594680979847908 "chr6" 1051 5.84977844381613e-05 928 6.54047517573659e-05 "late" FALSE FALSE "HLA-DRB5_6:32609041:G:A" FALSE
810 "Epicardial fat cells" "etoh" "HLA-DRB5" "6:32609044:G:A" 78757 2.13460165099377e-08 259 164 9.19321540655768e-10 -0.40374618768692 0.0640495046973228 0.805218245860894 -40944.27734375 165903.78125 5.5659166924987e-08 -0.33056828379631 0.0594680979847908 "chr6" 1051 5.84977844381613e-05 928 6.54047517573659e-05 "late" FALSE FALSE "HLA-DRB5_6:32609044:G:A" FALSE
811 "Epicardial fat cells" "etoh" "HLA-DRB5" "6:32609061:C:T" 78774 2.13460165099377e-08 259 164 9.19321540655768e-10 -0.40374618768692 0.0640495046973228 0.805218245860894 -40944.27734375 165903.78125 5.5659166924987e-08 -0.33056828379631 0.0594680979847908 "chr6" 1051 5.84977844381613e-05 928 6.54047517573659e-05 "late" FALSE FALSE "HLA-DRB5_6:32609061:C:T" FALSE
812 "Epicardial fat cells" "etoh" "HLA-DRB5" "6:32609069:C:T" 78782 1.05088080459836e-08 0 0 5.03681307351777e-18 -0.473133087158203 0.0516050979495049 0.82471468988698 -34238.09375 154462.796875 4.78880790173551e-15 -0.406671106815338 0.0495170466601849 "chr6" 1051 5.03303710472402e-12 928 2.33532921659195e-11 "late" FALSE TRUE "HLA-DRB5_6:32609069:C:T" FALSE
813 "Epicardial fat cells" "etoh" "HLA-DRB5" "6:32609088:G:A" 78801 1.05088080459836e-08 0 0 5.03681307351777e-18 -0.473133087158203 0.0516050979495049 0.82471468988698 -34238.09375 154462.796875 4.78880790173551e-15 -0.406671106815338 0.0495170466601849 "chr6" 1051 5.03303710472402e-12 928 2.33532921659195e-11 "late" FALSE TRUE "HLA-DRB5_6:32609088:G:A" FALSE
814 "Epicardial fat cells" "etoh" "HLA-DRB5" "6:32609096:G:T" 78809 1.05088080459836e-08 0 0 5.03681307351777e-18 -0.473133087158203 0.0516050979495049 0.82471468988698 -34238.09375 154462.796875 4.78880790173551e-15 -0.406671106815338 0.0495170466601849 "chr6" 1051 5.03303710472402e-12 928 2.33532921659195e-11 "late" FALSE TRUE "HLA-DRB5_6:32609096:G:T" FALSE
815 "Epicardial fat cells" "etoh" "HLA-DRB5" "6:32609306:C:T" 79019 2.13460165099377e-08 259 164 9.19321540655768e-10 -0.40374618768692 0.0640495046973228 0.805218245860894 -40944.27734375 165903.78125 5.5659166924987e-08 -0.33056828379631 0.0594680979847908 "chr6" 1051 5.84977844381613e-05 928 6.54047517573659e-05 "late" FALSE TRUE "HLA-DRB5_6:32609306:C:T" FALSE
816 "Epicardial fat cells" "etoh" "HLA-DRB5" "6:32609307:T:C" 79020 2.13460165099377e-08 259 164 9.19321540655768e-10 -0.40374618768692 0.0640495046973228 0.805218245860894 -40944.27734375 165903.78125 5.5659166924987e-08 -0.33056828379631 0.0594680979847908 "chr6" 1051 5.84977844381613e-05 928 6.54047517573659e-05 "late" FALSE TRUE "HLA-DRB5_6:32609307:T:C" FALSE
817 "Epicardial fat cells" "etoh" "HLA-DRB5" "6:32609313:T:A" 79026 -3.94080279519926e-09 247 169 6.47435098527213e-10 -0.414849638938904 0.0651846006512642 0.776532838330379 -47067.60546875 165690.234375 3.26382954614207e-08 -0.345472931861877 0.0610392279922962 "chr6" 1051 3.43028485299532e-05 928 6.54047517573659e-05 "late" FALSE FALSE "HLA-DRB5_6:32609313:T:A" FALSE
818 "Epicardial fat cells" "etoh" "HLA-DRB5" "6:32609388:T:C" 79101 2.13460165099377e-08 259 164 9.19321540655768e-10 -0.40374618768692 0.0640495046973228 0.805218245860894 -40944.27734375 165903.78125 5.5659166924987e-08 -0.33056828379631 0.0594680979847908 "chr6" 1051 5.84977844381613e-05 928 6.54047517573659e-05 "late" FALSE FALSE "HLA-DRB5_6:32609388:T:C" FALSE
819 "Epicardial fat cells" "etoh" "HLA-DRB5" "6:32609443:G:A" 79156 2.13460165099377e-08 259 164 9.19321540655768e-10 -0.40374618768692 0.0640495046973228 0.805218245860894 -40944.27734375 165903.78125 5.5659166924987e-08 -0.33056828379631 0.0594680979847908 "chr6" 1051 5.84977844381613e-05 928 6.54047517573659e-05 "late" FALSE FALSE "HLA-DRB5_6:32609443:G:A" FALSE
820 "Epicardial fat cells" "etoh" "HLA-DRB5" "6:32609447:C:G" 79160 2.13460165099377e-08 259 164 9.19321540655768e-10 -0.40374618768692 0.0640495046973228 0.805218245860894 -40944.27734375 165903.78125 5.5659166924987e-08 -0.33056828379631 0.0594680979847908 "chr6" 1051 5.84977844381613e-05 928 6.54047517573659e-05 "late" FALSE FALSE "HLA-DRB5_6:32609447:C:G" FALSE
821 "Epicardial fat cells" "etoh" "HLA-DRB5" "6:32609505:A:C" 79218 2.13460165099377e-08 259 164 9.19321540655768e-10 -0.40374618768692 0.0640495046973228 0.805218245860894 -40944.27734375 165903.78125 5.5659166924987e-08 -0.33056828379631 0.0594680979847908 "chr6" 1051 5.84977844381613e-05 928 6.54047517573659e-05 "late" FALSE FALSE "HLA-DRB5_6:32609505:A:C" FALSE
822 "Epicardial fat cells" "etoh" "HLA-DRB5" "6:32609608:T:C" 79321 1.05088080459836e-08 0 0 5.03681307351777e-18 -0.473133087158203 0.0516050979495049 0.82471468988698 -34238.09375 154462.796875 4.78880790173551e-15 -0.406671106815338 0.0495170466601849 "chr6" 1051 5.03303710472402e-12 928 2.33532921659195e-11 "late" FALSE FALSE "HLA-DRB5_6:32609608:T:C" FALSE
823 "Epicardial fat cells" "etoh" "HLA-DRB5" "6:32609665:T:A" 79378 2.13460165099377e-08 259 164 9.19321540655768e-10 -0.40374618768692 0.0640495046973228 0.805218245860894 -40944.27734375 165903.78125 5.5659166924987e-08 -0.33056828379631 0.0594680979847908 "chr6" 1051 5.84977844381613e-05 928 6.54047517573659e-05 "late" FALSE FALSE "HLA-DRB5_6:32609665:T:A" FALSE
824 "Epicardial fat cells" "etoh" "HLA-DRB5" "6:32609678:A:G" 79391 2.13460165099377e-08 259 164 9.19321540655768e-10 -0.40374618768692 0.0640495046973228 0.805218245860894 -40944.27734375 165903.78125 5.5659166924987e-08 -0.33056828379631 0.0594680979847908 "chr6" 1051 5.84977844381613e-05 928 6.54047517573659e-05 "late" FALSE FALSE "HLA-DRB5_6:32609678:A:G" FALSE
825 "Epicardial fat cells" "etoh" "HLA-DRB5" "6:32609693:T:G" 79406 2.13460165099377e-08 259 164 9.19321540655768e-10 -0.40374618768692 0.0640495046973228 0.805218245860894 -40944.27734375 165903.78125 5.5659166924987e-08 -0.33056828379631 0.0594680979847908 "chr6" 1051 5.84977844381613e-05 928 6.54047517573659e-05 "late" FALSE FALSE "HLA-DRB5_6:32609693:T:G" FALSE
826 "Epicardial fat cells" "etoh" "HLA-DRB5" "6:32609697:T:G" 79410 2.13460165099377e-08 259 164 9.19321540655768e-10 -0.40374618768692 0.0640495046973228 0.805218245860894 -40944.27734375 165903.78125 5.5659166924987e-08 -0.33056828379631 0.0594680979847908 "chr6" 1051 5.84977844381613e-05 928 6.54047517573659e-05 "late" FALSE FALSE "HLA-DRB5_6:32609697:T:G" FALSE
827 "Epicardial fat cells" "etoh" "HLA-DRB5" "6:32609754:T:G" 79467 1.05088080459836e-08 0 0 5.03681307351777e-18 -0.473133087158203 0.0516050979495049 0.82471468988698 -34238.09375 154462.796875 4.78880790173551e-15 -0.406671106815338 0.0495170466601849 "chr6" 1051 5.03303710472402e-12 928 2.33532921659195e-11 "late" FALSE FALSE "HLA-DRB5_6:32609754:T:G" FALSE
828 "Epicardial fat cells" "etoh" "HLA-DRB5" "6:32609772:A:T" 79485 2.13460165099377e-08 259 164 9.19321540655768e-10 -0.40374618768692 0.0640495046973228 0.805218245860894 -40944.27734375 165903.78125 5.5659166924987e-08 -0.33056828379631 0.0594680979847908 "chr6" 1051 5.84977844381613e-05 928 6.54047517573659e-05 "late" FALSE FALSE "HLA-DRB5_6:32609772:A:T" FALSE
829 "Epicardial fat cells" "etoh" "HLA-DRB5" "6:32609809:G:A" 79522 1.05088080459836e-08 0 0 5.03681307351777e-18 -0.473133087158203 0.0516050979495049 0.82471468988698 -34238.09375 154462.796875 4.78880790173551e-15 -0.406671106815338 0.0495170466601849 "chr6" 1051 5.03303710472402e-12 928 2.33532921659195e-11 "late" FALSE FALSE "HLA-DRB5_6:32609809:G:A" FALSE
830 "Epicardial fat cells" "etoh" "HLA-DRB5" "6:32609813:G:A" 79526 2.13460165099377e-08 259 164 9.19321540655768e-10 -0.40374618768692 0.0640495046973228 0.805218245860894 -40944.27734375 165903.78125 5.5659166924987e-08 -0.33056828379631 0.0594680979847908 "chr6" 1051 5.84977844381613e-05 928 6.54047517573659e-05 "late" FALSE FALSE "HLA-DRB5_6:32609813:G:A" FALSE
831 "Epicardial fat cells" "etoh" "HLA-DRB5" "6:32609868:C:T" 79581 2.13460165099377e-08 259 164 9.19321540655768e-10 -0.40374618768692 0.0640495046973228 0.805218245860894 -40944.27734375 165903.78125 5.5659166924987e-08 -0.33056828379631 0.0594680979847908 "chr6" 1051 5.84977844381613e-05 928 6.54047517573659e-05 "late" FALSE FALSE "HLA-DRB5_6:32609868:C:T" FALSE
832 "Epicardial fat cells" "etoh" "HLA-DRB5" "6:32609869:A:G" 79582 2.13460165099377e-08 259 164 9.19321540655768e-10 -0.40374618768692 0.0640495046973228 0.805218245860894 -40944.27734375 165903.78125 5.5659166924987e-08 -0.33056828379631 0.0594680979847908 "chr6" 1051 5.84977844381613e-05 928 6.54047517573659e-05 "late" FALSE FALSE "HLA-DRB5_6:32609869:A:G" FALSE
833 "Epicardial fat cells" "etoh" "HLA-DRB5" "6:32609936:T:C" 79649 1.05088080459836e-08 0 0 5.03681307351777e-18 -0.473133087158203 0.0516050979495049 0.82471468988698 -34238.09375 154462.796875 4.78880790173551e-15 -0.406671106815338 0.0495170466601849 "chr6" 1051 5.03303710472402e-12 928 2.33532921659195e-11 "late" FALSE FALSE "HLA-DRB5_6:32609936:T:C" FALSE
834 "Epicardial fat cells" "etoh" "HLA-DRB5" "6:32609938:G:T" 79651 2.13460165099377e-08 259 164 9.19321540655768e-10 -0.40374618768692 0.0640495046973228 0.805218245860894 -40944.27734375 165903.78125 5.5659166924987e-08 -0.33056828379631 0.0594680979847908 "chr6" 1051 5.84977844381613e-05 928 6.54047517573659e-05 "late" FALSE FALSE "HLA-DRB5_6:32609938:G:T" FALSE
835 "Epicardial fat cells" "etoh" "HLA-DRB5" "6:32609956:C:T" 79669 2.13460165099377e-08 259 164 9.19321540655768e-10 -0.40374618768692 0.0640495046973228 0.805218245860894 -40944.27734375 165903.78125 5.5659166924987e-08 -0.33056828379631 0.0594680979847908 "chr6" 1051 5.84977844381613e-05 928 6.54047517573659e-05 "late" FALSE FALSE "HLA-DRB5_6:32609956:C:T" FALSE
836 "Epicardial fat cells" "etoh" "HLA-DRB5" "6:32610007:C:T" 79720 2.13460165099377e-08 259 164 9.19321540655768e-10 -0.40374618768692 0.0640495046973228 0.805218245860894 -40944.27734375 165903.78125 5.5659166924987e-08 -0.33056828379631 0.0594680979847908 "chr6" 1051 5.84977844381613e-05 928 6.54047517573659e-05 "late" FALSE FALSE "HLA-DRB5_6:32610007:C:T" FALSE
837 "Epicardial fat cells" "etoh" "HLA-DRB5" "6:32610008:A:G" 79721 2.13460165099377e-08 259 164 9.19321540655768e-10 -0.40374618768692 0.0640495046973228 0.805218245860894 -40944.27734375 165903.78125 5.5659166924987e-08 -0.33056828379631 0.0594680979847908 "chr6" 1051 5.84977844381613e-05 928 6.54047517573659e-05 "late" FALSE FALSE "HLA-DRB5_6:32610008:A:G" FALSE
838 "Epicardial fat cells" "etoh" "HLA-DRB5" "6:32610034:C:T" 79747 2.13460165099377e-08 259 164 9.19321540655768e-10 -0.40374618768692 0.0640495046973228 0.805218245860894 -40944.27734375 165903.78125 5.5659166924987e-08 -0.33056828379631 0.0594680979847908 "chr6" 1051 5.84977844381613e-05 928 6.54047517573659e-05 "late" FALSE FALSE "HLA-DRB5_6:32610034:C:T" FALSE
839 "Epicardial fat cells" "etoh" "HLA-DRB5" "6:32610077:G:A" 79790 2.13460165099377e-08 259 164 9.19321540655768e-10 -0.40374618768692 0.0640495046973228 0.805218245860894 -40944.27734375 165903.78125 5.5659166924987e-08 -0.33056828379631 0.0594680979847908 "chr6" 1051 5.84977844381613e-05 928 6.54047517573659e-05 "late" FALSE FALSE "HLA-DRB5_6:32610077:G:A" FALSE
840 "Epicardial fat cells" "etoh" "HLA-DRB5" "6:32610112:T:C" 79825 2.13460165099377e-08 259 164 9.19321540655768e-10 -0.40374618768692 0.0640495046973228 0.805218245860894 -40944.27734375 165903.78125 5.5659166924987e-08 -0.33056828379631 0.0594680979847908 "chr6" 1051 5.84977844381613e-05 928 6.54047517573659e-05 "late" FALSE FALSE "HLA-DRB5_6:32610112:T:C" FALSE
841 "Epicardial fat cells" "etoh" "HLA-DRB5" "6:32610130:C:T" 79843 2.13460165099377e-08 259 164 9.19321540655768e-10 -0.40374618768692 0.0640495046973228 0.805218245860894 -40944.27734375 165903.78125 5.5659166924987e-08 -0.33056828379631 0.0594680979847908 "chr6" 1051 5.84977844381613e-05 928 6.54047517573659e-05 "late" FALSE FALSE "HLA-DRB5_6:32610130:C:T" FALSE
842 "Epicardial fat cells" "etoh" "HLA-DRB5" "6:32610198:C:T" 79911 2.13460165099377e-08 259 164 9.19321540655768e-10 -0.40374618768692 0.0640495046973228 0.805218245860894 -40944.27734375 165903.78125 5.5659166924987e-08 -0.33056828379631 0.0594680979847908 "chr6" 1051 5.84977844381613e-05 928 6.54047517573659e-05 "late" FALSE FALSE "HLA-DRB5_6:32610198:C:T" FALSE
843 "Epicardial fat cells" "etoh" "HLA-DRB5" "6:32610204:A:G" 79917 2.13460165099377e-08 259 164 9.19321540655768e-10 -0.40374618768692 0.0640495046973228 0.805218245860894 -40944.27734375 165903.78125 5.5659166924987e-08 -0.33056828379631 0.0594680979847908 "chr6" 1051 5.84977844381613e-05 928 6.54047517573659e-05 "late" FALSE FALSE "HLA-DRB5_6:32610204:A:G" FALSE
844 "Epicardial fat cells" "etoh" "HLA-DRB5" "6:32610263:C:G" 79976 2.13460165099377e-08 259 164 9.19321540655768e-10 -0.40374618768692 0.0640495046973228 0.805218245860894 -40944.27734375 165903.78125 5.5659166924987e-08 -0.33056828379631 0.0594680979847908 "chr6" 1051 5.84977844381613e-05 928 6.54047517573659e-05 "late" FALSE FALSE "HLA-DRB5_6:32610263:C:G" FALSE
845 "Epicardial fat cells" "etoh" "HLA-DRB5" "6:32610350:A:G" 80063 -3.94080279519926e-09 222 168 5.96108974469425e-08 -0.343959629535675 0.0620232746005058 0.792716104220192 -44795.2265625 170326.890625 1.28701588348503e-07 -0.318921267986298 0.0590920224785805 "chr6" 1051 0.000135265369354277 928 0.00014232002580586 "late" FALSE FALSE "HLA-DRB5_6:32610350:A:G" FALSE
846 "Epicardial fat cells" "etoh" "HLA-DRB5" "6:32610414:C:T" 80127 2.13460165099377e-08 259 164 9.19321540655768e-10 -0.40374618768692 0.0640495046973228 0.805218245860894 -40944.27734375 165903.78125 5.5659166924987e-08 -0.33056828379631 0.0594680979847908 "chr6" 1051 5.84977844381613e-05 928 6.54047517573659e-05 "late" FALSE FALSE "HLA-DRB5_6:32610414:C:T" FALSE
847 "Epicardial fat cells" "etoh" "HLA-DRB5" "6:32610419:G:A" 80132 2.13460165099377e-08 259 164 9.19321540655768e-10 -0.40374618768692 0.0640495046973228 0.805218245860894 -40944.27734375 165903.78125 5.5659166924987e-08 -0.33056828379631 0.0594680979847908 "chr6" 1051 5.84977844381613e-05 928 6.54047517573659e-05 "late" FALSE FALSE "HLA-DRB5_6:32610419:G:A" FALSE
848 "Epicardial fat cells" "etoh" "HLA-DRB5" "6:32610432:C:T" 80145 -1.64200120167379e-09 232 174 6.89616020546616e-11 -0.487780034542084 0.0723540559411049 0.800179340371637 -42421.5546875 167464.5 2.84087802357874e-08 -0.369174838066101 0.0649279952049255 "chr6" 1051 2.98576280278126e-05 928 6.54047517573659e-05 "late" FALSE FALSE "HLA-DRB5_6:32610432:C:T" FALSE
849 "Epicardial fat cells" "etoh" "HLA-DRB5" "6:32610453:A:G" 80166 -5.25440402299182e-09 230 171 1.89934108082585e-09 -0.373223125934601 0.0604223236441612 0.697847841151413 -65189.26171875 167770.609375 1.90206139220969e-08 -0.313094079494476 0.0543497204780579 "chr6" 1051 1.99906652321238e-05 928 5.53771263743608e-05 "late" FALSE FALSE "HLA-DRB5_6:32610453:A:G" FALSE
850 "Epicardial fat cells" "etoh" "HLA-DRB5" "6:32610508:A:C" 80221 1.05088080459836e-08 0 0 5.03681307351777e-18 -0.473133087158203 0.0516050979495049 0.82471468988698 -34238.09375 154462.796875 4.78880790173551e-15 -0.406671106815338 0.0495170466601849 "chr6" 1051 5.03303710472402e-12 928 2.33532921659195e-11 "late" FALSE FALSE "HLA-DRB5_6:32610508:A:C" FALSE
851 "Epicardial fat cells" "etoh" "HLA-DRB5" "6:32610509:G:A" 80222 2.13460165099377e-08 259 164 9.19321540655768e-10 -0.40374618768692 0.0640495046973228 0.805218245860894 -40944.27734375 165903.78125 5.5659166924987e-08 -0.33056828379631 0.0594680979847908 "chr6" 1051 5.84977844381613e-05 928 6.54047517573659e-05 "late" FALSE FALSE "HLA-DRB5_6:32610509:G:A" FALSE
852 "Epicardial fat cells" "etoh" "HLA-DRB5" "6:32610520:A:G" 80233 2.13460165099377e-08 259 164 9.19321540655768e-10 -0.40374618768692 0.0640495046973228 0.805218245860894 -40944.27734375 165903.78125 5.5659166924987e-08 -0.33056828379631 0.0594680979847908 "chr6" 1051 5.84977844381613e-05 928 6.54047517573659e-05 "late" FALSE FALSE "HLA-DRB5_6:32610520:A:G" FALSE
853 "Epicardial fat cells" "etoh" "HLA-DRB5" "6:32610580:C:T" 80293 2.13460165099377e-08 259 164 9.19321540655768e-10 -0.40374618768692 0.0640495046973228 0.805218245860894 -40944.27734375 165903.78125 5.5659166924987e-08 -0.33056828379631 0.0594680979847908 "chr6" 1051 5.84977844381613e-05 928 6.54047517573659e-05 "late" FALSE FALSE "HLA-DRB5_6:32610580:C:T" FALSE
854 "Epicardial fat cells" "etoh" "HLA-DRB5" "6:32610672:T:C" 80385 1.05088080459836e-08 0 0 5.03681307351777e-18 -0.473133087158203 0.0516050979495049 0.82471468988698 -34238.09375 154462.796875 4.78880790173551e-15 -0.406671106815338 0.0495170466601849 "chr6" 1051 5.03303710472402e-12 928 2.33532921659195e-11 "late" FALSE FALSE "HLA-DRB5_6:32610672:T:C" FALSE
855 "Epicardial fat cells" "etoh" "HLA-DRB5" "6:32610753:C:A" 80466 2.13460165099377e-08 259 164 9.19321540655768e-10 -0.40374618768692 0.0640495046973228 0.805218245860894 -40944.27734375 165903.78125 5.5659166924987e-08 -0.33056828379631 0.0594680979847908 "chr6" 1051 5.84977844381613e-05 928 6.54047517573659e-05 "late" FALSE FALSE "HLA-DRB5_6:32610753:C:A" FALSE
856 "Epicardial fat cells" "etoh" "HLA-DRB5" "6:32610789:T:C" 80502 2.13460165099377e-08 259 164 9.19321540655768e-10 -0.40374618768692 0.0640495046973228 0.805218245860894 -40944.27734375 165903.78125 5.5659166924987e-08 -0.33056828379631 0.0594680979847908 "chr6" 1051 5.84977844381613e-05 928 6.54047517573659e-05 "late" FALSE FALSE "HLA-DRB5_6:32610789:T:C" FALSE
857 "Epicardial fat cells" "etoh" "HLA-DRB5" "6:32610835:T:G" 80548 2.13460165099377e-08 259 164 9.19321540655768e-10 -0.40374618768692 0.0640495046973228 0.805218245860894 -40944.27734375 165903.78125 5.5659166924987e-08 -0.33056828379631 0.0594680979847908 "chr6" 1051 5.84977844381613e-05 928 6.54047517573659e-05 "late" FALSE FALSE "HLA-DRB5_6:32610835:T:G" FALSE
858 "Epicardial fat cells" "etoh" "HLA-DRB5" "6:32610896:A:T" 80609 2.13460165099377e-08 259 164 9.19321540655768e-10 -0.40374618768692 0.0640495046973228 0.805218245860894 -40944.27734375 165903.78125 5.5659166924987e-08 -0.33056828379631 0.0594680979847908 "chr6" 1051 5.84977844381613e-05 928 6.54047517573659e-05 "late" FALSE FALSE "HLA-DRB5_6:32610896:A:T" FALSE
859 "Epicardial fat cells" "etoh" "HLA-DRB5" "6:32610949:G:A" 80662 2.13460165099377e-08 259 164 9.19321540655768e-10 -0.40374618768692 0.0640495046973228 0.805218245860894 -40944.27734375 165903.78125 5.5659166924987e-08 -0.33056828379631 0.0594680979847908 "chr6" 1051 5.84977844381613e-05 928 6.54047517573659e-05 "late" FALSE FALSE "HLA-DRB5_6:32610949:G:A" FALSE
860 "Epicardial fat cells" "etoh" "HLA-DRB5" "6:32610958:A:G" 80671 2.13460165099377e-08 259 164 9.19321540655768e-10 -0.40374618768692 0.0640495046973228 0.805218245860894 -40944.27734375 165903.78125 5.5659166924987e-08 -0.33056828379631 0.0594680979847908 "chr6" 1051 5.84977844381613e-05 928 6.54047517573659e-05 "late" FALSE FALSE "HLA-DRB5_6:32610958:A:G" FALSE
861 "Epicardial fat cells" "etoh" "HLA-DRB5" "6:32610979:C:T" 80692 2.13460165099377e-08 259 164 9.19321540655768e-10 -0.40374618768692 0.0640495046973228 0.805218245860894 -40944.27734375 165903.78125 5.5659166924987e-08 -0.33056828379631 0.0594680979847908 "chr6" 1051 5.84977844381613e-05 928 6.54047517573659e-05 "late" FALSE FALSE "HLA-DRB5_6:32610979:C:T" FALSE
862 "Epicardial fat cells" "etoh" "HLA-DRB5" "6:32611041:C:A" 80754 2.13460165099377e-08 259 164 9.19321540655768e-10 -0.40374618768692 0.0640495046973228 0.805218245860894 -40944.27734375 165903.78125 5.5659166924987e-08 -0.33056828379631 0.0594680979847908 "chr6" 1051 5.84977844381613e-05 928 6.54047517573659e-05 "late" FALSE FALSE "HLA-DRB5_6:32611041:C:A" FALSE
863 "Epicardial fat cells" "etoh" "HLA-DRB5" "6:32611060:A:C" 80773 2.13460165099377e-08 259 164 9.19321540655768e-10 -0.40374618768692 0.0640495046973228 0.805218245860894 -40944.27734375 165903.78125 5.5659166924987e-08 -0.33056828379631 0.0594680979847908 "chr6" 1051 5.84977844381613e-05 928 6.54047517573659e-05 "late" FALSE FALSE "HLA-DRB5_6:32611060:A:C" FALSE
864 "Epicardial fat cells" "etoh" "HLA-DRB5" "6:32611108:T:C" 80821 1.05088080459836e-08 0 0 5.03681307351777e-18 -0.473133087158203 0.0516050979495049 0.82471468988698 -34238.09375 154462.796875 4.78880790173551e-15 -0.406671106815338 0.0495170466601849 "chr6" 1051 5.03303710472402e-12 928 2.33532921659195e-11 "late" FALSE FALSE "HLA-DRB5_6:32611108:T:C" FALSE
865 "Epicardial fat cells" "etoh" "HLA-DRB5" "6:32611258:G:A" 80971 2.13460165099377e-08 259 164 9.19321540655768e-10 -0.40374618768692 0.0640495046973228 0.805218245860894 -40944.27734375 165903.78125 5.5659166924987e-08 -0.33056828379631 0.0594680979847908 "chr6" 1051 5.84977844381613e-05 928 6.54047517573659e-05 "late" FALSE FALSE "HLA-DRB5_6:32611258:G:A" FALSE
866 "Epicardial fat cells" "etoh" "HLA-DRB5" "6:32611293:C:T" 81006 2.13460165099377e-08 259 164 9.19321540655768e-10 -0.40374618768692 0.0640495046973228 0.805218245860894 -40944.27734375 165903.78125 5.5659166924987e-08 -0.33056828379631 0.0594680979847908 "chr6" 1051 5.84977844381613e-05 928 6.54047517573659e-05 "late" FALSE FALSE "HLA-DRB5_6:32611293:C:T" FALSE
867 "Epicardial fat cells" "etoh" "HLA-DRB5" "6:32611301:C:T" 81014 2.13460165099377e-08 259 164 9.19321540655768e-10 -0.40374618768692 0.0640495046973228 0.805218245860894 -40944.27734375 165903.78125 5.5659166924987e-08 -0.33056828379631 0.0594680979847908 "chr6" 1051 5.84977844381613e-05 928 6.54047517573659e-05 "late" FALSE FALSE "HLA-DRB5_6:32611301:C:T" FALSE
868 "Epicardial fat cells" "etoh" "HLA-DRB5" "6:32611302:A:G" 81015 2.13460165099377e-08 259 164 9.19321540655768e-10 -0.40374618768692 0.0640495046973228 0.805218245860894 -40944.27734375 165903.78125 5.5659166924987e-08 -0.33056828379631 0.0594680979847908 "chr6" 1051 5.84977844381613e-05 928 6.54047517573659e-05 "late" FALSE FALSE "HLA-DRB5_6:32611302:A:G" FALSE
869 "Epicardial fat cells" "etoh" "HLA-DRB5" "6:32611434:G:C" 81147 2.13460165099377e-08 259 164 9.19321540655768e-10 -0.40374618768692 0.0640495046973228 0.805218245860894 -40944.27734375 165903.78125 5.5659166924987e-08 -0.33056828379631 0.0594680979847908 "chr6" 1051 5.84977844381613e-05 928 6.54047517573659e-05 "late" FALSE FALSE "HLA-DRB5_6:32611434:G:C" FALSE
870 "Epicardial fat cells" "etoh" "HLA-DRB5" "6:32611550:G:T" 81263 -1.34644100313608e-08 259 160 2.10890367746683e-10 -0.411164045333862 0.062723234295845 0.798487367995682 -42506.37109375 166359.671875 1.97442521781552e-09 -0.354130834341049 0.0573948435485363 "chr6" 1051 2.07512090392412e-06 928 7.55181254447678e-06 "late" FALSE FALSE "HLA-DRB5_6:32611550:G:T" FALSE
871 "Epicardial fat cells" "etoh" "HLA-DRB5" "6:32611577:C:T" 81290 2.13460165099377e-08 259 164 9.19321540655768e-10 -0.40374618768692 0.0640495046973228 0.805218245860894 -40944.27734375 165903.78125 5.5659166924987e-08 -0.33056828379631 0.0594680979847908 "chr6" 1051 5.84977844381613e-05 928 6.54047517573659e-05 "late" FALSE FALSE "HLA-DRB5_6:32611577:C:T" FALSE
872 "Epicardial fat cells" "etoh" "HLA-DRB5" "6:32611578:A:G" 81291 2.13460165099377e-08 259 164 9.19321540655768e-10 -0.40374618768692 0.0640495046973228 0.805218245860894 -40944.27734375 165903.78125 5.5659166924987e-08 -0.33056828379631 0.0594680979847908 "chr6" 1051 5.84977844381613e-05 928 6.54047517573659e-05 "late" FALSE FALSE "HLA-DRB5_6:32611578:A:G" FALSE
873 "Epicardial fat cells" "etoh" "HLA-DRB5" "6:32611586:G:T" 81299 2.13460165099377e-08 259 164 9.19321540655768e-10 -0.40374618768692 0.0640495046973228 0.805218245860894 -40944.27734375 165903.78125 5.5659166924987e-08 -0.33056828379631 0.0594680979847908 "chr6" 1051 5.84977844381613e-05 928 6.54047517573659e-05 "late" FALSE FALSE "HLA-DRB5_6:32611586:G:T" FALSE
874 "Epicardial fat cells" "etoh" "HLA-DRB5" "6:32611588:C:T" 81301 1.05088080459836e-08 0 0 5.03681307351777e-18 -0.473133087158203 0.0516050979495049 0.82471468988698 -34238.09375 154462.796875 4.78880790173551e-15 -0.406671106815338 0.0495170466601849 "chr6" 1051 5.03303710472402e-12 928 2.33532921659195e-11 "late" FALSE FALSE "HLA-DRB5_6:32611588:C:T" FALSE
875 "Epicardial fat cells" "etoh" "HLA-DRB5" "6:32611595:T:C" 81308 2.13460165099377e-08 259 164 9.19321540655768e-10 -0.40374618768692 0.0640495046973228 0.805218245860894 -40944.27734375 165903.78125 5.5659166924987e-08 -0.33056828379631 0.0594680979847908 "chr6" 1051 5.84977844381613e-05 928 6.54047517573659e-05 "late" FALSE FALSE "HLA-DRB5_6:32611595:T:C" FALSE
876 "Epicardial fat cells" "etoh" "HLA-DRB5" "6:32611643:C:A" 81356 2.13460165099377e-08 259 164 9.19321540655768e-10 -0.40374618768692 0.0640495046973228 0.805218245860894 -40944.27734375 165903.78125 5.5659166924987e-08 -0.33056828379631 0.0594680979847908 "chr6" 1051 5.84977844381613e-05 928 6.54047517573659e-05 "late" FALSE FALSE "HLA-DRB5_6:32611643:C:A" FALSE
877 "Epicardial fat cells" "etoh" "HLA-DRB5" "6:32611674:G:T" 81387 2.13460165099377e-08 259 164 9.19321540655768e-10 -0.40374618768692 0.0640495046973228 0.805218245860894 -40944.27734375 165903.78125 5.5659166924987e-08 -0.33056828379631 0.0594680979847908 "chr6" 1051 5.84977844381613e-05 928 6.54047517573659e-05 "late" FALSE FALSE "HLA-DRB5_6:32611674:G:T" FALSE
878 "Epicardial fat cells" "etoh" "HLA-DRB5" "6:32611703:A:G" 81416 2.13460165099377e-08 259 164 9.19321540655768e-10 -0.40374618768692 0.0640495046973228 0.805218245860894 -40944.27734375 165903.78125 5.5659166924987e-08 -0.33056828379631 0.0594680979847908 "chr6" 1051 5.84977844381613e-05 928 6.54047517573659e-05 "late" FALSE FALSE "HLA-DRB5_6:32611703:A:G" FALSE
879 "Epicardial fat cells" "etoh" "HLA-DRB5" "6:32611704:A:G" 81417 2.13460165099377e-08 259 164 9.19321540655768e-10 -0.40374618768692 0.0640495046973228 0.805218245860894 -40944.27734375 165903.78125 5.5659166924987e-08 -0.33056828379631 0.0594680979847908 "chr6" 1051 5.84977844381613e-05 928 6.54047517573659e-05 "late" FALSE FALSE "HLA-DRB5_6:32611704:A:G" FALSE
880 "Epicardial fat cells" "etoh" "HLA-DRB5" "6:32611738:A:T" 81451 2.13460165099377e-08 259 164 9.19321540655768e-10 -0.40374618768692 0.0640495046973228 0.805218245860894 -40944.27734375 165903.78125 5.5659166924987e-08 -0.33056828379631 0.0594680979847908 "chr6" 1051 5.84977844381613e-05 928 6.54047517573659e-05 "late" FALSE FALSE "HLA-DRB5_6:32611738:A:T" FALSE
881 "Epicardial fat cells" "etoh" "HLA-DRB5" "6:32611742:C:T" 81455 2.13460165099377e-08 259 164 9.19321540655768e-10 -0.40374618768692 0.0640495046973228 0.805218245860894 -40944.27734375 165903.78125 5.5659166924987e-08 -0.33056828379631 0.0594680979847908 "chr6" 1051 5.84977844381613e-05 928 6.54047517573659e-05 "late" FALSE FALSE "HLA-DRB5_6:32611742:C:T" FALSE
882 "Epicardial fat cells" "etoh" "HLA-DRB5" "6:32611743:T:C" 81456 2.13460165099377e-08 259 164 9.19321540655768e-10 -0.40374618768692 0.0640495046973228 0.805218245860894 -40944.27734375 165903.78125 5.5659166924987e-08 -0.33056828379631 0.0594680979847908 "chr6" 1051 5.84977844381613e-05 928 6.54047517573659e-05 "late" FALSE FALSE "HLA-DRB5_6:32611743:T:C" FALSE
883 "Epicardial fat cells" "etoh" "HLA-DRB5" "6:32611772:G:A" 81485 2.13460165099377e-08 259 164 9.19321540655768e-10 -0.40374618768692 0.0640495046973228 0.805218245860894 -40944.27734375 165903.78125 5.5659166924987e-08 -0.33056828379631 0.0594680979847908 "chr6" 1051 5.84977844381613e-05 928 6.54047517573659e-05 "late" FALSE FALSE "HLA-DRB5_6:32611772:G:A" FALSE
884 "Epicardial fat cells" "etoh" "HLA-DRB5" "6:32611868:C:T" 81581 2.13460165099377e-08 259 164 9.19321540655768e-10 -0.40374618768692 0.0640495046973228 0.805218245860894 -40944.27734375 165903.78125 5.5659166924987e-08 -0.33056828379631 0.0594680979847908 "chr6" 1051 5.84977844381613e-05 928 6.54047517573659e-05 "late" FALSE FALSE "HLA-DRB5_6:32611868:C:T" FALSE
885 "Epicardial fat cells" "etoh" "HLA-DRB5" "6:32611992:T:C" 81705 2.13460165099377e-08 259 164 9.19321540655768e-10 -0.40374618768692 0.0640495046973228 0.805218245860894 -40944.27734375 165903.78125 5.5659166924987e-08 -0.33056828379631 0.0594680979847908 "chr6" 1051 5.84977844381613e-05 928 6.54047517573659e-05 "late" FALSE FALSE "HLA-DRB5_6:32611992:T:C" FALSE
886 "Epicardial fat cells" "etoh" "HLA-DRB5" "6:32612056:T:C" 81769 2.13460165099377e-08 259 164 9.19321540655768e-10 -0.40374618768692 0.0640495046973228 0.805218245860894 -40944.27734375 165903.78125 5.5659166924987e-08 -0.33056828379631 0.0594680979847908 "chr6" 1051 5.84977844381613e-05 928 6.54047517573659e-05 "late" FALSE FALSE "HLA-DRB5_6:32612056:T:C" FALSE
887 "Epicardial fat cells" "etoh" "HLA-DRB5" "6:32612163:T:C" 81876 2.13460165099377e-08 259 164 9.19321540655768e-10 -0.40374618768692 0.0640495046973228 0.805218245860894 -40944.27734375 165903.78125 5.5659166924987e-08 -0.33056828379631 0.0594680979847908 "chr6" 1051 5.84977844381613e-05 928 6.54047517573659e-05 "late" FALSE FALSE "HLA-DRB5_6:32612163:T:C" FALSE
888 "Epicardial fat cells" "etoh" "HLA-DRB5" "6:32612174:C:T" 81887 2.13460165099377e-08 259 164 9.19321540655768e-10 -0.40374618768692 0.0640495046973228 0.805218245860894 -40944.27734375 165903.78125 5.5659166924987e-08 -0.33056828379631 0.0594680979847908 "chr6" 1051 5.84977844381613e-05 928 6.54047517573659e-05 "late" FALSE FALSE "HLA-DRB5_6:32612174:C:T" FALSE
889 "Epicardial fat cells" "etoh" "HLA-DRB5" "6:32612307:A:G" 82020 2.13460165099377e-08 259 164 9.19321540655768e-10 -0.40374618768692 0.0640495046973228 0.805218245860894 -40944.27734375 165903.78125 5.5659166924987e-08 -0.33056828379631 0.0594680979847908 "chr6" 1051 5.84977844381613e-05 928 6.54047517573659e-05 "late" FALSE FALSE "HLA-DRB5_6:32612307:A:G" FALSE
890 "Epicardial fat cells" "etoh" "HLA-DRB5" "6:32612335:A:G" 82048 2.13460165099377e-08 259 164 9.19321540655768e-10 -0.40374618768692 0.0640495046973228 0.805218245860894 -40944.27734375 165903.78125 5.5659166924987e-08 -0.33056828379631 0.0594680979847908 "chr6" 1051 5.84977844381613e-05 928 6.54047517573659e-05 "late" FALSE FALSE "HLA-DRB5_6:32612335:A:G" FALSE
891 "Epicardial fat cells" "etoh" "HLA-DRB5" "6:32612380:C:T" 82093 2.13460165099377e-08 259 164 9.19321540655768e-10 -0.40374618768692 0.0640495046973228 0.805218245860894 -40944.27734375 165903.78125 5.5659166924987e-08 -0.33056828379631 0.0594680979847908 "chr6" 1051 5.84977844381613e-05 928 6.54047517573659e-05 "late" FALSE FALSE "HLA-DRB5_6:32612380:C:T" FALSE
892 "Epicardial fat cells" "etoh" "HLA-DRB5" "6:32612457:G:T" 82170 2.13460165099377e-08 259 164 9.19321540655768e-10 -0.40374618768692 0.0640495046973228 0.805218245860894 -40944.27734375 165903.78125 5.5659166924987e-08 -0.33056828379631 0.0594680979847908 "chr6" 1051 5.84977844381613e-05 928 6.54047517573659e-05 "late" FALSE FALSE "HLA-DRB5_6:32612457:G:T" FALSE
893 "Epicardial fat cells" "etoh" "HLA-DRB5" "6:32612464:C:A" 82177 2.13460165099377e-08 259 164 9.19321540655768e-10 -0.40374618768692 0.0640495046973228 0.805218245860894 -40944.27734375 165903.78125 5.5659166924987e-08 -0.33056828379631 0.0594680979847908 "chr6" 1051 5.84977844381613e-05 928 6.54047517573659e-05 "late" FALSE FALSE "HLA-DRB5_6:32612464:C:A" FALSE
894 "Epicardial fat cells" "etoh" "HLA-DRB5" "6:32612511:C:G" 82224 2.13460165099377e-08 259 164 9.19321540655768e-10 -0.40374618768692 0.0640495046973228 0.805218245860894 -40944.27734375 165903.78125 5.5659166924987e-08 -0.33056828379631 0.0594680979847908 "chr6" 1051 5.84977844381613e-05 928 6.54047517573659e-05 "late" FALSE FALSE "HLA-DRB5_6:32612511:C:G" FALSE
895 "Epicardial fat cells" "etoh" "HLA-DRB5" "6:32612580:C:T" 82293 2.13460165099377e-08 259 164 9.19321540655768e-10 -0.40374618768692 0.0640495046973228 0.805218245860894 -40944.27734375 165903.78125 5.5659166924987e-08 -0.33056828379631 0.0594680979847908 "chr6" 1051 5.84977844381613e-05 928 6.54047517573659e-05 "late" FALSE FALSE "HLA-DRB5_6:32612580:C:T" FALSE
896 "Epicardial fat cells" "etoh" "HLA-DRB5" "6:32612634:A:G" 82347 1.05088080459836e-08 0 0 5.03681307351777e-18 -0.473133087158203 0.0516050979495049 0.82471468988698 -34238.09375 154462.796875 4.78880790173551e-15 -0.406671106815338 0.0495170466601849 "chr6" 1051 5.03303710472402e-12 928 2.33532921659195e-11 "late" FALSE FALSE "HLA-DRB5_6:32612634:A:G" FALSE
897 "Epicardial fat cells" "etoh" "HLA-DRB5" "6:32612667:G:A" 82380 2.13460165099377e-08 259 164 9.19321540655768e-10 -0.40374618768692 0.0640495046973228 0.805218245860894 -40944.27734375 165903.78125 5.5659166924987e-08 -0.33056828379631 0.0594680979847908 "chr6" 1051 5.84977844381613e-05 928 6.54047517573659e-05 "late" FALSE FALSE "HLA-DRB5_6:32612667:G:A" FALSE
898 "Epicardial fat cells" "etoh" "HLA-DRB5" "6:32612669:G:A" 82382 2.13460165099377e-08 259 164 9.19321540655768e-10 -0.40374618768692 0.0640495046973228 0.805218245860894 -40944.27734375 165903.78125 5.5659166924987e-08 -0.33056828379631 0.0594680979847908 "chr6" 1051 5.84977844381613e-05 928 6.54047517573659e-05 "late" FALSE FALSE "HLA-DRB5_6:32612669:G:A" FALSE
899 "Epicardial fat cells" "etoh" "HLA-DRB5" "6:32612679:G:A" 82392 2.13460165099377e-08 259 164 9.19321540655768e-10 -0.40374618768692 0.0640495046973228 0.805218245860894 -40944.27734375 165903.78125 5.5659166924987e-08 -0.33056828379631 0.0594680979847908 "chr6" 1051 5.84977844381613e-05 928 6.54047517573659e-05 "late" FALSE FALSE "HLA-DRB5_6:32612679:G:A" FALSE
900 "Epicardial fat cells" "etoh" "HLA-DRB5" "6:32612730:A:C" 82443 2.13460165099377e-08 259 164 9.19321540655768e-10 -0.40374618768692 0.0640495046973228 0.805218245860894 -40944.27734375 165903.78125 5.5659166924987e-08 -0.33056828379631 0.0594680979847908 "chr6" 1051 5.84977844381613e-05 928 6.54047517573659e-05 "late" FALSE FALSE "HLA-DRB5_6:32612730:A:C" FALSE
901 "Epicardial fat cells" "etoh" "HLA-DRB5" "6:32612860:C:T" 82573 1.05088080459836e-08 0 0 5.03681307351777e-18 -0.473133087158203 0.0516050979495049 0.82471468988698 -34238.09375 154462.796875 4.78880790173551e-15 -0.406671106815338 0.0495170466601849 "chr6" 1051 5.03303710472402e-12 928 2.33532921659195e-11 "late" FALSE FALSE "HLA-DRB5_6:32612860:C:T" FALSE
902 "Epicardial fat cells" "etoh" "HLA-DRB5" "6:32612946:G:T" 82659 1.05088080459836e-08 0 0 5.03681307351777e-18 -0.473133087158203 0.0516050979495049 0.82471468988698 -34238.09375 154462.796875 4.78880790173551e-15 -0.406671106815338 0.0495170466601849 "chr6" 1051 5.03303710472402e-12 928 2.33532921659195e-11 "late" FALSE FALSE "HLA-DRB5_6:32612946:G:T" FALSE
903 "Epicardial fat cells" "etoh" "HLA-DRB5" "6:32612964:A:G" 82677 2.13460165099377e-08 259 164 9.19321540655768e-10 -0.40374618768692 0.0640495046973228 0.805218245860894 -40944.27734375 165903.78125 5.5659166924987e-08 -0.33056828379631 0.0594680979847908 "chr6" 1051 5.84977844381613e-05 928 6.54047517573659e-05 "late" FALSE FALSE "HLA-DRB5_6:32612964:A:G" FALSE
904 "Epicardial fat cells" "etoh" "HLA-DRB5" "6:32613103:G:A" 82816 2.13460165099377e-08 259 164 9.19321540655768e-10 -0.40374618768692 0.0640495046973228 0.805218245860894 -40944.27734375 165903.78125 5.5659166924987e-08 -0.33056828379631 0.0594680979847908 "chr6" 1051 5.84977844381613e-05 928 6.54047517573659e-05 "late" FALSE FALSE "HLA-DRB5_6:32613103:G:A" FALSE
905 "Epicardial fat cells" "etoh" "HLA-DRB5" "6:32613556:G:A" 83269 1.05088080459836e-08 0 0 5.03681307351777e-18 -0.473133087158203 0.0516050979495049 0.82471468988698 -34238.09375 154462.796875 4.78880790173551e-15 -0.406671106815338 0.0495170466601849 "chr6" 1051 5.03303710472402e-12 928 2.33532921659195e-11 "late" FALSE FALSE "HLA-DRB5_6:32613556:G:A" FALSE
906 "Epicardial fat cells" "etoh" "HLA-DRB5" "6:32613725:C:T" 83438 2.13460165099377e-08 259 164 9.19321540655768e-10 -0.40374618768692 0.0640495046973228 0.805218245860894 -40944.27734375 165903.78125 5.5659166924987e-08 -0.33056828379631 0.0594680979847908 "chr6" 1051 5.84977844381613e-05 928 6.54047517573659e-05 "late" FALSE FALSE "HLA-DRB5_6:32613725:C:T" FALSE
907 "Epicardial fat cells" "etoh" "HLA-DRB5" "6:32613738:G:A" 83451 1.05088080459836e-08 0 0 5.03681307351777e-18 -0.473133087158203 0.0516050979495049 0.82471468988698 -34238.09375 154462.796875 4.78880790173551e-15 -0.406671106815338 0.0495170466601849 "chr6" 1051 5.03303710472402e-12 928 2.33532921659195e-11 "late" FALSE FALSE "HLA-DRB5_6:32613738:G:A" FALSE
908 "Epicardial fat cells" "etoh" "HLA-DRB5" "6:32614005:C:T" 83718 1.05088080459836e-08 0 0 5.03681307351777e-18 -0.473133087158203 0.0516050979495049 0.82471468988698 -34238.09375 154462.796875 4.78880790173551e-15 -0.406671106815338 0.0495170466601849 "chr6" 1051 5.03303710472402e-12 928 2.33532921659195e-11 "late" FALSE FALSE "HLA-DRB5_6:32614005:C:T" FALSE
909 "Epicardial fat cells" "etoh" "HLA-DRB5" "6:32615691:C:T" 85404 3.08696215256532e-08 272 149 5.01595474898002e-15 -0.454848438501358 0.0554283522069454 0.819116623261573 -36771.9453125 160673.34375 6.85088699367381e-12 -0.383108735084534 0.0538426712155342 "chr6" 1051 7.20028223035118e-09 928 3.12236537839528e-08 "late" FALSE FALSE "HLA-DRB5_6:32615691:C:T" FALSE
910 "Epicardial fat cells" "etoh" "HLA-DRB5" "6:32615766:A:G" 85479 1.05088080459836e-08 0 0 5.03681307351777e-18 -0.473133087158203 0.0516050979495049 0.82471468988698 -34238.09375 154462.796875 4.78880790173551e-15 -0.406671106815338 0.0495170466601849 "chr6" 1051 5.03303710472402e-12 928 2.33532921659195e-11 "late" FALSE FALSE "HLA-DRB5_6:32615766:A:G" FALSE
911 "Epicardial fat cells" "etoh" "HLA-DRB5" "6:32616053:A:G" 85766 3.08696215256532e-08 272 149 5.01595474898002e-15 -0.454848438501358 0.0554283522069454 0.819116623261573 -36771.9453125 160673.34375 6.85088699367381e-12 -0.383108735084534 0.0538426712155342 "chr6" 1051 7.20028223035118e-09 928 3.12236537839528e-08 "late" FALSE FALSE "HLA-DRB5_6:32616053:A:G" FALSE
912 "Epicardial fat cells" "etoh" "HLA-DRB5" "6:32616083:C:G" 85796 1.05088080459836e-08 0 0 5.03681307351777e-18 -0.473133087158203 0.0516050979495049 0.82471468988698 -34238.09375 154462.796875 4.78880790173551e-15 -0.406671106815338 0.0495170466601849 "chr6" 1051 5.03303710472402e-12 928 2.33532921659195e-11 "late" FALSE FALSE "HLA-DRB5_6:32616083:C:G" FALSE
913 "Epicardial fat cells" "etoh" "HLA-DRB5" "6:32616237:T:C" 85950 1.05088080459836e-08 0 0 5.03681307351777e-18 -0.473133087158203 0.0516050979495049 0.82471468988698 -34238.09375 154462.796875 4.78880790173551e-15 -0.406671106815338 0.0495170466601849 "chr6" 1051 5.03303710472402e-12 928 2.33532921659195e-11 "late" FALSE FALSE "HLA-DRB5_6:32616237:T:C" FALSE
914 "Epicardial fat cells" "etoh" "HLA-DRB5" "6:32616289:C:T" 86002 1.05088080459836e-08 0 0 5.03681307351777e-18 -0.473133087158203 0.0516050979495049 0.82471468988698 -34238.09375 154462.796875 4.78880790173551e-15 -0.406671106815338 0.0495170466601849 "chr6" 1051 5.03303710472402e-12 928 2.33532921659195e-11 "late" FALSE FALSE "HLA-DRB5_6:32616289:C:T" FALSE
915 "Epicardial fat cells" "etoh" "HLA-DRB5" "6:32616832:A:C" 86545 1.05088080459836e-08 0 0 5.03681307351777e-18 -0.473133087158203 0.0516050979495049 0.82471468988698 -34238.09375 154462.796875 4.78880790173551e-15 -0.406671106815338 0.0495170466601849 "chr6" 1051 5.03303710472402e-12 928 2.33532921659195e-11 "late" FALSE FALSE "HLA-DRB5_6:32616832:A:C" FALSE
916 "Epicardial fat cells" "etoh" "HLA-DRB5" "6:32617978:T:A" 87691 1.05088080459836e-08 0 0 5.03681307351777e-18 -0.473133087158203 0.0516050979495049 0.82471468988698 -34238.09375 154462.796875 4.78880790173551e-15 -0.406671106815338 0.0495170466601849 "chr6" 1051 5.03303710472402e-12 928 2.33532921659195e-11 "late" FALSE FALSE "HLA-DRB5_6:32617978:T:A" FALSE
917 "Epicardial fat cells" "etoh" "HLA-DRB5" "6:32618242:A:G" 87955 1.05088080459836e-08 0 0 5.03681307351777e-18 -0.473133087158203 0.0516050979495049 0.82471468988698 -34238.09375 154462.796875 4.78880790173551e-15 -0.406671106815338 0.0495170466601849 "chr6" 1051 5.03303710472402e-12 928 2.33532921659195e-11 "late" FALSE FALSE "HLA-DRB5_6:32618242:A:G" FALSE
918 "Epicardial fat cells" "etoh" "HLA-DRB5" "6:32618955:G:C" 88668 -3.61240282131803e-09 283 150 5.06057260221016e-11 -0.367836743593216 0.0541532598435879 0.722286700347318 -58611.84765625 164776.96875 1.88579410429032e-09 -0.320742070674896 0.0519154034554958 "chr6" 1051 1.98196960360913e-06 928 7.26983317055047e-06 "late" FALSE FALSE "HLA-DRB5_6:32618955:G:C" FALSE
919 "Epicardial fat cells" "etoh" "HLA-DRB5" "6:32619077:G:A" 88790 1.05088080459836e-08 0 0 5.03681307351777e-18 -0.473133087158203 0.0516050979495049 0.82471468988698 -34238.09375 154462.796875 4.78880790173551e-15 -0.406671106815338 0.0495170466601849 "chr6" 1051 5.03303710472402e-12 928 2.33532921659195e-11 "late" FALSE FALSE "HLA-DRB5_6:32619077:G:A" FALSE
920 "Epicardial fat cells" "etoh" "HLA-DRB5" "6:32619991:G:A" 89704 1.05088080459836e-08 0 0 5.03681307351777e-18 -0.473133087158203 0.0516050979495049 0.82471468988698 -34238.09375 154462.796875 4.78880790173551e-15 -0.406671106815338 0.0495170466601849 "chr6" 1051 5.03303710472402e-12 928 2.33532921659195e-11 "late" FALSE FALSE "HLA-DRB5_6:32619991:G:A" FALSE
921 "Epicardial fat cells" "etoh" "HLA-DRB5" "6:32620082:T:C" 89795 1.05088080459836e-08 0 0 5.03681307351777e-18 -0.473133087158203 0.0516050979495049 0.82471468988698 -34238.09375 154462.796875 4.78880790173551e-15 -0.406671106815338 0.0495170466601849 "chr6" 1051 5.03303710472402e-12 928 2.33532921659195e-11 "late" FALSE FALSE "HLA-DRB5_6:32620082:T:C" FALSE
922 "Epicardial fat cells" "etoh" "HLA-DRB5" "6:32620083:G:A" 89796 2.13460165099377e-08 259 164 9.19321540655768e-10 -0.40374618768692 0.0640495046973228 0.805218245860894 -40944.27734375 165903.78125 5.5659166924987e-08 -0.33056828379631 0.0594680979847908 "chr6" 1051 5.84977844381613e-05 928 6.54047517573659e-05 "late" FALSE FALSE "HLA-DRB5_6:32620083:G:A" FALSE
923 "Epicardial fat cells" "etoh" "HLA-DRB5" "6:32620120:G:T" 89833 1.05088080459836e-08 0 0 5.03681307351777e-18 -0.473133087158203 0.0516050979495049 0.82471468988698 -34238.09375 154462.796875 4.78880790173551e-15 -0.406671106815338 0.0495170466601849 "chr6" 1051 5.03303710472402e-12 928 2.33532921659195e-11 "late" FALSE FALSE "HLA-DRB5_6:32620120:G:T" FALSE
924 "Epicardial fat cells" "etoh" "HLA-DRB5" "6:32620208:A:G" 89921 -3.61240282131803e-09 283 150 5.06057260221016e-11 -0.367836743593216 0.0541532598435879 0.722286700347318 -58611.84765625 164776.96875 1.88579410429032e-09 -0.320742070674896 0.0519154034554958 "chr6" 1051 1.98196960360913e-06 928 7.26983317055047e-06 "late" FALSE FALSE "HLA-DRB5_6:32620208:A:G" FALSE
925 "Epicardial fat cells" "etoh" "HLA-DRB5" "6:32620829:C:G" 90542 1.05088080459836e-08 0 0 5.03681307351777e-18 -0.473133087158203 0.0516050979495049 0.82471468988698 -34238.09375 154462.796875 4.78880790173551e-15 -0.406671106815338 0.0495170466601849 "chr6" 1051 5.03303710472402e-12 928 2.33532921659195e-11 "late" FALSE FALSE "HLA-DRB5_6:32620829:C:G" FALSE
926 "Epicardial fat cells" "etoh" "HLA-DRB5" "6:32621100:A:G" 90813 1.05088080459836e-08 0 0 5.03681307351777e-18 -0.473133087158203 0.0516050979495049 0.82471468988698 -34238.09375 154462.796875 4.78880790173551e-15 -0.406671106815338 0.0495170466601849 "chr6" 1051 5.03303710472402e-12 928 2.33532921659195e-11 "late" FALSE FALSE "HLA-DRB5_6:32621100:A:G" FALSE
927 "Epicardial fat cells" "etoh" "HLA-DRB5" "6:32621746:C:G" 91459 -3.61240282131803e-09 283 150 5.06057260221016e-11 -0.367836743593216 0.0541532598435879 0.722286700347318 -58611.84765625 164776.96875 1.88579410429032e-09 -0.320742070674896 0.0519154034554958 "chr6" 1051 1.98196960360913e-06 928 7.26983317055047e-06 "late" FALSE FALSE "HLA-DRB5_6:32621746:C:G" FALSE
928 "Epicardial fat cells" "etoh" "HLA-DRB5" "6:32622065:G:A" 91778 1.05088080459836e-08 0 0 5.03681307351777e-18 -0.473133087158203 0.0516050979495049 0.82471468988698 -34238.09375 154462.796875 4.78880790173551e-15 -0.406671106815338 0.0495170466601849 "chr6" 1051 5.03303710472402e-12 928 2.33532921659195e-11 "late" FALSE FALSE "HLA-DRB5_6:32622065:G:A" FALSE
929 "Epicardial fat cells" "etoh" "HLA-DRB5" "6:32622201:A:T" 91914 -3.61240282131803e-09 283 150 5.06057260221016e-11 -0.367836743593216 0.0541532598435879 0.722286700347318 -58611.84765625 164776.96875 1.88579410429032e-09 -0.320742070674896 0.0519154034554958 "chr6" 1051 1.98196960360913e-06 928 7.26983317055047e-06 "late" FALSE FALSE "HLA-DRB5_6:32622201:A:T" FALSE
930 "Epicardial fat cells" "etoh" "HLA-DRB5" "6:32622696:T:C" 92409 -3.61240282131803e-09 283 150 5.06057260221016e-11 -0.367836743593216 0.0541532598435879 0.722286700347318 -58611.84765625 164776.96875 1.88579410429032e-09 -0.320742070674896 0.0519154034554958 "chr6" 1051 1.98196960360913e-06 928 7.26983317055047e-06 "late" FALSE FALSE "HLA-DRB5_6:32622696:T:C" FALSE
931 "Epicardial fat cells" "etoh" "HLA-DRB5" "6:32622721:T:G" 92434 -3.61240282131803e-09 283 150 5.06057260221016e-11 -0.367836743593216 0.0541532598435879 0.722286700347318 -58611.84765625 164776.96875 1.88579410429032e-09 -0.320742070674896 0.0519154034554958 "chr6" 1051 1.98196960360913e-06 928 7.26983317055047e-06 "late" FALSE FALSE "HLA-DRB5_6:32622721:T:G" FALSE
932 "Epicardial fat cells" "etoh" "HLA-DRB5" "6:32623974:A:G" 93687 6.56800502873978e-10 226 167 6.56912427361108e-10 -0.3355912566185 0.0527516081929207 0.970168031501659 -6234.8203125 166592.46875 1.00966310448316e-08 -0.300647497177124 0.0511535555124283 "chr6" 1051 1.0611559228118e-05 928 3.29348727882725e-05 "late" FALSE FALSE "HLA-DRB5_6:32623974:A:G" FALSE
933 "Epicardial fat cells" "etoh" "HLA-DRB5" "6:32624145:G:A" 93858 6.56800502873978e-10 226 167 6.56912427361108e-10 -0.3355912566185 0.0527516081929207 0.970168031501659 -6234.8203125 166592.46875 1.00966310448316e-08 -0.300647497177124 0.0511535555124283 "chr6" 1051 1.0611559228118e-05 928 3.29348727882725e-05 "late" FALSE FALSE "HLA-DRB5_6:32624145:G:A" FALSE
934 "Epicardial fat cells" "etoh" "HLA-DRB5" "6:32625208:A:G" 94921 6.56800502873978e-10 226 167 6.56912427361108e-10 -0.3355912566185 0.0527516081929207 0.970168031501659 -6234.8203125 166592.46875 1.00966310448316e-08 -0.300647497177124 0.0511535555124283 "chr6" 1051 1.0611559228118e-05 928 3.29348727882725e-05 "late" FALSE FALSE "HLA-DRB5_6:32625208:A:G" FALSE
935 "Epicardial fat cells" "etoh" "HLA-DRB5" "6:32626648:C:T" 96361 6.56800502873978e-10 226 167 6.56912427361108e-10 -0.3355912566185 0.0527516081929207 0.970168031501659 -6234.8203125 166592.46875 1.00966310448316e-08 -0.300647497177124 0.0511535555124283 "chr6" 1051 1.0611559228118e-05 928 3.29348727882725e-05 "late" FALSE FALSE "HLA-DRB5_6:32626648:C:T" FALSE
936 "Epicardial fat cells" "etoh" "HLA-DRB5" "6:32627124:T:C" 96837 6.56800502873978e-10 226 167 6.56912427361108e-10 -0.3355912566185 0.0527516081929207 0.970168031501659 -6234.8203125 166592.46875 1.00966310448316e-08 -0.300647497177124 0.0511535555124283 "chr6" 1051 1.0611559228118e-05 928 3.29348727882725e-05 "late" FALSE FALSE "HLA-DRB5_6:32627124:T:C" FALSE
937 "Epicardial fat cells" "etoh" "HLA-DRB5" "6:32629160:G:T" 98873 6.56800502873978e-10 226 167 6.56912427361108e-10 -0.3355912566185 0.0527516081929207 0.970168031501659 -6234.8203125 166592.46875 1.00966310448316e-08 -0.300647497177124 0.0511535555124283 "chr6" 1051 1.0611559228118e-05 928 3.29348727882725e-05 "late" FALSE FALSE "HLA-DRB5_6:32629160:G:T" FALSE
938 "Epicardial fat cells" "etoh" "HLA-DRB5" "6:32629425:G:C" 99138 6.56800502873978e-10 226 167 6.56912427361108e-10 -0.3355912566185 0.0527516081929207 0.970168031501659 -6234.8203125 166592.46875 1.00966310448316e-08 -0.300647497177124 0.0511535555124283 "chr6" 1051 1.0611559228118e-05 928 3.29348727882725e-05 "late" FALSE FALSE "HLA-DRB5_6:32629425:G:C" FALSE
939 "Epicardial fat cells" "etoh" "HLA-DRB5" "6:32629536:T:C" 99249 6.56800502873978e-10 226 167 6.56912427361108e-10 -0.3355912566185 0.0527516081929207 0.970168031501659 -6234.8203125 166592.46875 1.00966310448316e-08 -0.300647497177124 0.0511535555124283 "chr6" 1051 1.0611559228118e-05 928 3.29348727882725e-05 "late" FALSE FALSE "HLA-DRB5_6:32629536:T:C" FALSE
940 "Epicardial fat cells" "etoh" "AL589693.1" "6:156330518:C:G" -67071 2.29880181557007e-09 43 117 1.01165376544969e-05 0.321002066135406 0.0715996026992798 0.340004368584078 156468.390625 163751.578125 4.83715953422062e-08 0.389879822731018 0.069802537560463 "chr6" 399 1.93002665415403e-05 928 5.37857277794275e-05 "late" TRUE TRUE "AL589693.1_6:156330518:C:G" FALSE
941 "Epicardial fat cells" "etoh" "RNASET2" "6:166928286:G:A" -28905 -8.53840642633941e-09 150 178 0.120711667160169 -0.0896522924304008 0.0576259642839432 0.759980976601507 -53916.6015625 176338.703125 5.26939159321586e-07 -0.301349371671677 0.0589014627039433 "chr6" 309 0.00016282420023037 928 0.000170542728909462 "late" TRUE TRUE "RNASET2_6:166928286:G:A" FALSE
942 "Epicardial fat cells" "etoh" "FAM221A" "7:23674926:G:C" -5204 8.86680684430985e-09 182 173 0.0166730101264268 -0.146753251552582 0.0609957650303841 0.920377752006484 18362.59375 183564.453125 7.09555274388538e-07 -0.313803434371948 0.0620740279555321 "chr7" 228 0.000161778602560587 928 0.000169639031837542 "late" TRUE FALSE "FAM221A_7:23674926:G:C" FALSE
943 "Epicardial fat cells" "etoh" "FBXO25" "8:322540:T:A" -83888 9.52360679207231e-09 59 133 0.16463539579238 -0.115617573261261 0.0830165594816208 0.955346100762983 9296.2109375 165895.140625 1.32423305518144e-08 -0.551187515258789 0.0945817902684212 "chr8" 661 8.7531804947493e-06 928 2.84019283186271e-05 "late" TRUE TRUE "FBXO25_8:322540:T:A" FALSE
944 "Epicardial fat cells" "etoh" "FBXO25" "8:325855:C:T" -80573 9.52360679207231e-09 59 133 0.16463539579238 -0.115617573261261 0.0830165594816208 0.955346100762983 9296.2109375 165895.140625 1.32423305518144e-08 -0.551187515258789 0.0945817902684212 "chr8" 661 8.7531804947493e-06 928 2.84019283186271e-05 "late" FALSE TRUE "FBXO25_8:325855:C:T" FALSE
945 "Epicardial fat cells" "etoh" "FBXO25" "8:334425:C:T" -72003 -1.70768128526788e-08 56 131 0.264969017148986 -0.0846052467823029 0.0757705718278885 0.995604531930038 926.59375 168072.640625 3.12430817134951e-07 -0.478079706430435 0.0915564149618149 "chr8" 661 0.000206516770126203 928 0.00020808638727157 "late" FALSE TRUE "FBXO25_8:334425:C:T" FALSE
946 "Epicardial fat cells" "etoh" "DOCK5" "8:25152118:T:C" -32571 1.52706114420198e-08 38 105 0.00883117681388991 -0.236432582139969 0.0897616073489189 0.887479055650173 -25903.21875 182928.609375 2.86439838688854e-07 -0.518990874290466 0.0990616604685783 "chr8" 358 0.00010254546225061 928 0.000111561769013559 "late" FALSE TRUE "DOCK5_8:25152118:T:C" FALSE
947 "Epicardial fat cells" "etoh" "DOCK5" "8:25194473:C:T" 9784 1.80620141065901e-08 38 111 0.00339563098964504 -0.291437417268753 0.0987722873687744 0.854868373941045 -33238.0390625 181577.140625 2.62305961474747e-08 -0.606245875358582 0.10634308308363 "chr8" 358 9.39055342079593e-06 928 3.03638800505178e-05 "late" TRUE TRUE "DOCK5_8:25194473:C:T" FALSE
948 "Epicardial fat cells" "etoh" "TMEM64" "8:90692983:A:G" -98649 -8.21000600836896e-10 101 135 0.00655490480474161 0.152707010507584 0.0558175332844257 0.803871021427589 -41408.640625 166608.984375 5.75040731171562e-07 -0.27267798781395 0.0534835159778595 "chr8" 208 0.000119608472083685 928 0.000129366739036899 "early" FALSE FALSE "TMEM64_8:90692983:A:G" FALSE
949 "Epicardial fat cells" "etoh" "TMEM64" "8:90697824:T:C" -93808 9.85200698799815e-10 99 134 0.000564392999266719 0.185770571231842 0.0533557794988155 0.7564718734389 -50797.390625 163666.296875 1.27904905814129e-08 -0.292954802513123 0.0502149909734726 "chr8" 208 2.66042204093388e-06 928 9.6440298983853e-06 "early" TRUE FALSE "TMEM64_8:90697824:T:C" FALSE
950 "Epicardial fat cells" "etoh" "TMEM64" "8:90711948:G:A" -79684 4.59760363114015e-09 62 104 0.000160823192219194 -0.214066237211227 0.0560790151357651 0.71035476396117 -61318.31640625 164968.921875 1.98970831744846e-07 0.270411968231201 0.0509109795093536 "chr8" 208 4.1385933002928e-05 928 6.54047517573659e-05 "early" FALSE FALSE "TMEM64_8:90711948:G:A" FALSE
951 "Epicardial fat cells" "etoh" "SLC1A1" "9:4572640:T:C" 82172 -8.86680684430985e-09 173 166 0.0153439646176998 -0.145689740777016 0.059789877384901 0.837211224175831 33796 164359.609375 3.20084053056315e-07 -0.319984257221222 0.0613367222249508 "chr9" 534 0.000170924884332072 928 0.00017782319804951 "late" TRUE TRUE "SLC1A1_9:4572640:T:C" FALSE
952 "Epicardial fat cells" "etoh" "SLC1A1" "9:4573299:T:C" 82831 -8.86680684430985e-09 173 166 0.0153439646176998 -0.145689740777016 0.059789877384901 0.837211224175831 33796 164359.609375 3.20084053056315e-07 -0.319984257221222 0.0613367222249508 "chr9" 534 0.000170924884332072 928 0.00017782319804951 "late" FALSE TRUE "SLC1A1_9:4573299:T:C" FALSE
953 "Epicardial fat cells" "etoh" "PTPRD" "9:10693294:C:G" 80571 5.25440402299182e-09 145 165 0.372508153039948 0.0313380435109138 0.0350935831665993 0.583183873213185 49061.21875 89319.9765625 1.0036282099701e-07 0.169228494167328 0.0310773346573114 "chr9" 416 4.17509335347561e-05 928 6.54047517573659e-05 "late" TRUE TRUE "PTPRD_9:10693294:C:G" FALSE
954 "Epicardial fat cells" "etoh" "PTPRD" "9:10707428:A:C" 94705 5.25440402299182e-09 145 165 0.372508153039948 0.0313380435109138 0.0350935831665993 0.583183873213185 49061.21875 89319.9765625 1.0036282099701e-07 0.169228494167328 0.0310773346573114 "chr9" 416 4.17509335347561e-05 928 6.54047517573659e-05 "late" FALSE TRUE "PTPRD_9:10707428:A:C" FALSE
955 "Epicardial fat cells" "etoh" "PTPRD" "9:10707997:C:A" 95274 5.25440402299182e-09 145 165 0.372508153039948 0.0313380435109138 0.0350935831665993 0.583183873213185 49061.21875 89319.9765625 1.0036282099701e-07 0.169228494167328 0.0310773346573114 "chr9" 416 4.17509335347561e-05 928 6.54047517573659e-05 "late" FALSE TRUE "PTPRD_9:10707997:C:A" FALSE
956 "Epicardial fat cells" "etoh" "PTPRD" "9:10708271:T:G" 95548 5.25440402299182e-09 145 165 0.372508153039948 0.0313380435109138 0.0350935831665993 0.583183873213185 49061.21875 89319.9765625 1.0036282099701e-07 0.169228494167328 0.0310773346573114 "chr9" 416 4.17509335347561e-05 928 6.54047517573659e-05 "late" FALSE TRUE "PTPRD_9:10708271:T:G" FALSE
957 "Epicardial fat cells" "etoh" "PTPRD" "9:10708754:A:G" 96031 5.25440402299182e-09 145 165 0.372508153039948 0.0313380435109138 0.0350935831665993 0.583183873213185 49061.21875 89319.9765625 1.0036282099701e-07 0.169228494167328 0.0310773346573114 "chr9" 416 4.17509335347561e-05 928 6.54047517573659e-05 "late" FALSE TRUE "PTPRD_9:10708754:A:G" FALSE
958 "Hepatoblasts" "caffeine" "KLK8" "19:50990562:A:G" -12149 -6.86802481553173e-09 84 107 0.000106086405285512 0.262853503227234 0.0665447786450386 0.360320852313354 -153438.75 167377.828125 4.84343804285554e-10 0.402471482753754 0.0616824515163898 "chr19" 730 3.53570977128454e-07 17 2.00356887039457e-06 "late" TRUE TRUE "KLK8_19:50990562:A:G" FALSE
959 "Hepatoblasts" "caffeine" "KLK8" "19:50993385:T:C" -9326 -6.86802481553173e-09 84 107 0.000106086405285512 0.262853503227234 0.0665447786450386 0.360320852313354 -153438.75 167377.828125 4.84343804285554e-10 0.402471482753754 0.0616824515163898 "chr19" 730 3.53570977128454e-07 17 2.00356887039457e-06 "late" FALSE TRUE "KLK8_19:50993385:T:C" FALSE
960 "Hepatoblasts" "caffeine" "KLK8" "19:50995240:T:A" -7471 -7.84917109086791e-09 109 109 2.1373538892861e-05 0.34334671497345 0.0789925530552864 0.380851807081842 -148944.71875 169613.578125 5.90909919625546e-09 0.45551598072052 0.0751074552536011 "chr19" 730 4.31364241326649e-06 17 6.07680896466201e-06 "late" FALSE TRUE "KLK8_19:50995240:T:A" FALSE
961 "Hepatoblasts" "caffeine" "KLK8" "19:50996311:G:A" -6400 8.83031781029331e-09 99 109 3.25368288870202e-05 0.283718585968018 0.0668313950300217 0.355995818998605 -156099.265625 168751.75 2.83452735866839e-09 0.414671957492828 0.0668584778904915 "chr19" 730 2.06920497182792e-06 17 3.51764845210747e-06 "late" FALSE TRUE "KLK8_19:50996311:G:A" FALSE
962 "Hepatoblasts" "caffeine" "KLK8" "19:50997981:G:A" -4730 8.83031781029331e-09 99 109 3.25368288870202e-05 0.283718585968018 0.0668313950300217 0.355995818998605 -156099.265625 168751.75 2.83452735866839e-09 0.414671957492828 0.0668584778904915 "chr19" 730 2.06920497182792e-06 17 3.51764845210747e-06 "late" FALSE TRUE "KLK8_19:50997981:G:A" FALSE
963 "Hepatoblasts" "caffeine" "KLK8" "19:50998866:A:T" -3845 -6.86802481553173e-09 84 107 0.000106086405285512 0.262853503227234 0.0665447786450386 0.360320852313354 -153438.75 167377.828125 4.84343804285554e-10 0.402471482753754 0.0616824515163898 "chr19" 730 3.53570977128454e-07 17 2.00356887039457e-06 "late" FALSE TRUE "KLK8_19:50998866:A:T" FALSE
964 "Hepatoblasts" "caffeine" "KLK8" "19:51053655:C:T" 50944 -6.86802481553173e-09 60 104 1.03541603563216e-05 0.299008339643478 0.0661931559443474 0.480470426448489 -119302.71875 168796.90625 2.32506795866757e-09 0.405343353748322 0.0649698451161385 "chr19" 730 1.69729960982733e-06 17 3.51764845210747e-06 "late" FALSE TRUE "KLK8_19:51053655:C:T" FALSE
965 "Hepatoblasts" "caffeine" "KLK8" "19:51055212:C:T" 52501 -6.86802481553173e-09 60 104 1.03541603563216e-05 0.299008339643478 0.0661931559443474 0.480470426448489 -119302.71875 168796.90625 2.32506795866757e-09 0.405343353748322 0.0649698451161385 "chr19" 730 1.69729960982733e-06 17 3.51764845210747e-06 "late" FALSE TRUE "KLK8_19:51055212:C:T" FALSE
966 "Hepatoblasts" "caffeine" "KLK8" "19:51057965:G:A" 55254 -6.86802481553173e-09 60 104 1.03541603563216e-05 0.299008339643478 0.0661931559443474 0.480470426448489 -119302.71875 168796.90625 2.32506795866757e-09 0.405343353748322 0.0649698451161385 "chr19" 730 1.69729960982733e-06 17 3.51764845210747e-06 "late" FALSE TRUE "KLK8_19:51057965:G:A" FALSE
967 "Hepatoblasts" "caffeine" "KLK8" "19:51092366:T:A" 89655 4.90573226485935e-09 36 86 0.000197081847846142 0.341855734586716 0.0902383700013161 0.501729117537889 -117344.78125 174383.484375 1.04061445085979e-09 0.770178377628326 0.120594598352909 "chr19" 730 7.59648549127644e-07 17 3.17406487673302e-06 "late" FALSE FALSE "KLK8_19:51092366:T:A" FALSE
968 "Hepatoblasts" "caffeine" "DBF4" "7:87974812:C:G" 98596 -1.324547671544e-08 37 87 0.159878636200957 0.11237721145153 0.0796785354614258 0.955518922532017 8618.734375 154338.46875 7.29334760278727e-09 0.524458408355713 0.0870452970266342 "chr7" 128 9.33548493156771e-07 17 3.17406487673302e-06 "late" TRUE FALSE "DBF4_7:87974812:C:G" FALSE
969 "Hepatoblasts" "caffeine" "FMC1" "7:139337321:C:G" -2136 1.17737570803911e-08 39 66 7.6923809028597e-06 0.445623695850372 0.0971748530864716 0.747536498623718 -61214.890625 189928.625 2.34625828751429e-08 0.567040681838989 0.0977444648742676 "chr7" 259 6.07680896466201e-06 17 6.07680896466201e-06 "late" TRUE FALSE "FMC1_7:139337321:C:G" FALSE
970 "Hepatoblasts" "caffeine" "FMC1" "7:139337408:C:G" -2049 1.17737570803911e-08 39 66 7.6923809028597e-06 0.445623695850372 0.0971748530864716 0.747536498623718 -61214.890625 189928.625 2.34625828751429e-08 0.567040681838989 0.0977444648742676 "chr7" 259 6.07680896466201e-06 17 6.07680896466201e-06 "late" FALSE FALSE "FMC1_7:139337408:C:G" FALSE
971 "Hepatoblasts" "caffeine" "FMC1" "7:139343099:G:C" 3642 1.17737570803911e-08 39 66 7.6923809028597e-06 0.445623695850372 0.0971748530864716 0.747536498623718 -61214.890625 189928.625 2.34625828751429e-08 0.567040681838989 0.0977444648742676 "chr7" 259 6.07680896466201e-06 17 6.07680896466201e-06 "late" FALSE FALSE "FMC1_7:139343099:G:C" FALSE
972 "Hepatoblasts" "caffeine" "FMC1" "7:139348843:T:G" 9386 1.17737570803911e-08 39 66 7.6923809028597e-06 0.445623695850372 0.0971748530864716 0.747536498623718 -61214.890625 189928.625 2.34625828751429e-08 0.567040681838989 0.0977444648742676 "chr7" 259 6.07680896466201e-06 17 6.07680896466201e-06 "late" FALSE FALSE "FMC1_7:139348843:T:G" FALSE
973 "Hepatoblasts" "caffeine" "FMC1" "7:139348975:A:G" 9518 1.17737570803911e-08 39 66 7.6923809028597e-06 0.445623695850372 0.0971748530864716 0.747536498623718 -61214.890625 189928.625 2.34625828751429e-08 0.567040681838989 0.0977444648742676 "chr7" 259 6.07680896466201e-06 17 6.07680896466201e-06 "late" FALSE FALSE "FMC1_7:139348975:A:G" FALSE
974 "Hepatoblasts" "caffeine" "CLU" "8:27662771:A:G" 48071 -4.90573226485935e-09 172 106 0.00155877945167336 0.214112162590027 0.0668124333024025 0.955510127651958 -8430.1171875 150930.96875 6.16895033245158e-09 0.408693581819534 0.0674774199724197 "chr8" 488 3.01044776223637e-06 17 4.65251017800166e-06 "late" TRUE FALSE "CLU_8:27662771:A:G" FALSE
975 "Hepatoblasts" "etoh" "YTHDF2" "1:28730193:A:C" -6428 -4.29428270720678e-09 144 159 0.0954403126378455 0.0757133364677429 0.0452738180756569 0.396237541963837 165437.296875 194744.75 3.50215830102756e-07 0.23566135764122 0.0452833585441113 "chr1" 161 5.63847486465437e-05 381 8.70216443895466e-05 "late" TRUE FALSE "YTHDF2_1:28730193:A:C" FALSE
976 "Hepatoblasts" "etoh" "ASRGL1" "11:62310313:C:A" -27135 5.84022474825474e-09 209 161 0.0361104135213003 -0.108577579259872 0.0515905469655991 0.674926084225283 94470.265625 225044.46875 3.22612426652836e-07 -0.269641250371933 0.0516486987471581 "chr11" 329 0.000106139488368783 381 0.000110792178269881 "late" TRUE FALSE "ASRGL1_11:62310313:C:A" FALSE
977 "Hepatoblasts" "etoh" "ASRGL1" "11:62311459:A:G" -25989 5.84022474825474e-09 209 161 0.0361104135213003 -0.108577579259872 0.0515905469655991 0.674926084225283 94470.265625 225044.46875 3.22612426652836e-07 -0.269641250371933 0.0516486987471581 "chr11" 329 0.000106139488368783 381 0.000110792178269881 "late" FALSE FALSE "ASRGL1_11:62311459:A:G" FALSE
978 "Hepatoblasts" "etoh" "ASRGL1" "11:62313709:A:C" -23739 5.84022474825474e-09 209 161 0.0361104135213003 -0.108577579259872 0.0515905469655991 0.674926084225283 94470.265625 225044.46875 3.22612426652836e-07 -0.269641250371933 0.0516486987471581 "chr11" 329 0.000106139488368783 381 0.000110792178269881 "late" FALSE FALSE "ASRGL1_11:62313709:A:C" FALSE
979 "Hepatoblasts" "etoh" "ASRGL1" "11:62313857:A:C" -23591 5.84022474825474e-09 209 161 0.0361104135213003 -0.108577579259872 0.0515905469655991 0.674926084225283 94470.265625 225044.46875 3.22612426652836e-07 -0.269641250371933 0.0516486987471581 "chr11" 329 0.000106139488368783 381 0.000110792178269881 "late" FALSE FALSE "ASRGL1_11:62313857:A:C" FALSE
980 "Hepatoblasts" "etoh" "STAT2" "12:56420072:A:G" 59905 7.21439485928954e-09 186 156 0.237282558026158 -0.0668108090758324 0.0564262680709362 0.687217102962653 -111646.7265625 277037.21875 5.33298201949593e-07 -0.279570728540421 0.0546161383390427 "chr12" 157 8.37278177060861e-05 381 8.97819507115763e-05 "late" TRUE TRUE "STAT2_12:56420072:A:G" FALSE
981 "Hepatoblasts" "etoh" "TXNRD1" "12:104252772:A:G" 36993 -2.06125583268602e-09 0 0 0.0279761526325744 0.102779261767864 0.0465541258454323 0.533519619704418 174601.90625 280115.03125 2.4829198088834e-07 0.226049154996872 0.0428681448101997 "chr12" 263 6.53007909736334e-05 381 8.70216443895466e-05 "late" TRUE TRUE "TXNRD1_12:104252772:A:G" FALSE
982 "Hepatoblasts" "etoh" "TXNRD1" "12:104256957:T:C" 41178 -2.06125583268602e-09 0 0 0.0279761526325744 0.102779261767864 0.0465541258454323 0.533519619704418 174601.90625 280115.03125 2.4829198088834e-07 0.226049154996872 0.0428681448101997 "chr12" 263 6.53007909736334e-05 381 8.70216443895466e-05 "late" FALSE TRUE "TXNRD1_12:104256957:T:C" FALSE
983 "Hepatoblasts" "etoh" "TXNRD1" "12:104257242:G:T" 41463 2.06125583268602e-09 71 133 0.0279761526325744 -0.102779261767864 0.0465541258454323 0.533519619704418 174601.90625 280115.03125 2.4829198088834e-07 -0.226049154996872 0.0428681448101997 "chr12" 263 6.53007909736334e-05 381 8.70216443895466e-05 "late" FALSE TRUE "TXNRD1_12:104257242:G:T" FALSE
984 "Hepatoblasts" "etoh" "TXNRD1" "12:104258620:A:G" 42841 -2.06125583268602e-09 0 0 0.0279761526325744 0.102779261767864 0.0465541258454323 0.533519619704418 174601.90625 280115.03125 2.4829198088834e-07 0.226049154996872 0.0428681448101997 "chr12" 263 6.53007909736334e-05 381 8.70216443895466e-05 "late" FALSE FALSE "TXNRD1_12:104258620:A:G" FALSE
985 "Hepatoblasts" "etoh" "DLEU2" "13:50113752:T:C" -11968 1.92383868835577e-08 121 165 0.220126550831972 0.0861262828111649 0.0701005905866623 0.972800859165964 9038.46484375 264882.6875 6.26177179114086e-07 0.367574274539948 0.0722723230719566 "chr13" 194 0.000121478372748133 381 0.000125024707698388 "late" FALSE FALSE "DLEU2_13:50113752:T:C" FALSE
986 "Hepatoblasts" "etoh" "DLEU2" "13:50122312:C:T" -3408 -1.37417046630617e-08 132 156 0.175494171783623 0.0805601850152016 0.0593320056796074 0.999149709888627 -281.42578125 263873.21875 4.05163009147762e-07 0.308692008256912 0.0596540234982967 "chr13" 194 7.86016237746658e-05 381 8.70216443895466e-05 "late" TRUE FALSE "DLEU2_13:50122312:C:T" FALSE
987 "Hepatoblasts" "etoh" "DLEU2" "13:50124017:A:C" -1703 -1.37417046630617e-08 132 156 0.175494171783623 0.0805601850152016 0.0593320056796074 0.999149709888627 -281.42578125 263873.21875 4.05163009147762e-07 0.308692008256912 0.0596540234982967 "chr13" 194 7.86016237746658e-05 381 8.70216443895466e-05 "late" FALSE FALSE "DLEU2_13:50124017:A:C" FALSE
988 "Hepatoblasts" "etoh" "PEAK1" "15:77507315:A:G" 87171 1.44287897185791e-08 72 111 0.00048055163786787 -0.231556877493858 0.065635658800602 0.67893323135147 -106334.7421875 256660.796875 4.51819547206973e-07 -0.337223172187805 0.0654471889138222 "chr15" 110 4.9700150192767e-05 381 8.70216443895466e-05 "late" FALSE FALSE "PEAK1_15:77507315:A:G" FALSE
989 "Hepatoblasts" "etoh" "PEAK1" "15:77510449:G:C" 90305 1.37417046630617e-08 72 111 0.00313308277589468 -0.200451925396919 0.0673307031393051 0.70338032683019 -98269.0078125 257853.3125 4.05316657332216e-07 -0.344549238681793 0.0665843412280083 "chr15" 110 4.45848323065438e-05 381 8.40931738059068e-05 "late" TRUE FALSE "PEAK1_15:77510449:G:C" FALSE
990 "Hepatoblasts" "etoh" "PEAK1" "15:77514428:A:G" 94284 1.37417046630617e-08 72 111 0.00313308277589468 -0.200451925396919 0.0673307031393051 0.70338032683019 -98269.0078125 257853.3125 4.05316657332216e-07 -0.344549238681793 0.0665843412280083 "chr15" 110 4.45848323065438e-05 381 8.40931738059068e-05 "late" FALSE FALSE "PEAK1_15:77514428:A:G" FALSE
991 "Hepatoblasts" "etoh" "MT1F" "16:56740346:C:T" 82615 5.15313924864813e-09 49 120 0.00713226310485817 -0.191761940717697 0.0708094835281372 0.144159949172752 333563.75 227831.65625 1.03331980078698e-07 -0.399235308170319 0.0733099654316902 "chr16" 448 4.62927270752568e-05 381 8.6884379387551e-05 "late" FALSE TRUE "MT1F_16:56740346:C:T" FALSE
992 "Hepatoblasts" "etoh" "MT1F" "16:56756431:A:G" 98700 -8.93210838626146e-09 49 115 0.00115418182271122 -0.224242448806763 0.0683717057108879 0.14760548499584 330300.8125 227546.421875 6.60756525566537e-08 -0.401035845279694 0.0724893435835838 "chr16" 448 2.96018923453809e-05 381 6.09638972085952e-05 "late" TRUE TRUE "MT1F_16:56756431:A:G" FALSE
993 "Hepatoblasts" "etoh" "SLC7A5" "16:87915985:C:T" 46478 -8.93210838626146e-09 55 126 0.00781046081737883 0.180199131369591 0.0673101469874382 0.596142626549748 -131823.421875 248493.78125 9.1038731173168e-08 0.451460540294647 0.0825269892811775 "chr16" 850 7.73829214971928e-05 381 8.70216443895466e-05 "late" TRUE TRUE "SLC7A5_16:87915985:C:T" FALSE
994 "Hepatoblasts" "etoh" "BORCS8" "19:19164069:C:T" -28522 1.30546196075443e-08 44 115 0.042685960167163 0.133851960301399 0.0657768398523331 0.576074514064826 -148094.828125 264594.3125 1.58485757089707e-07 0.349644958972931 0.065206490457058 "chr19" 357 5.65794152810253e-05 381 8.70216443895466e-05 "late" TRUE TRUE "BORCS8_19:19164069:C:T" FALSE
995 "Hepatoblasts" "etoh" "BORCS8" "19:19164545:G:A" -28046 1.30546196075443e-08 44 115 0.042685960167163 0.133851960301399 0.0657768398523331 0.576074514064826 -148094.828125 264594.3125 1.58485757089707e-07 0.349644958972931 0.065206490457058 "chr19" 357 5.65794152810253e-05 381 8.70216443895466e-05 "late" FALSE TRUE "BORCS8_19:19164545:G:A" FALSE
996 "Hepatoblasts" "etoh" "BORCS8" "19:19169493:G:C" -23098 1.30546196075443e-08 44 115 0.042685960167163 0.133851960301399 0.0657768398523331 0.576074514064826 -148094.828125 264594.3125 1.58485757089707e-07 0.349644958972931 0.065206490457058 "chr19" 357 5.65794152810253e-05 381 8.70216443895466e-05 "late" FALSE TRUE "BORCS8_19:19169493:G:C" FALSE
997 "Hepatoblasts" "etoh" "BORCS8" "19:19170715:C:A" -21876 1.30546196075443e-08 44 115 0.042685960167163 0.133851960301399 0.0657768398523331 0.576074514064826 -148094.828125 264594.3125 1.58485757089707e-07 0.349644958972931 0.065206490457058 "chr19" 357 5.65794152810253e-05 381 8.70216443895466e-05 "late" FALSE TRUE "BORCS8_19:19170715:C:A" FALSE
998 "Hepatoblasts" "etoh" "BORCS8" "19:19176920:A:G" -15671 1.30546196075443e-08 44 115 0.042685960167163 0.133851960301399 0.0657768398523331 0.576074514064826 -148094.828125 264594.3125 1.58485757089707e-07 0.349644958972931 0.065206490457058 "chr19" 357 5.65794152810253e-05 381 8.70216443895466e-05 "late" FALSE TRUE "BORCS8_19:19176920:A:G" FALSE
999 "Hepatoblasts" "etoh" "BORCS8" "19:19187027:G:A" -5564 1.30546196075443e-08 44 115 0.042685960167163 0.133851960301399 0.0657768398523331 0.576074514064826 -148094.828125 264594.3125 1.58485757089707e-07 0.349644958972931 0.065206490457058 "chr19" 357 5.65794152810253e-05 381 8.70216443895466e-05 "late" FALSE TRUE "BORCS8_19:19187027:G:A" FALSE
1000 "Hepatoblasts" "etoh" "KLK8" "19:50990562:A:G" -12149 5.49668177640683e-09 121 152 6.96178345166953e-06 0.311043530702591 0.0680488049983978 0.766656668053751 69920.3125 235418.03125 8.21612024251842e-08 0.357466369867325 0.0651083663105965 "chr19" 655 5.38155875884956e-05 381 8.70216443895466e-05 "late" TRUE TRUE "KLK8_19:50990562:A:G" FALSE
1001 "Hepatoblasts" "etoh" "KLK8" "19:50993385:T:C" -9326 5.49668177640683e-09 121 152 6.96178345166953e-06 0.311043530702591 0.0680488049983978 0.766656668053751 69920.3125 235418.03125 8.21612024251842e-08 0.357466369867325 0.0651083663105965 "chr19" 655 5.38155875884956e-05 381 8.70216443895466e-05 "late" FALSE TRUE "KLK8_19:50993385:T:C" FALSE
1002 "Hepatoblasts" "etoh" "KLK8" "19:50998866:A:T" -3845 5.49668177640683e-09 121 152 6.96178345166953e-06 0.311043530702591 0.0680488049983978 0.766656668053751 69920.3125 235418.03125 8.21612024251842e-08 0.357466369867325 0.0651083663105965 "chr19" 655 5.38155875884956e-05 381 8.70216443895466e-05 "late" FALSE TRUE "KLK8_19:50998866:A:T" FALSE
1003 "Hepatoblasts" "etoh" "SMIM3" "5:150779853:T:G" 1907 1.03062784972963e-08 182 161 3.0071465067453e-06 0.232265323400497 0.0488422550261021 0.941975010685674 -16543.796875 227108.609375 8.2003517372371e-10 -0.311462342739105 0.0491818524897099 "chr5" 205 1.6810721061336e-07 381 1.76512257169854e-06 "early" TRUE FALSE "SMIM3_5:150779853:T:G" FALSE
1004 "Hepatoblasts" "etoh" "SMIM3" "5:150779905:A:T" 1959 -8.24502333074406e-09 182 162 4.09860848834645e-06 0.23014535009861 0.0490922071039677 0.947895767478069 -14884.890625 227593.984375 9.36610302485333e-10 -0.3045893907547 0.0482728034257889 "chr5" 205 1.92005112009493e-07 381 1.78424262623456e-06 "early" FALSE FALSE "SMIM3_5:150779905:A:T" FALSE
1005 "Hepatoblasts" "etoh" "SMIM3" "5:150780160:A:G" 2214 1.03062784972963e-08 182 161 3.0071465067453e-06 0.232265323400497 0.0488422550261021 0.941975010685674 -16543.796875 227108.609375 8.2003517372371e-10 -0.311462342739105 0.0491818524897099 "chr5" 205 1.6810721061336e-07 381 1.76512257169854e-06 "early" FALSE FALSE "SMIM3_5:150780160:A:G" FALSE
1006 "Hepatoblasts" "etoh" "SMIM3" "5:150788061:G:A" 10115 6.87085222050854e-10 115 159 0.00514168948088149 0.159334048628807 0.0565502233803272 0.852754203424297 43718.859375 235355.828125 5.47660023262803e-07 -0.286772012710571 0.0560824349522591 "chr5" 205 0.000112270304768875 381 0.000116553095686488 "early" FALSE FALSE "SMIM3_5:150788061:G:A" FALSE
1007 "Hepatoblasts" "etoh" "SMIM3" "5:150788470:A:G" 10524 6.87085222050854e-10 115 159 0.00514168948088149 0.159334048628807 0.0565502233803272 0.852754203424297 43718.859375 235355.828125 5.47660023262803e-07 -0.286772012710571 0.0560824349522591 "chr5" 205 0.000112270304768875 381 0.000116553095686488 "early" FALSE FALSE "SMIM3_5:150788470:A:G" FALSE
1008 "Hepatoblasts" "etoh" "SQSTM1" "5:179719025:G:A" -87373 9.27565046993095e-09 122 153 0.0401345870782027 -0.11472299695015 0.0556690320372581 0.608308076918926 126980.875 247526.46875 1.43402774855829e-07 -0.303691506385803 0.0564294829964638 "chr5" 447 6.41010403605556e-05 381 8.70216443895466e-05 "late" TRUE FALSE "SQSTM1_5:179719025:G:A" FALSE
1009 "Hepatoblasts" "etoh" "SQSTM1" "5:179719992:T:C" -86406 9.27565046993095e-09 122 153 0.0401345870782027 -0.11472299695015 0.0556690320372581 0.608308076918926 126980.875 247526.46875 1.43402774855829e-07 -0.303691506385803 0.0564294829964638 "chr5" 447 6.41010403605556e-05 381 8.70216443895466e-05 "late" FALSE FALSE "SQSTM1_5:179719992:T:C" FALSE
1010 "Hepatoblasts" "etoh" "SQSTM1" "5:179721334:C:G" -85064 9.27565046993095e-09 122 153 0.0401345870782027 -0.11472299695015 0.0556690320372581 0.608308076918926 126980.875 247526.46875 1.43402774855829e-07 -0.303691506385803 0.0564294829964638 "chr5" 447 6.41010403605556e-05 381 8.70216443895466e-05 "late" FALSE FALSE "SQSTM1_5:179721334:C:G" FALSE
1011 "Hepatoblasts" "etoh" "SQSTM1" "5:179739973:A:G" -66425 9.27565046993095e-09 122 153 0.0401345870782027 -0.11472299695015 0.0556690320372581 0.608308076918926 126980.875 247526.46875 1.43402774855829e-07 -0.303691506385803 0.0564294829964638 "chr5" 447 6.41010403605556e-05 381 8.70216443895466e-05 "late" FALSE FALSE "SQSTM1_5:179739973:A:G" FALSE
1012 "Hepatoblasts" "etoh" "SQSTM1" "5:179745002:C:T" -61396 9.27565046993095e-09 122 153 0.0401345870782027 -0.11472299695015 0.0556690320372581 0.608308076918926 126980.875 247526.46875 1.43402774855829e-07 -0.303691506385803 0.0564294829964638 "chr5" 447 6.41010403605556e-05 381 8.70216443895466e-05 "late" FALSE FALSE "SQSTM1_5:179745002:C:T" FALSE
1013 "Hepatoblasts" "etoh" "SQSTM1" "5:179745097:G:A" -61301 9.27565046993095e-09 122 153 0.0401345870782027 -0.11472299695015 0.0556690320372581 0.608308076918926 126980.875 247526.46875 1.43402774855829e-07 -0.303691506385803 0.0564294829964638 "chr5" 447 6.41010403605556e-05 381 8.70216443895466e-05 "late" FALSE FALSE "SQSTM1_5:179745097:G:A" FALSE
1014 "Hepatoblasts" "etoh" "SQSTM1" "5:179745855:G:A" -60543 9.27565046993095e-09 122 153 0.0401345870782027 -0.11472299695015 0.0556690320372581 0.608308076918926 126980.875 247526.46875 1.43402774855829e-07 -0.303691506385803 0.0564294829964638 "chr5" 447 6.41010403605556e-05 381 8.70216443895466e-05 "late" FALSE TRUE "SQSTM1_5:179745855:G:A" FALSE
1015 "Hepatoblasts" "etoh" "SQSTM1" "5:179750270:C:T" -56128 9.27565046993095e-09 122 153 0.0401345870782027 -0.11472299695015 0.0556690320372581 0.608308076918926 126980.875 247526.46875 1.43402774855829e-07 -0.303691506385803 0.0564294829964638 "chr5" 447 6.41010403605556e-05 381 8.70216443895466e-05 "late" FALSE FALSE "SQSTM1_5:179750270:C:T" FALSE
1016 "Hepatoblasts" "etoh" "SQSTM1" "5:179752471:A:G" -53927 9.27565046993095e-09 122 153 0.0401345870782027 -0.11472299695015 0.0556690320372581 0.608308076918926 126980.875 247526.46875 1.43402774855829e-07 -0.303691506385803 0.0564294829964638 "chr5" 447 6.41010403605556e-05 381 8.70216443895466e-05 "late" FALSE FALSE "SQSTM1_5:179752471:A:G" FALSE
1017 "Hepatoblasts" "etoh" "HLA-DQB1" "6:32607214:G:A" -61169 -6.52730980377214e-09 92 146 0.003165496856514 0.154331028461456 0.0518955290317535 0.748365329180178 -72183.4609375 224818.859375 6.83100658622588e-08 0.260149538516998 0.0470778346061707 "chr6" 1132 7.73269945560769e-05 381 8.70216443895466e-05 "late" FALSE FALSE "HLA-DQB1_6:32607214:G:A" FALSE
1018 "Hepatoblasts" "etoh" "HLA-DQB1" "6:32608259:C:T" -60124 -6.52730980377214e-09 92 146 0.003165496856514 0.154331028461456 0.0518955290317535 0.748365329180178 -72183.4609375 224818.859375 6.83100658622588e-08 0.260149538516998 0.0470778346061707 "chr6" 1132 7.73269945560769e-05 381 8.70216443895466e-05 "late" FALSE FALSE "HLA-DQB1_6:32608259:C:T" FALSE
1019 "Hepatoblasts" "etoh" "HLA-DQB1" "6:32609035:G:A" -59348 -6.52730980377214e-09 92 146 0.003165496856514 0.154331028461456 0.0518955290317535 0.748365329180178 -72183.4609375 224818.859375 6.83100658622588e-08 0.260149538516998 0.0470778346061707 "chr6" 1132 7.73269945560769e-05 381 8.70216443895466e-05 "late" FALSE FALSE "HLA-DQB1_6:32609035:G:A" FALSE
1020 "Hepatoblasts" "etoh" "HLA-DQB1" "6:32609830:A:T" -58553 -6.52730980377214e-09 92 146 0.003165496856514 0.154331028461456 0.0518955290317535 0.748365329180178 -72183.4609375 224818.859375 6.83100658622588e-08 0.260149538516998 0.0470778346061707 "chr6" 1132 7.73269945560769e-05 381 8.70216443895466e-05 "late" FALSE FALSE "HLA-DQB1_6:32609830:A:T" FALSE
1021 "Hepatoblasts" "etoh" "HLA-DQB1" "6:32610070:G:T" -58313 -6.52730980377214e-09 92 146 0.003165496856514 0.154331028461456 0.0518955290317535 0.748365329180178 -72183.4609375 224818.859375 6.83100658622588e-08 0.260149538516998 0.0470778346061707 "chr6" 1132 7.73269945560769e-05 381 8.70216443895466e-05 "late" FALSE FALSE "HLA-DQB1_6:32610070:G:T" FALSE
1022 "Hepatoblasts" "etoh" "HLA-DQB1" "6:32610323:G:A" -58060 -6.52730980377214e-09 92 146 0.003165496856514 0.154331028461456 0.0518955290317535 0.748365329180178 -72183.4609375 224818.859375 6.83100658622588e-08 0.260149538516998 0.0470778346061707 "chr6" 1132 7.73269945560769e-05 381 8.70216443895466e-05 "late" FALSE FALSE "HLA-DQB1_6:32610323:G:A" FALSE
1023 "Hepatoblasts" "etoh" "HLA-DQB1" "6:32611522:T:C" -56861 1.44287897185791e-08 92 142 0.00188370196286196 0.161035344004631 0.0513795986771584 0.80506628664348 -55315.3671875 223947.3125 3.42722782454198e-08 0.271095037460327 0.0479180626571178 "chr6" 1132 3.87962189738152e-05 381 7.94696743495891e-05 "late" FALSE TRUE "HLA-DQB1_6:32611522:T:C" FALSE
1024 "Hepatoblasts" "etoh" "HLA-DQB1" "6:32612926:A:C" -55457 -6.52730980377214e-09 92 146 0.003165496856514 0.154331028461456 0.0518955290317535 0.748365329180178 -72183.4609375 224818.859375 6.83100658622588e-08 0.260149538516998 0.0470778346061707 "chr6" 1132 7.73269945560769e-05 381 8.70216443895466e-05 "late" FALSE FALSE "HLA-DQB1_6:32612926:A:C" FALSE
1025 "Hepatoblasts" "etoh" "HLA-DQB1" "6:32613714:C:T" -54669 -6.52730980377214e-09 92 146 0.003165496856514 0.154331028461456 0.0518955290317535 0.748365329180178 -72183.4609375 224818.859375 6.83100658622588e-08 0.260149538516998 0.0470778346061707 "chr6" 1132 7.73269945560769e-05 381 8.70216443895466e-05 "late" FALSE FALSE "HLA-DQB1_6:32613714:C:T" FALSE
1026 "Hepatoblasts" "etoh" "HLA-DQB1" "6:32614145:C:T" -54238 -6.52730980377214e-09 131 161 0.0516491138519076 0.0980723053216934 0.0502060055732727 0.853457848761479 -41841.80078125 226345 1.07547013522398e-07 0.253204971551895 0.0465615652501583 "chr6" 1132 0.000121743219307354 381 0.000125024707698388 "late" FALSE FALSE "HLA-DQB1_6:32614145:C:T" FALSE
1027 "Hepatoblasts" "etoh" "HLA-DQB1" "6:32615682:A:C" -52701 -6.52730980377214e-09 92 146 0.003165496856514 0.154331028461456 0.0518955290317535 0.748365329180178 -72183.4609375 224818.859375 6.83100658622588e-08 0.260149538516998 0.0470778346061707 "chr6" 1132 7.73269945560769e-05 381 8.70216443895466e-05 "late" FALSE FALSE "HLA-DQB1_6:32615682:A:C" FALSE
1028 "Hepatoblasts" "etoh" "HLA-DQB1" "6:32616122:A:G" -52261 -6.52730980377214e-09 92 146 0.003165496856514 0.154331028461456 0.0518955290317535 0.748365329180178 -72183.4609375 224818.859375 6.83100658622588e-08 0.260149538516998 0.0470778346061707 "chr6" 1132 7.73269945560769e-05 381 8.70216443895466e-05 "late" FALSE FALSE "HLA-DQB1_6:32616122:A:G" FALSE
1029 "Hepatoblasts" "etoh" "HLA-DQB1" "6:32616247:A:G" -52136 -6.52730980377214e-09 92 146 0.003165496856514 0.154331028461456 0.0518955290317535 0.748365329180178 -72183.4609375 224818.859375 6.83100658622588e-08 0.260149538516998 0.0470778346061707 "chr6" 1132 7.73269945560769e-05 381 8.70216443895466e-05 "late" FALSE FALSE "HLA-DQB1_6:32616247:A:G" FALSE
1030 "Hepatoblasts" "etoh" "HLA-DQB1" "6:32616407:T:C" -51976 -6.52730980377214e-09 92 146 0.003165496856514 0.154331028461456 0.0518955290317535 0.748365329180178 -72183.4609375 224818.859375 6.83100658622588e-08 0.260149538516998 0.0470778346061707 "chr6" 1132 7.73269945560769e-05 381 8.70216443895466e-05 "late" FALSE FALSE "HLA-DQB1_6:32616407:T:C" FALSE
1031 "Hepatoblasts" "etoh" "HLA-DQB1" "6:32617254:A:T" -51129 -6.52730980377214e-09 92 146 0.003165496856514 0.154331028461456 0.0518955290317535 0.748365329180178 -72183.4609375 224818.859375 6.83100658622588e-08 0.260149538516998 0.0470778346061707 "chr6" 1132 7.73269945560769e-05 381 8.70216443895466e-05 "late" FALSE FALSE "HLA-DQB1_6:32617254:A:T" FALSE
1032 "Hepatoblasts" "etoh" "HLA-DQB1" "6:32618598:C:T" -49785 -1.37417046630617e-08 144 164 0.0166946047388619 0.113585710525513 0.0472076088190079 0.885952831050398 -32335.00390625 225264.640625 3.62637618102706e-08 0.247229188680649 0.0437822677195072 "chr6" 1132 4.10505783692263e-05 381 8.19111340263857e-05 "late" FALSE FALSE "HLA-DQB1_6:32618598:C:T" FALSE
1033 "Hepatoblasts" "etoh" "HLA-DQB1" "6:32618804:C:A" -49579 -6.52730980377214e-09 92 146 0.003165496856514 0.154331028461456 0.0518955290317535 0.748365329180178 -72183.4609375 224818.859375 6.83100658622588e-08 0.260149538516998 0.0470778346061707 "chr6" 1132 7.73269945560769e-05 381 8.70216443895466e-05 "late" FALSE TRUE "HLA-DQB1_6:32618804:C:A" FALSE
1034 "Hepatoblasts" "etoh" "HLA-DQB1" "6:32618834:C:T" -49549 -6.52730980377214e-09 92 146 0.003165496856514 0.154331028461456 0.0518955290317535 0.748365329180178 -72183.4609375 224818.859375 6.83100658622588e-08 0.260149538516998 0.0470778346061707 "chr6" 1132 7.73269945560769e-05 381 8.70216443895466e-05 "late" FALSE TRUE "HLA-DQB1_6:32618834:C:T" FALSE
1035 "Hepatoblasts" "etoh" "HLA-DQB1" "6:32618962:A:T" -49421 -6.52730980377214e-09 92 146 0.003165496856514 0.154331028461456 0.0518955290317535 0.748365329180178 -72183.4609375 224818.859375 6.83100658622588e-08 0.260149538516998 0.0470778346061707 "chr6" 1132 7.73269945560769e-05 381 8.70216443895466e-05 "late" FALSE FALSE "HLA-DQB1_6:32618962:A:T" FALSE
1036 "Hepatoblasts" "etoh" "HLA-DQB1" "6:32619153:G:A" -49230 8.24502333074406e-09 119 158 0.00552276935932353 0.13943475484848 0.0499060191214085 0.784124913175102 -61346.36328125 223745.484375 4.3562813350261e-09 0.279575943946838 0.0463051199913025 "chr6" 1132 4.93131047124954e-06 381 1.11173435222989e-05 "late" FALSE FALSE "HLA-DQB1_6:32619153:G:A" FALSE
1037 "Hepatoblasts" "etoh" "HLA-DQB1" "6:32619234:A:T" -49149 8.24502333074406e-09 119 158 0.00552276935932353 0.13943475484848 0.0499060191214085 0.784124913175102 -61346.36328125 223745.484375 4.3562813350261e-09 0.279575943946838 0.0463051199913025 "chr6" 1132 4.93131047124954e-06 381 1.11173435222989e-05 "late" FALSE FALSE "HLA-DQB1_6:32619234:A:T" FALSE
1038 "Hepatoblasts" "etoh" "HLA-DQB1" "6:32619504:A:G" -48879 -6.52730980377214e-09 92 146 0.003165496856514 0.154331028461456 0.0518955290317535 0.748365329180178 -72183.4609375 224818.859375 6.83100658622588e-08 0.260149538516998 0.0470778346061707 "chr6" 1132 7.73269945560769e-05 381 8.70216443895466e-05 "late" FALSE FALSE "HLA-DQB1_6:32619504:A:G" FALSE
1039 "Hepatoblasts" "etoh" "HLA-DQB1" "6:32622504:G:A" -45879 -6.52730980377214e-09 92 146 0.003165496856514 0.154331028461456 0.0518955290317535 0.748365329180178 -72183.4609375 224818.859375 6.83100658622588e-08 0.260149538516998 0.0470778346061707 "chr6" 1132 7.73269945560769e-05 381 8.70216443895466e-05 "late" FALSE FALSE "HLA-DQB1_6:32622504:G:A" FALSE
1040 "Hepatoblasts" "etoh" "HLA-DQB1" "6:32622575:G:T" -45808 -6.52730980377214e-09 92 146 0.003165496856514 0.154331028461456 0.0518955290317535 0.748365329180178 -72183.4609375 224818.859375 6.83100658622588e-08 0.260149538516998 0.0470778346061707 "chr6" 1132 7.73269945560769e-05 381 8.70216443895466e-05 "late" FALSE FALSE "HLA-DQB1_6:32622575:G:T" FALSE
1041 "Hepatoblasts" "etoh" "HLA-DQB1" "6:32623261:A:G" -45122 -6.52730980377214e-09 92 146 0.003165496856514 0.154331028461456 0.0518955290317535 0.748365329180178 -72183.4609375 224818.859375 6.83100658622588e-08 0.260149538516998 0.0470778346061707 "chr6" 1132 7.73269945560769e-05 381 8.70216443895466e-05 "late" FALSE FALSE "HLA-DQB1_6:32623261:A:G" FALSE
1042 "Hepatoblasts" "etoh" "HLA-DQB1" "6:32623591:T:C" -44792 -6.52730980377214e-09 92 146 0.003165496856514 0.154331028461456 0.0518955290317535 0.748365329180178 -72183.4609375 224818.859375 6.83100658622588e-08 0.260149538516998 0.0470778346061707 "chr6" 1132 7.73269945560769e-05 381 8.70216443895466e-05 "late" FALSE FALSE "HLA-DQB1_6:32623591:T:C" FALSE
1043 "Hepatoblasts" "etoh" "HLA-DQB1" "6:32623634:T:C" -44749 -6.52730980377214e-09 92 146 0.003165496856514 0.154331028461456 0.0518955290317535 0.748365329180178 -72183.4609375 224818.859375 6.83100658622588e-08 0.260149538516998 0.0470778346061707 "chr6" 1132 7.73269945560769e-05 381 8.70216443895466e-05 "late" FALSE FALSE "HLA-DQB1_6:32623634:T:C" FALSE
1044 "Hepatoblasts" "etoh" "HLA-DQB1" "6:32626434:A:T" -41949 -6.52730980377214e-09 92 146 0.003165496856514 0.154331028461456 0.0518955290317535 0.748365329180178 -72183.4609375 224818.859375 6.83100658622588e-08 0.260149538516998 0.0470778346061707 "chr6" 1132 7.73269945560769e-05 381 8.70216443895466e-05 "late" FALSE FALSE "HLA-DQB1_6:32626434:A:T" FALSE
1045 "Hepatoblasts" "etoh" "HLA-DQB1" "6:32628533:T:C" -39850 -6.52730980377214e-09 92 146 0.003165496856514 0.154331028461456 0.0518955290317535 0.748365329180178 -72183.4609375 224818.859375 6.83100658622588e-08 0.260149538516998 0.0470778346061707 "chr6" 1132 7.73269945560769e-05 381 8.70216443895466e-05 "late" FALSE FALSE "HLA-DQB1_6:32628533:T:C" FALSE
1046 "Hepatoblasts" "etoh" "HLA-DQB1" "6:32630363:C:T" -38020 -6.52730980377214e-09 92 146 0.003165496856514 0.154331028461456 0.0518955290317535 0.748365329180178 -72183.4609375 224818.859375 6.83100658622588e-08 0.260149538516998 0.0470778346061707 "chr6" 1132 7.73269945560769e-05 381 8.70216443895466e-05 "late" FALSE FALSE "HLA-DQB1_6:32630363:C:T" FALSE
1047 "Hepatoblasts" "etoh" "HLA-DQB1" "6:32630894:A:C" -37489 -3.43542616576542e-09 92 142 0.000937854029797111 0.164015725255013 0.0491083413362503 0.785647006560268 -60370.27734375 221788.71875 1.47693397986129e-09 0.2891845703125 0.0464176684617996 "chr6" 1132 1.67188926520299e-06 381 8.38144486897813e-06 "late" TRUE FALSE "HLA-DQB1_6:32630894:A:C" FALSE
1048 "Hepatoblasts" "etoh" "HLA-DQB1" "6:32631300:G:C" -37083 -6.52730980377214e-09 92 146 0.003165496856514 0.154331028461456 0.0518955290317535 0.748365329180178 -72183.4609375 224818.859375 6.83100658622588e-08 0.260149538516998 0.0470778346061707 "chr6" 1132 7.73269945560769e-05 381 8.70216443895466e-05 "late" FALSE FALSE "HLA-DQB1_6:32631300:G:C" FALSE
1049 "Hepatoblasts" "etoh" "HLA-DQB1" "6:32632563:A:G" -35820 -6.52730980377214e-09 92 146 0.003165496856514 0.154331028461456 0.0518955290317535 0.748365329180178 -72183.4609375 224818.859375 6.83100658622588e-08 0.260149538516998 0.0470778346061707 "chr6" 1132 7.73269945560769e-05 381 8.70216443895466e-05 "late" FALSE FALSE "HLA-DQB1_6:32632563:A:G" FALSE
1050 "Hepatoblasts" "etoh" "HLA-DQB1" "6:32634508:A:G" -33875 -6.52730980377214e-09 92 146 0.003165496856514 0.154331028461456 0.0518955290317535 0.748365329180178 -72183.4609375 224818.859375 6.83100658622588e-08 0.260149538516998 0.0470778346061707 "chr6" 1132 7.73269945560769e-05 381 8.70216443895466e-05 "late" FALSE FALSE "HLA-DQB1_6:32634508:A:G" FALSE
1051 "Hepatoblasts" "etoh" "HLA-DQB1" "6:32635115:G:T" -33268 -6.52730980377214e-09 92 146 0.003165496856514 0.154331028461456 0.0518955290317535 0.748365329180178 -72183.4609375 224818.859375 6.83100658622588e-08 0.260149538516998 0.0470778346061707 "chr6" 1132 7.73269945560769e-05 381 8.70216443895466e-05 "late" FALSE FALSE "HLA-DQB1_6:32635115:G:T" FALSE
1052 "Hepatoblasts" "etoh" "HLA-DQB1" "6:32635400:A:G" -32983 8.24502333074406e-09 119 158 0.00552276935932353 0.13943475484848 0.0499060191214085 0.784124913175102 -61346.36328125 223745.484375 4.3562813350261e-09 0.279575943946838 0.0463051199913025 "chr6" 1132 4.93131047124954e-06 381 1.11173435222989e-05 "late" FALSE FALSE "HLA-DQB1_6:32635400:A:G" FALSE
1053 "Hepatoblasts" "etoh" "HLA-DQB1" "6:32635952:A:G" -32431 -6.52730980377214e-09 92 146 0.003165496856514 0.154331028461456 0.0518955290317535 0.748365329180178 -72183.4609375 224818.859375 6.83100658622588e-08 0.260149538516998 0.0470778346061707 "chr6" 1132 7.73269945560769e-05 381 8.70216443895466e-05 "late" FALSE TRUE "HLA-DQB1_6:32635952:A:G" FALSE
1054 "Hepatoblasts" "etoh" "HLA-DQB1" "6:32636120:A:G" -32263 -6.52730980377214e-09 92 146 0.003165496856514 0.154331028461456 0.0518955290317535 0.748365329180178 -72183.4609375 224818.859375 6.83100658622588e-08 0.260149538516998 0.0470778346061707 "chr6" 1132 7.73269945560769e-05 381 8.70216443895466e-05 "late" FALSE FALSE "HLA-DQB1_6:32636120:A:G" FALSE
1055 "Hepatoblasts" "etoh" "HLA-DQB1" "6:32636482:C:T" -31901 -1.33981625793922e-08 127 153 0.0049595019078977 0.156683921813965 0.0553765669465065 0.729285782765139 -78092.96875 225454.21875 7.43166031459725e-08 0.288200587034225 0.052307765930891 "chr6" 1132 8.41263947612408e-05 381 8.97819507115763e-05 "late" FALSE FALSE "HLA-DQB1_6:32636482:C:T" FALSE
1056 "Hepatoblasts" "etoh" "HLA-DQB1" "6:32636617:T:C" -31766 -1.33981625793922e-08 127 153 0.0049595019078977 0.156683921813965 0.0553765669465065 0.729285782765139 -78092.96875 225454.21875 7.43166031459725e-08 0.288200587034225 0.052307765930891 "chr6" 1132 8.41263947612408e-05 381 8.97819507115763e-05 "late" FALSE FALSE "HLA-DQB1_6:32636617:T:C" FALSE
1057 "Hepatoblasts" "etoh" "HLA-DQB1" "6:32636618:A:G" -31765 -3.43542616576542e-09 92 142 0.000937854029797111 0.164015725255013 0.0491083413362503 0.785647006560268 -60370.27734375 221788.71875 1.47693397986129e-09 0.2891845703125 0.0464176684617996 "chr6" 1132 1.67188926520299e-06 381 8.38144486897813e-06 "late" FALSE FALSE "HLA-DQB1_6:32636618:A:G" FALSE
1058 "Hepatoblasts" "etoh" "HLA-DQB1" "6:32636654:A:T" -31729 -6.52730980377214e-09 92 146 0.003165496856514 0.154331028461456 0.0518955290317535 0.748365329180178 -72183.4609375 224818.859375 6.83100658622588e-08 0.260149538516998 0.0470778346061707 "chr6" 1132 7.73269945560769e-05 381 8.70216443895466e-05 "late" FALSE FALSE "HLA-DQB1_6:32636654:A:T" FALSE
1059 "Hepatoblasts" "etoh" "HLA-DQB1" "6:32638048:G:A" -30335 -6.52730980377214e-09 92 146 0.003165496856514 0.154331028461456 0.0518955290317535 0.748365329180178 -72183.4609375 224818.859375 6.83100658622588e-08 0.260149538516998 0.0470778346061707 "chr6" 1132 7.73269945560769e-05 381 8.70216443895466e-05 "late" FALSE FALSE "HLA-DQB1_6:32638048:G:A" FALSE
1060 "Hepatoblasts" "etoh" "HLA-DQB1" "6:32641110:A:G" -27273 -1.16804494965095e-08 84 138 0.000523007770757909 0.179810136556625 0.0513075478374958 0.943698626586131 -15692.6015625 222030.171875 2.01196324672405e-09 0.307319402694702 0.0497640632092953 "chr6" 1132 2.27754239529162e-06 381 1.08467956575764e-05 "late" FALSE FALSE "HLA-DQB1_6:32641110:A:G" FALSE
1061 "Hepatoblasts" "etoh" "HLA-DQB1" "6:32641261:C:T" -27122 1.03062791634301e-09 92 145 0.00481247122271154 0.146513491868973 0.05160216614604 0.750672619946123 -71621.28125 225204.484375 6.74968983296673e-08 0.27015694975853 0.0488684475421906 "chr6" 1132 7.64064889091834e-05 381 8.70216443895466e-05 "late" FALSE FALSE "HLA-DQB1_6:32641261:C:T" FALSE
1062 "Hepatoblasts" "etoh" "HLA-DQB1" "6:32641269:C:T" -27114 1.03062791634301e-09 92 145 0.00481247122271154 0.146513491868973 0.05160216614604 0.750672619946123 -71621.28125 225204.484375 6.74968983296673e-08 0.27015694975853 0.0488684475421906 "chr6" 1132 7.64064889091834e-05 381 8.70216443895466e-05 "late" FALSE FALSE "HLA-DQB1_6:32641269:C:T" FALSE
1063 "Hepatoblasts" "etoh" "HLA-DQB1" "6:32642553:A:T" -25830 -1.40852476349096e-08 92 142 0.00137341833836169 0.158707857131958 0.0491554886102676 0.788006360447667 -59785.0859375 222144.390625 1.52097208936166e-09 0.297542750835419 0.0477989017963409 "chr6" 1132 1.7217404051574e-06 381 8.51926096577882e-06 "late" FALSE FALSE "HLA-DQB1_6:32642553:A:T" FALSE
1064 "Hepatoblasts" "etoh" "HLA-DQB1" "6:32644280:T:A" -24103 -6.52730980377214e-09 92 146 0.003165496856514 0.154331028461456 0.0518955290317535 0.748365329180178 -72183.4609375 224818.859375 6.83100658622588e-08 0.260149538516998 0.0470778346061707 "chr6" 1132 7.73269945560769e-05 381 8.70216443895466e-05 "late" FALSE FALSE "HLA-DQB1_6:32644280:T:A" FALSE
1065 "Hepatoblasts" "etoh" "HLA-DQB1" "6:32645062:A:G" -23321 -6.52730980377214e-09 92 146 0.003165496856514 0.154331028461456 0.0518955290317535 0.748365329180178 -72183.4609375 224818.859375 6.83100658622588e-08 0.260149538516998 0.0470778346061707 "chr6" 1132 7.73269945560769e-05 381 8.70216443895466e-05 "late" FALSE FALSE "HLA-DQB1_6:32645062:A:G" FALSE
1066 "Hepatoblasts" "etoh" "HLA-DQB1" "6:32645213:G:T" -23170 -6.52730980377214e-09 92 146 0.003165496856514 0.154331028461456 0.0518955290317535 0.748365329180178 -72183.4609375 224818.859375 6.83100658622588e-08 0.260149538516998 0.0470778346061707 "chr6" 1132 7.73269945560769e-05 381 8.70216443895466e-05 "late" FALSE FALSE "HLA-DQB1_6:32645213:G:T" FALSE
1067 "Hepatoblasts" "etoh" "HLA-DQB1" "6:32648088:G:T" -20295 -6.52730980377214e-09 92 146 0.003165496856514 0.154331028461456 0.0518955290317535 0.748365329180178 -72183.4609375 224818.859375 6.83100658622588e-08 0.260149538516998 0.0470778346061707 "chr6" 1132 7.73269945560769e-05 381 8.70216443895466e-05 "late" FALSE FALSE "HLA-DQB1_6:32648088:G:T" FALSE
1068 "Hepatoblasts" "etoh" "HLA-DQB1" "6:32652451:G:A" -15932 -6.52730980377214e-09 92 146 0.003165496856514 0.154331028461456 0.0518955290317535 0.748365329180178 -72183.4609375 224818.859375 6.83100658622588e-08 0.260149538516998 0.0470778346061707 "chr6" 1132 7.73269945560769e-05 381 8.70216443895466e-05 "late" FALSE FALSE "HLA-DQB1_6:32652451:G:A" FALSE
1069 "Hepatoblasts" "etoh" "HLA-DQB1" "6:32655592:G:A" -12791 -6.52730980377214e-09 92 146 0.003165496856514 0.154331028461456 0.0518955290317535 0.748365329180178 -72183.4609375 224818.859375 6.83100658622588e-08 0.260149538516998 0.0470778346061707 "chr6" 1132 7.73269945560769e-05 381 8.70216443895466e-05 "late" FALSE FALSE "HLA-DQB1_6:32655592:G:A" FALSE
1070 "Hepatoblasts" "etoh" "HLA-DQB1" "6:32658260:G:T" -10123 -6.52730980377214e-09 92 146 0.003165496856514 0.154331028461456 0.0518955290317535 0.748365329180178 -72183.4609375 224818.859375 6.83100658622588e-08 0.260149538516998 0.0470778346061707 "chr6" 1132 7.73269945560769e-05 381 8.70216443895466e-05 "late" FALSE FALSE "HLA-DQB1_6:32658260:G:T" FALSE
1071 "Hepatoblasts" "etoh" "HLA-DQB1" "6:32658402:T:C" -9981 -6.52730980377214e-09 92 146 0.003165496856514 0.154331028461456 0.0518955290317535 0.748365329180178 -72183.4609375 224818.859375 6.83100658622588e-08 0.260149538516998 0.0470778346061707 "chr6" 1132 7.73269945560769e-05 381 8.70216443895466e-05 "late" FALSE FALSE "HLA-DQB1_6:32658402:T:C" FALSE
1072 "Hepatoblasts" "etoh" "HLA-DQB1" "6:32659936:G:A" -8447 -6.52730980377214e-09 92 146 0.003165496856514 0.154331028461456 0.0518955290317535 0.748365329180178 -72183.4609375 224818.859375 6.83100658622588e-08 0.260149538516998 0.0470778346061707 "chr6" 1132 7.73269945560769e-05 381 8.70216443895466e-05 "late" FALSE FALSE "HLA-DQB1_6:32659936:G:A" FALSE
1073 "Hepatoblasts" "etoh" "HLA-DQB1" "6:32660017:C:T" -8366 -6.52730980377214e-09 92 146 0.003165496856514 0.154331028461456 0.0518955290317535 0.748365329180178 -72183.4609375 224818.859375 6.83100658622588e-08 0.260149538516998 0.0470778346061707 "chr6" 1132 7.73269945560769e-05 381 8.70216443895466e-05 "late" FALSE FALSE "HLA-DQB1_6:32660017:C:T" FALSE
1074 "Hepatoblasts" "etoh" "HLA-DQB1" "6:32665274:C:A" -3109 -6.52730980377214e-09 92 146 0.003165496856514 0.154331028461456 0.0518955290317535 0.748365329180178 -72183.4609375 224818.859375 6.83100658622588e-08 0.260149538516998 0.0470778346061707 "chr6" 1132 7.73269945560769e-05 381 8.70216443895466e-05 "late" FALSE FALSE "HLA-DQB1_6:32665274:C:A" FALSE
1075 "Hepatoblasts" "etoh" "HLA-DQB1" "6:32667235:T:A" -1148 -6.52730980377214e-09 92 146 0.003165496856514 0.154331028461456 0.0518955290317535 0.748365329180178 -72183.4609375 224818.859375 6.83100658622588e-08 0.260149538516998 0.0470778346061707 "chr6" 1132 7.73269945560769e-05 381 8.70216443895466e-05 "late" FALSE FALSE "HLA-DQB1_6:32667235:T:A" FALSE
1076 "Hepatoblasts" "etoh" "HLA-DQB1" "6:32668831:G:C" 448 -6.52730980377214e-09 92 146 0.003165496856514 0.154331028461456 0.0518955290317535 0.748365329180178 -72183.4609375 224818.859375 6.83100658622588e-08 0.260149538516998 0.0470778346061707 "chr6" 1132 7.73269945560769e-05 381 8.70216443895466e-05 "late" FALSE TRUE "HLA-DQB1_6:32668831:G:C" FALSE
1077 "Hepatoblasts" "etoh" "HLA-DQB1" "6:32669716:G:A" 1333 -6.52730980377214e-09 92 146 0.003165496856514 0.154331028461456 0.0518955290317535 0.748365329180178 -72183.4609375 224818.859375 6.83100658622588e-08 0.260149538516998 0.0470778346061707 "chr6" 1132 7.73269945560769e-05 381 8.70216443895466e-05 "late" FALSE FALSE "HLA-DQB1_6:32669716:G:A" FALSE
1078 "Hepatoblasts" "etoh" "HLA-DQB1" "6:32672264:T:A" 3881 -6.52730980377214e-09 92 146 0.003165496856514 0.154331028461456 0.0518955290317535 0.748365329180178 -72183.4609375 224818.859375 6.83100658622588e-08 0.260149538516998 0.0470778346061707 "chr6" 1132 7.73269945560769e-05 381 8.70216443895466e-05 "late" FALSE FALSE "HLA-DQB1_6:32672264:T:A" FALSE
1079 "Hepatoblasts" "etoh" "HLA-DQB1" "6:32672975:A:G" 4592 3.77896869352412e-09 147 155 0.00091805442965788 0.191811069846153 0.0573253743350506 0.788328437304555 -60255.2265625 224240.3125 8.46562991244272e-08 0.300008237361908 0.0547006949782372 "chr6" 1132 9.58309306088516e-05 381 0.000101703578167054 "late" FALSE FALSE "HLA-DQB1_6:32672975:A:G" FALSE
1080 "Hepatoblasts" "etoh" "HLA-DQB1" "6:32673128:G:A" 4745 -6.52730980377214e-09 92 146 0.003165496856514 0.154331028461456 0.0518955290317535 0.748365329180178 -72183.4609375 224818.859375 6.83100658622588e-08 0.260149538516998 0.0470778346061707 "chr6" 1132 7.73269945560769e-05 381 8.70216443895466e-05 "late" FALSE FALSE "HLA-DQB1_6:32673128:G:A" FALSE
1081 "Hepatoblasts" "etoh" "HLA-DQB1" "6:32673941:T:C" 5558 -6.52730980377214e-09 92 146 0.003165496856514 0.154331028461456 0.0518955290317535 0.748365329180178 -72183.4609375 224818.859375 6.83100658622588e-08 0.260149538516998 0.0470778346061707 "chr6" 1132 7.73269945560769e-05 381 8.70216443895466e-05 "late" FALSE FALSE "HLA-DQB1_6:32673941:T:C" FALSE
1082 "Hepatoblasts" "etoh" "HLA-DQB1" "6:32674695:T:C" 6312 -6.52730980377214e-09 92 146 0.003165496856514 0.154331028461456 0.0518955290317535 0.748365329180178 -72183.4609375 224818.859375 6.83100658622588e-08 0.260149538516998 0.0470778346061707 "chr6" 1132 7.73269945560769e-05 381 8.70216443895466e-05 "late" FALSE FALSE "HLA-DQB1_6:32674695:T:C" FALSE
1083 "Hepatoblasts" "etoh" "HLA-DQB1" "6:32674982:A:G" 6599 -3.43542616576542e-09 92 142 0.000937854029797111 0.164015725255013 0.0491083413362503 0.785647006560268 -60370.27734375 221788.71875 1.47693397986129e-09 0.2891845703125 0.0464176684617996 "chr6" 1132 1.67188926520299e-06 381 8.38144486897813e-06 "late" FALSE FALSE "HLA-DQB1_6:32674982:A:G" FALSE
1084 "Hepatoblasts" "etoh" "HLA-DQB1" "6:32674984:T:A" 6601 -6.44142428285477e-09 157 155 0.0116322378399069 0.130368620157242 0.0513707175850868 0.864942262168156 -38293.72265625 224960.828125 2.60665078831835e-08 0.290250271558762 0.0508406721055508 "chr6" 1132 2.95072869237637e-05 381 6.09638972085952e-05 "late" FALSE FALSE "HLA-DQB1_6:32674984:T:A" FALSE
[truncated: 4,035 more rows]
