# Supplementary material for: Disease-associated loci share properties with response eQTLs under common environmental exposures
Source: bioRxiv. 2025 May 4:2025.04.30.651602. Preprint. [Version 1] doi: 10.1101/2025.04.30.651602 (PMC12247639; doi:10.1101/2025.04.30.651602)
Supplement: Supplement 7 [file media-7.csv]

iteration	traits	posterior_prob	regional_prob	candidate_snp	posterior_explained_by_snp	dropped_trait	gene	eqtl_p	gwas_p	treatment	celltype	trait_code	gene_snp	trait
1	GATD3A, GCST004131	0.5723	0.6113	GATD3A_chr21:44057275:A_G	0.4734	NA	GATD3A	6.213e-08	7.683e-05	caffeine	Ciliated epithelial cells	GCST004131	GATD3A_chr21:44057275:A_G	Inflammatory bowel disease
1	RGS14, GCST004131	0.9652	0.969	RGS14_chr5:177371039:T_G	0.908	NA	RGS14	3.523e-05	1.771e-10	caffeine	ENS glia	GCST004131	RGS14_chr5:177371039:T_G	Inflammatory bowel disease
1	KDELR2, GCST004131	0.6138	0.713	KDELR2_chr7:6475519:A_G	0.3137	NA	KDELR2	2.556e-05	2.823e-07	caffeine	ENS glia	GCST004131	KDELR2_chr7:6475519:A_G	Inflammatory bowel disease
1	SLC9A3R2, GCST004131	0.6519	0.6627	SLC9A3R2_chr16:2117121:C_T	1	NA	SLC9A3R2	0.0003869	3.426e-15	caffeine	ENS glia	GCST004131	SLC9A3R2_chr16:2117121:C_T	Inflammatory bowel disease
1	MMP24OS, GCST004131	0.5652	0.589	MMP24OS_chr20:35281932:C_T	0.2566	NA	MMP24OS	3.079e-07	0.0003149	caffeine	ENS glia	GCST004131	MMP24OS_chr20:35281932:C_T	Inflammatory bowel disease
1	GATD3A, GCST004131	0.6138	0.6491	GATD3A_chr21:44057275:A_G	0.4868	NA	GATD3A	8.613e-13	7.683e-05	caffeine	ENS glia	GCST004131	GATD3A_chr21:44057275:A_G	Inflammatory bowel disease
1	C1orf112, GCST004131	0.8003	0.9675	C1orf112_chr1:169614758:G_A	0.9994	NA	C1orf112	1.309e-05	6.382e-06	caffeine	Epicardial fat cells	GCST004131	C1orf112_chr1:169614758:G_A	Inflammatory bowel disease
1	PDLIM4, GCST004131	0.7439	0.7546	PDLIM4_chr5:132304843:A_G	0.9937	NA	PDLIM4	7.866e-05	2.333e-19	caffeine	Hepatoblasts	GCST004131	PDLIM4_chr5:132304843:A_G	Inflammatory bowel disease
1	GATD3A, GCST004131	0.5805	0.6186	GATD3A_chr21:44057275:A_G	0.4514	NA	GATD3A	3.087e-07	7.683e-05	caffeine	Hepatoblasts	GCST004131	GATD3A_chr21:44057275:A_G	Inflammatory bowel disease
1	ABL2, GCST004131	0.5129	0.5436	ABL2_chr1:179134552:C_T	0.9469	NA	ABL2	5.914e-05	2.175e-05	caffeine	Intestinal epithelial cells	GCST004131	ABL2_chr1:179134552:C_T	Inflammatory bowel disease
1	SERBP1, GCST004131	0.8635	0.8854	SERBP1_chr1:67431276:G_T	0.9928	NA	SERBP1	0.0002912	9.371e-16	caffeine	Intestinal epithelial cells	GCST004131	SERBP1_chr1:67431276:G_T	Inflammatory bowel disease
1	LIME1, GCST004131	0.4914	0.5126	LIME1_chr20:63697746:G_A	1	NA	LIME1	0.002677	2.826e-26	caffeine	Intestinal epithelial cells	GCST004131	LIME1_chr20:63697746:G_A	Inflammatory bowel disease
1	GATD3A, GCST004131	0.5813	0.619	GATD3A_chr21:44057275:A_G	0.478	NA	GATD3A	1.527e-05	7.683e-05	caffeine	Intestinal epithelial cells	GCST004131	GATD3A_chr21:44057275:A_G	Inflammatory bowel disease
1	LYRM7, GCST004131	0.5169	0.5744	LYRM7_chr5:131087576:A_G	0.134	NA	LYRM7	0.0003942	9.397e-08	caffeine	Neuroblast	GCST004131	LYRM7_chr5:131087576:A_G	Inflammatory bowel disease
1	AC022915.2, GCST004131	0.9497	0.9978	AC022915.2_chr8:48473470:C_T	0.8999	NA	AC022915.2	5.428e-08	5.006e-07	caffeine	Neuroblast	GCST004131	AC022915.2_chr8:48473470:C_T	Inflammatory bowel disease
1	FIBP, GCST004131	0.7447	0.8552	FIBP_chr11:65874460:T_A	0.5815	NA	FIBP	1.811e-06	3.01e-06	caffeine	Neuroblast	GCST004131	FIBP_chr11:65874460:T_A	Inflammatory bowel disease
1	MTHFS, GCST004131	0.6506	0.6965	MTHFS_chr15:79914373:A_T	0.7267	NA	MTHFS	4.563e-06	3.271e-13	caffeine	Neuroblast	GCST004131	MTHFS_chr15:79914373:A_T	Inflammatory bowel disease
1	ST20-AS1, GCST004131	0.9425	0.9545	ST20-AS1_chr15:79913012:A_G	0.3088	NA	ST20-AS1	1.738e-05	6.271e-14	caffeine	Neuroblast	GCST004131	ST20-AS1_chr15:79913012:A_G	Inflammatory bowel disease
1	GATD3A, GCST004131	0.5946	0.6316	GATD3A_chr21:44057275:A_G	0.4817	NA	GATD3A	7.359e-11	7.683e-05	caffeine	Neuroblast	GCST004131	GATD3A_chr21:44057275:A_G	Inflammatory bowel disease
1	CDK11A, GCST004131	0.917	0.941	CDK11A_chr1:1758323:T_C	1	NA	CDK11A	2.963e-07	2.186e-05	caffeine	Neuron	GCST004131	CDK11A_chr1:1758323:T_C	Inflammatory bowel disease
1	GATD3A, GCST004131	0.5991	0.6334	GATD3A_chr21:44057275:A_G	0.4789	NA	GATD3A	2.627e-07	7.683e-05	caffeine	Neuron	GCST004131	GATD3A_chr21:44057275:A_G	Inflammatory bowel disease
1	HMGN2, GCST004131	0.7557	0.7584	HMGN2_chr1:26420316:G_A	0.9998	NA	HMGN2	0.000514	1.052e-06	caffeine	Squamous epithelial cells	GCST004131	HMGN2_chr1:26420316:G_A	Inflammatory bowel disease
1	LYRM9, GCST004131	0.7012	0.7754	LYRM9_chr17:27832256:A_C	0.1234	NA	LYRM9	3.955e-08	7.87e-05	caffeine	Squamous epithelial cells	GCST004131	LYRM9_chr17:27832256:A_C	Inflammatory bowel disease
1	GATD3A, GCST004131	0.5934	0.6305	GATD3A_chr21:44057275:A_G	0.481	NA	GATD3A	3.63e-08	7.683e-05	caffeine	Squamous epithelial cells	GCST004131	GATD3A_chr21:44057275:A_G	Inflammatory bowel disease
1	AC022915.2, GCST004131	0.7766	0.9871	AC022915.2_chr8:48452432:A_C	0.706	NA	AC022915.2	6.878e-07	5.148e-06	caffeine	Stromal cells	GCST004131	AC022915.2_chr8:48452432:A_C	Inflammatory bowel disease
1	GATD3A, GCST004131	0.6067	0.6426	GATD3A_chr21:44057275:A_G	0.4847	NA	GATD3A	1.088e-07	7.683e-05	caffeine	Stromal cells	GCST004131	GATD3A_chr21:44057275:A_G	Inflammatory bowel disease
1	ADCK5, GCST004131	0.6476	0.7855	ADCK5_chr8:144322086:G_A	0.7028	NA	ADCK5	1.137e-05	2.248e-05	caffeine	Vascular endothelial cells	GCST004131	ADCK5_chr8:144322086:G_A	Inflammatory bowel disease
1	GATD3A, GCST004131	0.5851	0.6201	GATD3A_chr21:44057275:A_G	0.4257	NA	GATD3A	2.532e-05	7.683e-05	caffeine	Vascular endothelial cells	GCST004131	GATD3A_chr21:44057275:A_G	Inflammatory bowel disease
1	EPB41L4A-DT, GCST004131	0.5619	0.5953	EPB41L4A-DT_chr5:112506583:A_T	0.1227	NA	EPB41L4A-DT	0.001046	5.316e-07	caffeine	iPSCs	GCST004131	EPB41L4A-DT_chr5:112506583:A_T	Inflammatory bowel disease
1	CEP57L1, GCST004131	0.6581	0.748	CEP57L1_chr6:108996185:A_G	0.0528	NA	CEP57L1	5.028e-06	6.924e-05	caffeine	iPSCs	GCST004131	CEP57L1_chr6:108996185:A_G	Inflammatory bowel disease
1	AC126773.6, GCST004131	0.7363	0.9618	AC126773.6_chr16:68553789:T_A	0.0236	NA	AC126773.6	1.183e-05	6.352e-06	caffeine	iPSCs	GCST004131	AC126773.6_chr16:68553789:T_A	Inflammatory bowel disease
1	GATD3A, GCST004131	0.7704	0.7908	GATD3A_chr21:44070803:G_A	0.9943	NA	GATD3A	1.071e-06	0.0001198	caffeine	iPSCs	GCST004131	GATD3A_chr21:44070803:G_A	Inflammatory bowel disease
1	CLEC2D, GCST004131	0.7191	0.7873	CLEC2D_chr12:9740617:C_T	0.1832	NA	CLEC2D	3.325e-06	1.891e-06	control	Ciliated epithelial cells	GCST004131	CLEC2D_chr12:9740617:C_T	Inflammatory bowel disease
1	FIBP, GCST004131	0.9376	0.9654	FIBP_chr11:65872733:C_T	0.4224	NA	FIBP	1.544e-06	4.684e-06	control	ENS glia	GCST004131	FIBP_chr11:65872733:C_T	Inflammatory bowel disease
1	RFPL1S, GCST004131	0.5324	0.648	RFPL1S_chr22:29440937:T_C	0.9237	NA	RFPL1S	4.876e-06	9.844e-06	control	ENS glia	GCST004131	RFPL1S_chr22:29440937:T_C	Inflammatory bowel disease
1	RNF123, GCST004131	0.6737	0.7174	RNF123_chr3:49668079:T_A	0.239	NA	RNF123	4.59e-05	1.643e-35	control	Epicardial fat cells	GCST004131	RNF123_chr3:49668079:T_A	Inflammatory bowel disease
1	FIBP, GCST004131	0.4893	0.5067	FIBP_chr11:65871903:C_T	0.8644	NA	FIBP	0.0002688	5.777e-06	control	Intestinal epithelial cells	GCST004131	FIBP_chr11:65871903:C_T	Inflammatory bowel disease
1	RGS14, GCST004131	0.8997	0.9044	RGS14_chr5:177371039:T_G	0.8916	NA	RGS14	9.878e-06	1.771e-10	control	Neuroblast	GCST004131	RGS14_chr5:177371039:T_G	Inflammatory bowel disease
1	AC022915.2, GCST004131	0.5133	0.9624	AC022915.2_chr8:48473470:C_T	0.8923	NA	AC022915.2	5.324e-07	5.006e-07	control	Neuroblast	GCST004131	AC022915.2_chr8:48473470:C_T	Inflammatory bowel disease
1	NOTCH1, GCST004131	0.497	0.5277	NOTCH1_chr9:136477334:A_C	0.3142	NA	NOTCH1	0.0005678	1.186e-18	control	Neuroblast	GCST004131	NOTCH1_chr9:136477334:A_C	Inflammatory bowel disease
1	FIBP, GCST004131	0.8362	0.9091	FIBP_chr11:65874460:T_A	0.608	NA	FIBP	3.574e-07	3.01e-06	control	Neuroblast	GCST004131	FIBP_chr11:65874460:T_A	Inflammatory bowel disease
1	GATD3A, GCST004131	0.6137	0.649	GATD3A_chr21:44057275:A_G	0.4865	NA	GATD3A	1.048e-10	7.683e-05	control	Neuroblast	GCST004131	GATD3A_chr21:44057275:A_G	Inflammatory bowel disease
1	GATD3A, GCST004131	0.5938	0.6301	GATD3A_chr21:44057275:A_G	0.4628	NA	GATD3A	4.852e-07	7.683e-05	control	Neuron	GCST004131	GATD3A_chr21:44057275:A_G	Inflammatory bowel disease
1	REX1BD, GCST004131	0.4645	0.7026	REX1BD_chr19:18508247:T_C	0.3385	NA	REX1BD	8.443e-05	5.459e-07	control	Retinal neurons	GCST004131	REX1BD_chr19:18508247:T_C	Inflammatory bowel disease
1	GATD3A, GCST004131	0.4895	0.5208	GATD3A_chr21:44057275:A_G	0.4663	NA	GATD3A	5.05e-06	7.683e-05	control	Retinal pigment cells	GCST004131	GATD3A_chr21:44057275:A_G	Inflammatory bowel disease
1	CENPO, GCST004131	0.9564	0.9645	CENPO_chr2:24794488:G_T	0.9312	NA	CENPO	2.149e-05	1.041e-10	control	Stromal cells	GCST004131	CENPO_chr2:24794488:G_T	Inflammatory bowel disease
1	METTL27, GCST004131	0.3493	0.5226	METTL27_chr7:73838940:A_G	0.0732	NA	METTL27	9.006e-08	0.0001557	control	Stromal cells	GCST004131	METTL27_chr7:73838940:A_G	Inflammatory bowel disease
1	GATD3A, GCST004131	0.6143	0.6496	GATD3A_chr21:44057275:A_G	0.4844	NA	GATD3A	2.067e-08	7.683e-05	control	Stromal cells	GCST004131	GATD3A_chr21:44057275:A_G	Inflammatory bowel disease
1	KLC1, GCST004131	0.7467	0.7925	KLC1_chr14:103511387:A_G	0.0937	NA	KLC1	2.245e-06	1.035e-05	control	Vascular endothelial cells	GCST004131	KLC1_chr14:103511387:A_G	Inflammatory bowel disease
1	KDELR2, GCST004131	0.7025	0.7389	KDELR2_chr7:6488011:C_T	0.4185	NA	KDELR2	1.015e-05	3.251e-07	etoh	ENS glia	GCST004131	KDELR2_chr7:6488011:C_T	Inflammatory bowel disease
1	FIBP, GCST004131	0.6597	0.6862	FIBP_chr11:65872733:C_T	0.2532	NA	FIBP	0.000122	4.684e-06	etoh	ENS glia	GCST004131	FIBP_chr11:65872733:C_T	Inflammatory bowel disease
1	POLR1D, GCST004131	0.6157	0.777	POLR1D_chr13:27551094:A_G	0.8127	NA	POLR1D	1.272e-06	2.143e-05	etoh	ENS glia	GCST004131	POLR1D_chr13:27551094:A_G	Inflammatory bowel disease
1	GATD3A, GCST004131	0.5448	0.5699	GATD3A_chr21:44074302:G_A	0.3345	NA	GATD3A	2.763e-06	9.454e-05	etoh	ENS glia	GCST004131	GATD3A_chr21:44074302:G_A	Inflammatory bowel disease
1	GUCY1B1, GCST004131	0.6446	0.7358	GUCY1B1_chr4:155810010:A_C	1	NA	GUCY1B1	2.65e-06	0.000161	etoh	Epicardial fat cells	GCST004131	GUCY1B1_chr4:155810010:A_C	Inflammatory bowel disease
1	KDELR2, GCST004131	0.2959	0.5473	KDELR2_chr7:6488678:G_A	0.3066	NA	KDELR2	0.0001058	1.498e-06	etoh	Hepatoblasts	GCST004131	KDELR2_chr7:6488678:G_A	Inflammatory bowel disease
1	ORMDL3, GCST004131	0.7217	0.7632	ORMDL3_chr17:39884510:G_A	0.1991	NA	ORMDL3	3.953e-05	1.645e-29	etoh	Hepatoblasts	GCST004131	ORMDL3_chr17:39884510:G_A	Inflammatory bowel disease
1	TMA7, GCST004131	0.831	0.8609	TMA7_chr3:48503583:A_C	0.6081	NA	TMA7	0.0007697	1.335e-07	etoh	Intestinal epithelial cells	GCST004131	TMA7_chr3:48503583:A_C	Inflammatory bowel disease
1	LNX2, GCST004131	0.9246	0.9598	LNX2_chr13:27549453:C_A	1	NA	LNX2	6.389e-06	2.272e-05	etoh	Intestinal epithelial cells	GCST004131	LNX2_chr13:27549453:C_A	Inflammatory bowel disease
1	NUPR1, GCST004131	0.9153	0.9334	NUPR1_chr16:28483100:A_G	0.6698	NA	NUPR1	0.0001192	1.217e-15	etoh	Intestinal epithelial cells	GCST004131	NUPR1_chr16:28483100:A_G	Inflammatory bowel disease
1	PRKD2, GCST004131	0.5567	0.5873	PRKD2_chr19:46641393:C_A	0.5581	NA	PRKD2	0.000913	3.697e-07	etoh	Intestinal epithelial cells	GCST004131	PRKD2_chr19:46641393:C_A	Inflammatory bowel disease
1	MIAT, GCST004131	0.6296	0.7389	MIAT_chr22:26641955:T_C	0.4851	NA	MIAT	0.000355	5.229e-06	etoh	Intestinal epithelial cells	GCST004131	MIAT_chr22:26641955:T_C	Inflammatory bowel disease
1	AC016747.1, GCST004131	0.4433	0.5606	AC016747.1_chr2:61053540:T_C	0.8543	NA	AC016747.1	0.0001839	2.285e-13	etoh	Neuroblast	GCST004131	AC016747.1_chr2:61053540:T_C	Inflammatory bowel disease
1	AC022915.2, GCST004131	0.5725	0.6338	AC022915.2_chr8:48470148:T_C	0.2105	NA	AC022915.2	4.508e-05	5.174e-07	etoh	Neuroblast	GCST004131	AC022915.2_chr8:48470148:T_C	Inflammatory bowel disease
1	FIBP, GCST004131	0.773	0.8724	FIBP_chr11:65874460:T_A	0.9372	NA	FIBP	4.398e-07	3.01e-06	etoh	Neuroblast	GCST004131	FIBP_chr11:65874460:T_A	Inflammatory bowel disease
1	NOL4L-DT, GCST004131	0.7565	0.7817	NOL4L-DT_chr20:32503432:T_C	0.9952	NA	NOL4L-DT	1.161e-05	6.193e-06	etoh	Neuroblast	GCST004131	NOL4L-DT_chr20:32503432:T_C	Inflammatory bowel disease
1	GATD3A, GCST004131	0.6267	0.6609	GATD3A_chr21:44057275:A_G	0.4325	NA	GATD3A	1.988e-08	7.683e-05	etoh	Neuroblast	GCST004131	GATD3A_chr21:44057275:A_G	Inflammatory bowel disease
1	KIF3A, GCST004131	0.5236	0.5678	KIF3A_chr5:132687567:A_G	0.9316	NA	KIF3A	0.0002065	2.225e-06	etoh	Neuron	GCST004131	KIF3A_chr5:132687567:A_G	Inflammatory bowel disease
1	FAM149A, GCST004131	0.8986	0.9404	FAM149A_chr4:186133493:G_A	0.3165	NA	FAM149A	4.385e-06	1.517e-05	etoh	Squamous epithelial cells	GCST004131	FAM149A_chr4:186133493:G_A	Inflammatory bowel disease
1	GATD3A, GCST004131	0.6755	0.703	GATD3A_chr21:44070803:G_A	0.554	NA	GATD3A	6.965e-07	0.0001198	etoh	Squamous epithelial cells	GCST004131	GATD3A_chr21:44070803:G_A	Inflammatory bowel disease
1	RPL27A, GCST004131	0.5415	0.6637	RPL27A_chr11:8698068:C_G	0.3632	NA	RPL27A	9.18e-06	7.223e-05	etoh	Stromal cells	GCST004131	RPL27A_chr11:8698068:C_G	Inflammatory bowel disease
1	GATD3A, GCST004131	0.5721	0.611	GATD3A_chr21:44057275:A_G	0.4734	NA	GATD3A	5.357e-08	7.683e-05	etoh	Stromal cells	GCST004131	GATD3A_chr21:44057275:A_G	Inflammatory bowel disease
1	DAP, GCST004131	0.5946	0.6682	DAP_chr5:10758266:C_G	0.0979	NA	DAP	0.0005295	8.781e-07	etoh	Vascular endothelial cells	GCST004131	DAP_chr5:10758266:C_G	Inflammatory bowel disease
1	HLA-DMB, GCST004131	0.5849	0.6021	HLA-DMB_chr6:32936123:C_T	0.988	NA	HLA-DMB	0.0003519	2.91e-10	etoh	Vascular endothelial cells	GCST004131	HLA-DMB_chr6:32936123:C_T	Inflammatory bowel disease
1	PRSS45P, GCST004131	0.5277	0.5613	PRSS45P_chr3:46742139:A_G	0.1169	NA	PRSS45P	0.000196	3.04e-05	etoh	iPSCs	GCST004131	PRSS45P_chr3:46742139:A_G	Inflammatory bowel disease
1	RNF145, GCST004131	0.6111	0.627	RNF145_chr5:159143746:G_A	0.3372	NA	RNF145	0.0003067	4.192e-11	etoh	iPSCs	GCST004131	RNF145_chr5:159143746:G_A	Inflammatory bowel disease
1	SLC39A7, GCST004131	0.6551	0.7667	SLC39A7_chr6:33103558:T_C	0.0992	NA	SLC39A7	0.0002342	1.135e-06	etoh	iPSCs	GCST004131	SLC39A7_chr6:33103558:T_C	Inflammatory bowel disease
1	FIBP, GCST004131	0.768	0.8694	FIBP_chr11:65874460:T_A	0.9579	NA	FIBP	1.542e-06	3.01e-06	etoh	iPSCs	GCST004131	FIBP_chr11:65874460:T_A	Inflammatory bowel disease
1	STAT3, GCST004131	0.5123	0.5765	STAT3_chr17:42362183:A_G	0.4867	NA	STAT3	0.0008145	1.34e-18	etoh	iPSCs	GCST004131	STAT3_chr17:42362183:A_G	Inflammatory bowel disease
1	MRPL20, GCST004131	0.5979	0.6136	MRPL20_chr1:1388944:G_A	0.2973	NA	MRPL20	0.0002396	1.047e-07	nicotine	Ciliated epithelial cells	GCST004131	MRPL20_chr1:1388944:G_A	Inflammatory bowel disease
1	GATD3A, GCST004131	0.672	0.7019	GATD3A_chr21:44070803:G_A	0.5442	NA	GATD3A	2.339e-07	0.0001198	nicotine	Ciliated epithelial cells	GCST004131	GATD3A_chr21:44070803:G_A	Inflammatory bowel disease
1	RGS14, GCST004131	0.9527	0.9577	RGS14_chr5:177371039:T_G	0.6858	NA	RGS14	2.792e-05	1.771e-10	nicotine	ENS glia	GCST004131	RGS14_chr5:177371039:T_G	Inflammatory bowel disease
1	KDELR2, GCST004131	0.7034	0.7413	KDELR2_chr7:6493689:A_G	0.2364	NA	KDELR2	4.187e-05	1.311e-07	nicotine	ENS glia	GCST004131	KDELR2_chr7:6493689:A_G	Inflammatory bowel disease
1	AL596247.1, GCST004131	0.8984	0.9166	AL596247.1_chr10:73928091:C_T	0.878	NA	AL596247.1	1.858e-05	1.39e-06	nicotine	ENS glia	GCST004131	AL596247.1_chr10:73928091:C_T	Inflammatory bowel disease
1	FIBP, GCST004131	0.7364	0.7815	FIBP_chr11:65874460:T_A	0.3533	NA	FIBP	6.891e-05	3.01e-06	nicotine	ENS glia	GCST004131	FIBP_chr11:65874460:T_A	Inflammatory bowel disease
1	EMSY, GCST004131	0.9149	0.9551	EMSY_chr11:76534518:G_A	0.8578	NA	EMSY	7.295e-05	8.157e-15	nicotine	ENS glia	GCST004131	EMSY_chr11:76534518:G_A	Inflammatory bowel disease
1	LACC1, GCST004131	0.4828	0.5276	LACC1_chr13:43886106:C_T	0.2703	NA	LACC1	7.413e-05	2.51e-08	nicotine	ENS glia	GCST004131	LACC1_chr13:43886106:C_T	Inflammatory bowel disease
1	SRP54, GCST004131	0.4023	0.5475	SRP54_chr14:35070676:A_T	0.2318	NA	SRP54	6.071e-05	4.964e-05	nicotine	ENS glia	GCST004131	SRP54_chr14:35070676:A_T	Inflammatory bowel disease
1	DMPK, GCST004131	0.4726	0.6123	DMPK_chr19:45807549:T_C	0.4296	NA	DMPK	2.117e-05	7.077e-06	nicotine	ENS glia	GCST004131	DMPK_chr19:45807549:T_C	Inflammatory bowel disease
1	GATD3A, GCST004131	0.6139	0.6492	GATD3A_chr21:44057275:A_G	0.4868	NA	GATD3A	9.923e-12	7.683e-05	nicotine	ENS glia	GCST004131	GATD3A_chr21:44057275:A_G	Inflammatory bowel disease
1	UBE2L3, GCST004131	0.7037	0.8248	UBE2L3_chr22:21627960:T_C	0.741	NA	UBE2L3	2.33e-05	8.86e-15	nicotine	ENS glia	GCST004131	UBE2L3_chr22:21627960:T_C	Inflammatory bowel disease
1	HOXA13, GCST004131	0.7219	0.9297	HOXA13_chr7:27289865:T_C	0.5075	NA	HOXA13	1.751e-06	2.181e-05	nicotine	Epicardial fat cells	GCST004131	HOXA13_chr7:27289865:T_C	Inflammatory bowel disease
1	CAVIN1, GCST004131	0.8262	0.8473	CAVIN1_chr17:42362183:A_G	0.8987	NA	CAVIN1	5.197e-05	1.34e-18	nicotine	Hepatoblasts	GCST004131	CAVIN1_chr17:42362183:A_G	Inflammatory bowel disease
1	RGS14, GCST004131	0.9895	0.9946	RGS14_chr5:177372991:T_C	0.7369	NA	RGS14	3.003e-07	3.599e-10	nicotine	Neuroblast	GCST004131	RGS14_chr5:177372991:T_C	Inflammatory bowel disease
1	ARSI, GCST004131	0.8423	0.8511	ARSI_chr5:150245836:C_G	0.5784	NA	ARSI	5.616e-05	1.307e-07	nicotine	Neuroblast	GCST004131	ARSI_chr5:150245836:C_G	Inflammatory bowel disease
1	RNASET2, GCST004131	0.86	0.9863	RNASET2_chr6:167001952:C_A	0.3595	NA	RNASET2	1.407e-05	1.451e-18	nicotine	Neuroblast	GCST004131	RNASET2_chr6:167001952:C_A	Inflammatory bowel disease
1	AC022915.2, GCST004131	0.761	0.9654	AC022915.2_chr8:48473470:C_T	0.848	NA	AC022915.2	1.324e-06	5.006e-07	nicotine	Neuroblast	GCST004131	AC022915.2_chr8:48473470:C_T	Inflammatory bowel disease
1	FIBP, GCST004131	0.963	0.9792	FIBP_chr11:65872733:C_T	0.4683	NA	FIBP	1.027e-07	4.684e-06	nicotine	Neuroblast	GCST004131	FIBP_chr11:65872733:C_T	Inflammatory bowel disease
1	MTHFS, GCST004131	0.7943	0.8143	MTHFS_chr15:79914373:A_T	0.3216	NA	MTHFS	1.093e-05	3.271e-13	nicotine	Neuroblast	GCST004131	MTHFS_chr15:79914373:A_T	Inflammatory bowel disease
1	GATD3A, GCST004131	0.6189	0.6538	GATD3A_chr21:44057275:A_G	0.4611	NA	GATD3A	2.54e-09	7.683e-05	nicotine	Neuroblast	GCST004131	GATD3A_chr21:44057275:A_G	Inflammatory bowel disease
1	NPIPB6, GCST004131	0.7044	0.7383	NPIPB6_chr16:28335819:A_C	0.9647	NA	NPIPB6	9.492e-06	2.634e-13	nicotine	Neuron	GCST004131	NPIPB6_chr16:28335819:A_C	Inflammatory bowel disease
1	AC022915.2, GCST004131	0.5491	0.5883	AC022915.2_chr8:48473470:C_T	0.7787	NA	AC022915.2	4.657e-05	5.006e-07	nicotine	Retinal neurons	GCST004131	AC022915.2_chr8:48473470:C_T	Inflammatory bowel disease
1	UQCR11, GCST004131	0.6377	0.6984	UQCR11_chr19:1619334:G_A	0.992	NA	UQCR11	5.868e-06	9.577e-05	nicotine	Retinal neurons	GCST004131	UQCR11_chr19:1619334:G_A	Inflammatory bowel disease
1	PLEKHH3, GCST004131	0.6875	0.7138	PLEKHH3_chr17:42583059:C_G	0.4088	NA	PLEKHH3	6.872e-06	1.912e-08	nicotine	Squamous epithelial cells	GCST004131	PLEKHH3_chr17:42583059:C_G	Inflammatory bowel disease
1	EVX1-AS, GCST004131	0.5737	0.5842	EVX1-AS_chr7:27192143:C_T	0.5349	NA	EVX1-AS	0.0003484	3.838e-07	nicotine	Stromal cells	GCST004131	EVX1-AS_chr7:27192143:C_T	Inflammatory bowel disease
1	LINC02847, GCST004131	0.5137	0.5384	LINC02847_chr8:48523759:T_C	0.2889	NA	LINC02847	0.0002919	8.196e-07	nicotine	Stromal cells	GCST004131	LINC02847_chr8:48523759:T_C	Inflammatory bowel disease
1	ZFP90, GCST004131	0.4654	0.5835	ZFP90_chr16:68553789:T_A	0.026	NA	ZFP90	0.0001089	6.352e-06	nicotine	Stromal cells	GCST004131	ZFP90_chr16:68553789:T_A	Inflammatory bowel disease
1	GATD3A, GCST004132	0.7535	0.7896	GATD3A_chr21:44057275:A_G	0.362	NA	GATD3A	6.213e-08	4.807e-05	caffeine	Ciliated epithelial cells	GCST004132	GATD3A_chr21:44057275:A_G	Crohn's disease
1	TTC32, GCST004132	0.5381	0.5673	TTC32_chr2:19897175:C_A	0.2052	NA	TTC32	2.195e-07	0.0003723	caffeine	ENS glia	GCST004132	TTC32_chr2:19897175:C_A	Crohn's disease
1	RGS14, GCST004132	0.8052	0.8104	RGS14_chr5:177371039:T_G	0.8467	NA	RGS14	3.523e-05	2.405e-05	caffeine	ENS glia	GCST004132	RGS14_chr5:177371039:T_G	Crohn's disease
1	TCF19, GCST004132	0.5189	0.802	TCF19_chr6:31132498:G_C	0.2708	NA	TCF19	0.0001087	1.28e-13	caffeine	ENS glia	GCST004132	TCF19_chr6:31132498:G_C	Crohn's disease
1	KDELR2, GCST004132	0.6556	0.6802	KDELR2_chr7:6485212:C_G	0.4102	NA	KDELR2	1.312e-05	6.332e-05	caffeine	ENS glia	GCST004132	KDELR2_chr7:6485212:C_G	Crohn's disease
1	GATD3A, GCST004132	0.7761	0.8089	GATD3A_chr21:44057275:A_G	0.3882	NA	GATD3A	8.613e-13	4.807e-05	caffeine	ENS glia	GCST004132	GATD3A_chr21:44057275:A_G	Crohn's disease
1	ABO, GCST004132	0.5366	0.6348	ABO_chr9:133246866:T_C	0.1644	NA	ABO	0.0001491	6.836e-05	caffeine	Epicardial fat cells	GCST004132	ABO_chr9:133246866:T_C	Crohn's disease
1	GATD3A, GCST004132	0.7598	0.7949	GATD3A_chr21:44057275:A_G	0.3445	NA	GATD3A	3.087e-07	4.807e-05	caffeine	Hepatoblasts	GCST004132	GATD3A_chr21:44057275:A_G	Crohn's disease
1	SERBP1, GCST004132	0.7597	0.7986	SERBP1_chr1:67431276:G_T	0.987	NA	SERBP1	0.0002912	6.545e-12	caffeine	Intestinal epithelial cells	GCST004132	SERBP1_chr1:67431276:G_T	Crohn's disease
1	SAPCD1, GCST004132	0.8207	0.8606	SAPCD1_chr6:31697675:G_A	0.4123	NA	SAPCD1	0.0003818	6.68e-11	caffeine	Intestinal epithelial cells	GCST004132	SAPCD1_chr6:31697675:G_A	Crohn's disease
1	GATD3A, GCST004132	0.7574	0.7925	GATD3A_chr21:44057275:A_G	0.3703	NA	GATD3A	1.527e-05	4.807e-05	caffeine	Intestinal epithelial cells	GCST004132	GATD3A_chr21:44057275:A_G	Crohn's disease
1	LYRM7, GCST004132	0.4823	0.5437	LYRM7_chr5:131093338:G_A	0.119	NA	LYRM7	0.0003942	2.336e-10	caffeine	Neuroblast	GCST004132	LYRM7_chr5:131093338:G_A	Crohn's disease
1	FIBP, GCST004132	0.8027	0.9335	FIBP_chr11:65873435:C_T	0.4131	NA	FIBP	1.568e-06	2.63e-06	caffeine	Neuroblast	GCST004132	FIBP_chr11:65873435:C_T	Crohn's disease
1	GATD3A, GCST004132	0.7655	0.7999	GATD3A_chr21:44057275:A_G	0.3771	NA	GATD3A	7.359e-11	4.807e-05	caffeine	Neuroblast	GCST004132	GATD3A_chr21:44057275:A_G	Crohn's disease
1	GATD3A, GCST004132	0.7645	0.7968	GATD3A_chr21:44057275:A_G	0.3819	NA	GATD3A	2.627e-07	4.807e-05	caffeine	Neuron	GCST004132	GATD3A_chr21:44057275:A_G	Crohn's disease
1	LYRM7, GCST004132	0.3407	0.5243	LYRM7_chr5:131110347:C_T	0.2075	NA	LYRM7	3.975e-06	1.278e-08	caffeine	Retinal neurons	GCST004132	LYRM7_chr5:131110347:C_T	Crohn's disease
1	LEAP2, GCST004132	0.5721	0.5779	LEAP2_chr5:132802472:T_C	0.9956	NA	LEAP2	0.0001749	8.832e-09	caffeine	Squamous epithelial cells	GCST004132	LEAP2_chr5:132802472:T_C	Crohn's disease
1	GATD3A, GCST004132	0.7649	0.7993	GATD3A_chr21:44057275:A_G	0.376	NA	GATD3A	3.63e-08	4.807e-05	caffeine	Squamous epithelial cells	GCST004132	GATD3A_chr21:44057275:A_G	Crohn's disease
1	CRTC3-AS1, GCST004132	0.5097	0.5284	CRTC3-AS1_chr15:90669048:T_C	0.6198	NA	CRTC3-AS1	3.553e-05	0.0001025	caffeine	Stromal cells	GCST004132	CRTC3-AS1_chr15:90669048:T_C	Crohn's disease
1	GATD3A, GCST004132	0.7722	0.8056	GATD3A_chr21:44057275:A_G	0.3839	NA	GATD3A	1.088e-07	4.807e-05	caffeine	Stromal cells	GCST004132	GATD3A_chr21:44057275:A_G	Crohn's disease
1	GATD3A, GCST004132	0.7554	0.7884	GATD3A_chr21:44057275:A_G	0.3369	NA	GATD3A	2.532e-05	4.807e-05	caffeine	Vascular endothelial cells	GCST004132	GATD3A_chr21:44057275:A_G	Crohn's disease
1	EPB41L4A-DT, GCST004132	0.4793	0.5098	EPB41L4A-DT_chr5:112506583:A_T	0.0932	NA	EPB41L4A-DT	0.001046	7.451e-06	caffeine	iPSCs	GCST004132	EPB41L4A-DT_chr5:112506583:A_T	Crohn's disease
1	AL392046.1, GCST004132	0.5148	0.6157	AL392046.1_chr10:35203904:A_G	0.0999	NA	AL392046.1	0.0007484	2.441e-15	caffeine	iPSCs	GCST004132	AL392046.1_chr10:35203904:A_G	Crohn's disease
1	GATD3A, GCST004132	0.8906	0.9058	GATD3A_chr21:44070803:G_A	0.9948	NA	GATD3A	1.071e-06	5.586e-05	caffeine	iPSCs	GCST004132	GATD3A_chr21:44070803:G_A	Crohn's disease
1	TTC32, GCST004132	0.6253	0.6538	TTC32_chr2:19897175:C_A	0.3727	NA	TTC32	7.377e-09	0.0003723	control	ENS glia	GCST004132	TTC32_chr2:19897175:C_A	Crohn's disease
1	BTN2A2, GCST004132	0.971	0.9941	BTN2A2_chr6:26437225:C_T	0.3286	NA	BTN2A2	8.785e-08	1.22e-06	control	ENS glia	GCST004132	BTN2A2_chr6:26437225:C_T	Crohn's disease
1	FIBP, GCST004132	0.9514	0.9843	FIBP_chr11:65873091:G_A	0.4876	NA	FIBP	1.544e-06	1.987e-06	control	ENS glia	GCST004132	FIBP_chr11:65873091:G_A	Crohn's disease
1	GATD3A, GCST004132	0.5168	0.5846	GATD3A_chr21:44053792:G_T	0.983	NA	GATD3A	9.549e-12	0.0005046	control	ENS glia	GCST004132	GATD3A_chr21:44053792:G_T	Crohn's disease
1	RNF123, GCST004132	0.7136	0.7521	RNF123_chr3:49659364:A_G	0.1673	NA	RNF123	4.59e-05	4.855e-24	control	Epicardial fat cells	GCST004132	RNF123_chr3:49659364:A_G	Crohn's disease
1	CLIC1, GCST004132	0.479	0.5228	CLIC1_chr6:31697675:G_A	0.379	NA	CLIC1	0.0002909	6.68e-11	control	Hepatoblasts	GCST004132	CLIC1_chr6:31697675:G_A	Crohn's disease
1	FIBP, GCST004132	0.515	0.5366	FIBP_chr11:65871903:C_T	0.85	NA	FIBP	0.0002688	2.939e-06	control	Intestinal epithelial cells	GCST004132	FIBP_chr11:65871903:C_T	Crohn's disease
1	TTC32, GCST004132	0.6255	0.6541	TTC32_chr2:19897175:C_A	0.3716	NA	TTC32	1.416e-10	0.0003723	control	Neuroblast	GCST004132	TTC32_chr2:19897175:C_A	Crohn's disease
1	RGS14, GCST004132	0.5975	0.6024	RGS14_chr5:177371039:T_G	0.8219	NA	RGS14	9.878e-06	2.405e-05	control	Neuroblast	GCST004132	RGS14_chr5:177371039:T_G	Crohn's disease
1	HLA-B, GCST004132	0.5589	0.6376	HLA-B_chr6:31268690:G_T	0.9939	NA	HLA-B	2.827e-05	5.854e-19	control	Neuroblast	GCST004132	HLA-B_chr6:31268690:G_T	Crohn's disease
1	NOTCH1, GCST004132	0.4716	0.504	NOTCH1_chr9:136481510:A_G	0.3124	NA	NOTCH1	0.0005678	4.458e-17	control	Neuroblast	GCST004132	NOTCH1_chr9:136481510:A_G	Crohn's disease
1	FIBP, GCST004132	0.8689	0.9574	FIBP_chr11:65874460:T_A	0.4286	NA	FIBP	3.574e-07	2.13e-06	control	Neuroblast	GCST004132	FIBP_chr11:65874460:T_A	Crohn's disease
1	GATD3A, GCST004132	0.7761	0.8089	GATD3A_chr21:44057275:A_G	0.3878	NA	GATD3A	1.048e-10	4.807e-05	control	Neuroblast	GCST004132	GATD3A_chr21:44057275:A_G	Crohn's disease
1	FIBP, GCST004132	0.4903	0.5454	FIBP_chr11:65821703:A_G	0.1609	NA	FIBP	0.0004727	1.407e-05	control	Neuron	GCST004132	FIBP_chr11:65821703:A_G	Crohn's disease
1	GATD3A, GCST004132	0.7639	0.7977	GATD3A_chr21:44057275:A_G	0.3637	NA	GATD3A	4.852e-07	4.807e-05	control	Neuron	GCST004132	GATD3A_chr21:44057275:A_G	Crohn's disease
1	AURKAIP1, GCST004132	0.8234	0.8677	AURKAIP1_chr1:1329353:C_G	0.9994	NA	AURKAIP1	1.03e-05	8.349e-05	control	Retinal neurons	GCST004132	AURKAIP1_chr1:1329353:C_G	Crohn's disease
1	EDF1, GCST004132	0.5336	0.5577	EDF1_chr9:136934172:C_T	0.2401	NA	EDF1	9.66e-06	0.0003277	control	Retinal neurons	GCST004132	EDF1_chr9:136934172:C_T	Crohn's disease
1	GATD3A, GCST004132	0.6787	0.7098	GATD3A_chr21:44057275:A_G	0.3622	NA	GATD3A	5.05e-06	4.807e-05	control	Retinal pigment cells	GCST004132	GATD3A_chr21:44057275:A_G	Crohn's disease
1	GATD3A, GCST004132	0.4899	0.5115	GATD3A_chr21:44057275:A_G	0.327	NA	GATD3A	5.752e-06	4.807e-05	control	Squamous epithelial cells	GCST004132	GATD3A_chr21:44057275:A_G	Crohn's disease
1	CENPO, GCST004132	0.8732	0.8992	CENPO_chr2:24794488:G_T	0.9102	NA	CENPO	2.149e-05	5.59e-08	control	Stromal cells	GCST004132	CENPO_chr2:24794488:G_T	Crohn's disease
1	GATD3A, GCST004132	0.7764	0.8092	GATD3A_chr21:44057275:A_G	0.3865	NA	GATD3A	2.067e-08	4.807e-05	control	Stromal cells	GCST004132	GATD3A_chr21:44057275:A_G	Crohn's disease
1	KLC1, GCST004132	0.854	0.8922	KLC1_chr14:103511387:A_G	0.0739	NA	KLC1	2.245e-06	6.615e-07	control	Vascular endothelial cells	GCST004132	KLC1_chr14:103511387:A_G	Crohn's disease
1	TTC32, GCST004132	0.543	0.5753	TTC32_chr2:19897175:C_A	0.0885	NA	TTC32	1.759e-06	0.0003723	etoh	ENS glia	GCST004132	TTC32_chr2:19897175:C_A	Crohn's disease
1	SF3B1, GCST004132	0.4091	0.5159	SF3B1_chr2:197443536:G_A	0.1077	NA	SF3B1	1.991e-05	0.0001237	etoh	ENS glia	GCST004132	SF3B1_chr2:197443536:G_A	Crohn's disease
1	FIBP, GCST004132	0.6907	0.7224	FIBP_chr11:65873091:G_A	0.2886	NA	FIBP	0.000122	1.987e-06	etoh	ENS glia	GCST004132	FIBP_chr11:65873091:G_A	Crohn's disease
1	GATD3A, GCST004132	0.7079	0.7331	GATD3A_chr21:44074302:G_A	0.2911	NA	GATD3A	2.763e-06	5.75e-05	etoh	ENS glia	GCST004132	GATD3A_chr21:44074302:G_A	Crohn's disease
1	ERRFI1, GCST004132	0.3439	0.5494	ERRFI1_chr1:7972861:A_G	0.84	NA	ERRFI1	0.0001758	2.353e-06	etoh	Epicardial fat cells	GCST004132	ERRFI1_chr1:7972861:A_G	Crohn's disease
1	AC016747.1, GCST004132	0.5123	0.9724	AC016747.1_chr2:61137019:G_A	0.567	NA	AC016747.1	2.961e-06	6.125e-06	etoh	Epicardial fat cells	GCST004132	AC016747.1_chr2:61137019:G_A	Crohn's disease
1	UFSP1, GCST004132	0.7393	0.761	UFSP1_chr7:100949853:G_A	0.9749	NA	UFSP1	6.174e-05	2.35e-05	etoh	Epicardial fat cells	GCST004132	UFSP1_chr7:100949853:G_A	Crohn's disease
1	ORMDL3, GCST004132	0.7754	0.809	ORMDL3_chr17:39879117:G_T	0.163	NA	ORMDL3	3.953e-05	5.128e-19	etoh	Hepatoblasts	GCST004132	ORMDL3_chr17:39879117:G_T	Crohn's disease
1	UBA52, GCST004132	0.8973	0.9508	UBA52_chr19:18501447:G_A	0.3087	NA	UBA52	1.125e-06	2.098e-05	etoh	Hepatoblasts	GCST004132	UBA52_chr19:18501447:G_A	Crohn's disease
1	GATD3A, GCST004132	0.5604	0.5819	GATD3A_chr21:44070803:G_A	0.3226	NA	GATD3A	3.768e-06	5.586e-05	etoh	Hepatoblasts	GCST004132	GATD3A_chr21:44070803:G_A	Crohn's disease
1	TMA7, GCST004132	0.5323	0.549	TMA7_chr3:48499022:T_C	0.4663	NA	TMA7	0.0008654	2.147e-05	etoh	Intestinal epithelial cells	GCST004132	TMA7_chr3:48499022:T_C	Crohn's disease
1	LNX2, GCST004132	0.6712	0.7	LNX2_chr13:27549453:C_A	1	NA	LNX2	6.389e-06	0.0003226	etoh	Intestinal epithelial cells	GCST004132	LNX2_chr13:27549453:C_A	Crohn's disease
1	NUPR1, GCST004132	0.9559	0.9647	NUPR1_chr16:28483100:A_G	0.7276	NA	NUPR1	0.0001192	8.868e-14	etoh	Intestinal epithelial cells	GCST004132	NUPR1_chr16:28483100:A_G	Crohn's disease
1	MIDN, GCST004132	0.5637	0.5732	MIDN_chr19:1175842:G_A	0.7121	NA	MIDN	0.0008708	1.388e-13	etoh	Intestinal epithelial cells	GCST004132	MIDN_chr19:1175842:G_A	Crohn's disease
1	MIAT, GCST004132	0.6143	0.6504	MIAT_chr22:26642335:G_C	0.4532	NA	MIAT	0.0002296	5.853e-05	etoh	Intestinal epithelial cells	GCST004132	MIAT_chr22:26642335:G_C	Crohn's disease
1	TTC32, GCST004132	0.545	0.5773	TTC32_chr2:19897175:C_A	0.0886	NA	TTC32	1.45e-07	0.0003723	etoh	Neuroblast	GCST004132	TTC32_chr2:19897175:C_A	Crohn's disease
1	FIBP, GCST004132	0.8081	0.9358	FIBP_chr11:65874460:T_A	0.696	NA	FIBP	4.398e-07	2.13e-06	etoh	Neuroblast	GCST004132	FIBP_chr11:65874460:T_A	Crohn's disease
1	GATD3A, GCST004132	0.7829	0.8147	GATD3A_chr21:44057275:A_G	0.3498	NA	GATD3A	1.988e-08	4.807e-05	etoh	Neuroblast	GCST004132	GATD3A_chr21:44057275:A_G	Crohn's disease
1	GATD3A, GCST004132	0.8278	0.8509	GATD3A_chr21:44070803:G_A	0.5802	NA	GATD3A	6.965e-07	5.586e-05	etoh	Squamous epithelial cells	GCST004132	GATD3A_chr21:44070803:G_A	Crohn's disease
1	GATD3A, GCST004132	0.7533	0.7895	GATD3A_chr21:44057275:A_G	0.3618	NA	GATD3A	5.357e-08	4.807e-05	etoh	Stromal cells	GCST004132	GATD3A_chr21:44057275:A_G	Crohn's disease
1	PPP1R11, GCST004132	0.4283	0.5024	PPP1R11_chr6:30111530:C_A	0.2166	NA	PPP1R11	9.521e-05	6.291e-11	etoh	Vascular endothelial cells	GCST004132	PPP1R11_chr6:30111530:C_A	Crohn's disease
1	RNF145, GCST004132	0.5908	0.6076	RNF145_chr5:159143747:C_A	0.4467	NA	RNF145	0.0003067	3.032e-09	etoh	iPSCs	GCST004132	RNF145_chr5:159143747:C_A	Crohn's disease
1	FIBP, GCST004132	0.803	0.9339	FIBP_chr11:65874460:T_A	0.7145	NA	FIBP	1.542e-06	2.13e-06	etoh	iPSCs	GCST004132	FIBP_chr11:65874460:T_A	Crohn's disease
1	STAT3, GCST004132	0.487	0.554	STAT3_chr17:42362183:A_G	0.3894	NA	STAT3	0.0008145	1.795e-12	etoh	iPSCs	GCST004132	STAT3_chr17:42362183:A_G	Crohn's disease
1	GATD3A, GCST004132	0.5116	0.5285	GATD3A_chr21:44070803:G_A	0.4862	NA	GATD3A	8.363e-06	5.586e-05	etoh	iPSCs	GCST004132	GATD3A_chr21:44070803:G_A	Crohn's disease
1	PRRT1, GCST004132	0.5734	0.6632	PRRT1_chr6:32226818:A_C	0.7914	NA	PRRT1	0.000103	4.029e-15	nicotine	Ciliated epithelial cells	GCST004132	PRRT1_chr6:32226818:A_C	Crohn's disease
1	GATD3A, GCST004132	0.8281	0.8529	GATD3A_chr21:44070803:G_A	0.563	NA	GATD3A	2.339e-07	5.586e-05	nicotine	Ciliated epithelial cells	GCST004132	GATD3A_chr21:44070803:G_A	Crohn's disease
1	RGS14, GCST004132	0.7813	0.7867	RGS14_chr5:177371039:T_G	0.5496	NA	RGS14	2.792e-05	2.405e-05	nicotine	ENS glia	GCST004132	RGS14_chr5:177371039:T_G	Crohn's disease
1	AL596247.1, GCST004132	0.7989	0.8405	AL596247.1_chr10:73928091:C_T	0.7906	NA	AL596247.1	1.858e-05	2.788e-09	nicotine	ENS glia	GCST004132	AL596247.1_chr10:73928091:C_T	Crohn's disease
1	FIBP, GCST004132	0.7635	0.8184	FIBP_chr11:65871903:C_T	0.3072	NA	FIBP	2.874e-05	2.939e-06	nicotine	ENS glia	GCST004132	FIBP_chr11:65871903:C_T	Crohn's disease
1	EMSY, GCST004132	0.8499	0.9202	EMSY_chr11:76534518:G_A	0.9149	NA	EMSY	7.295e-05	1.997e-11	nicotine	ENS glia	GCST004132	EMSY_chr11:76534518:G_A	Crohn's disease
1	LACC1, GCST004132	0.5156	0.558	LACC1_chr13:43883789:A_G	0.2464	NA	LACC1	7.413e-05	1.375e-13	nicotine	ENS glia	GCST004132	LACC1_chr13:43883789:A_G	Crohn's disease
1	SRP54, GCST004132	0.5048	0.5814	SRP54_chr14:35070676:A_T	0.1992	NA	SRP54	6.071e-05	7.153e-05	nicotine	ENS glia	GCST004132	SRP54_chr14:35070676:A_T	Crohn's disease
1	GATD3A, GCST004132	0.7761	0.809	GATD3A_chr21:44057275:A_G	0.3883	NA	GATD3A	9.923e-12	4.807e-05	nicotine	ENS glia	GCST004132	GATD3A_chr21:44057275:A_G	Crohn's disease
1	UBE2L3, GCST004132	0.8609	0.9203	UBE2L3_chr22:21627960:T_C	0.8041	NA	UBE2L3	2.33e-05	1.357e-15	nicotine	ENS glia	GCST004132	UBE2L3_chr22:21627960:T_C	Crohn's disease
1	TH2LCRR, GCST004132	0.4661	0.5805	TH2LCRR_chr5:132694722:T_A	0.1836	NA	TH2LCRR	3.063e-05	2.238e-05	nicotine	Hepatoblasts	GCST004132	TH2LCRR_chr5:132694722:T_A	Crohn's disease
1	OSGIN2, GCST004132	0.6291	0.6757	OSGIN2_chr8:89825519:C_T	0.3653	NA	OSGIN2	1.376e-05	3.657e-06	nicotine	Hepatoblasts	GCST004132	OSGIN2_chr8:89825519:C_T	Crohn's disease
1	CAVIN1, GCST004132	0.7769	0.8042	CAVIN1_chr17:42362183:A_G	0.915	NA	CAVIN1	5.197e-05	1.795e-12	nicotine	Hepatoblasts	GCST004132	CAVIN1_chr17:42362183:A_G	Crohn's disease
1	JAZF1, GCST004132	0.7384	0.8701	JAZF1_chr7:28118343:C_T	0.6518	NA	JAZF1	2.831e-05	4.206e-05	nicotine	Intestinal epithelial cells	GCST004132	JAZF1_chr7:28118343:C_T	Crohn's disease
1	TTC32, GCST004132	0.5616	0.595	TTC32_chr2:19897175:C_A	0.0787	NA	TTC32	5.831e-11	0.0003723	nicotine	Neuroblast	GCST004132	TTC32_chr2:19897175:C_A	Crohn's disease
1	RGS14, GCST004132	0.9362	0.9408	RGS14_chr5:177372991:T_C	0.8335	NA	RGS14	3.003e-07	1.913e-05	nicotine	Neuroblast	GCST004132	RGS14_chr5:177372991:T_C	Crohn's disease
1	RNASET2, GCST004132	0.8156	0.9812	RNASET2_chr6:167001952:C_A	0.1556	NA	RNASET2	1.407e-05	2.107e-22	nicotine	Neuroblast	GCST004132	RNASET2_chr6:167001952:C_A	Crohn's disease
1	FIBP, GCST004132	0.9718	0.9908	FIBP_chr11:65873091:G_A	0.5351	NA	FIBP	1.027e-07	1.987e-06	nicotine	Neuroblast	GCST004132	FIBP_chr11:65873091:G_A	Crohn's disease
1	HMG20A, GCST004132	0.6972	0.7823	HMG20A_chr15:77506367:A_G	0.9802	NA	HMG20A	3.908e-06	1.918e-05	nicotine	Neuroblast	GCST004132	HMG20A_chr15:77506367:A_G	Crohn's disease
1	GATD3A, GCST004132	0.7812	0.8132	GATD3A_chr21:44057275:A_G	0.3649	NA	GATD3A	2.54e-09	4.807e-05	nicotine	Neuroblast	GCST004132	GATD3A_chr21:44057275:A_G	Crohn's disease
1	NPIPB6, GCST004132	0.7665	0.7932	NPIPB6_chr16:28335819:A_C	0.9857	NA	NPIPB6	9.492e-06	3.937e-11	nicotine	Neuron	GCST004132	NPIPB6_chr16:28335819:A_C	Crohn's disease
1	GATD3A, GCST004132	0.5831	0.6096	GATD3A_chr21:44057275:A_G	0.3599	NA	GATD3A	7.745e-05	4.807e-05	nicotine	Retinal pigment cells	GCST004132	GATD3A_chr21:44057275:A_G	Crohn's disease
1	METTL27, GCST004133	0.5578	0.7699	METTL27_chr7:73806712:T_C	0.0714	NA	METTL27	9.604e-05	1.087e-06	caffeine	Ciliated epithelial cells	GCST004133	METTL27_chr7:73806712:T_C	Ulcerative colitis
1	RGS14, GCST004133	0.8405	0.8632	RGS14_chr5:177371039:T_G	0.8987	NA	RGS14	3.523e-05	9.675e-08	caffeine	ENS glia	GCST004133	RGS14_chr5:177371039:T_G	Ulcerative colitis
1	METTL27, GCST004133	0.7047	0.9917	METTL27_chr7:73838777:A_G	0.0715	NA	METTL27	8.524e-10	1.433e-06	caffeine	ENS glia	GCST004133	METTL27_chr7:73838777:A_G	Ulcerative colitis
1	MMP24OS, GCST004133	0.9299	0.9608	MMP24OS_chr20:35278950:G_C	0.283	NA	MMP24OS	3.079e-07	1.647e-05	caffeine	ENS glia	GCST004133	MMP24OS_chr20:35278950:G_C	Ulcerative colitis
1	EIF6, GCST004133	0.8614	0.902	EIF6_chr20:35281110:T_G	0.5313	NA	EIF6	2.774e-06	2.259e-05	caffeine	ENS glia	GCST004133	EIF6_chr20:35281110:T_G	Ulcerative colitis
1	C1orf112, GCST004133	0.9081	0.9587	C1orf112_chr1:169614758:G_A	0.9998	NA	C1orf112	1.309e-05	1.607e-05	caffeine	Epicardial fat cells	GCST004133	C1orf112_chr1:169614758:G_A	Ulcerative colitis
1	SERBP1, GCST004133	0.8575	0.8799	SERBP1_chr1:67431276:G_T	0.9895	NA	SERBP1	0.0002912	3.118e-07	caffeine	Intestinal epithelial cells	GCST004133	SERBP1_chr1:67431276:G_T	Ulcerative colitis
1	KIAA1109, GCST004133	0.7903	0.8185	KIAA1109_chr4:122102208:A_G	0.9999	NA	KIAA1109	4.371e-06	0.0001078	caffeine	Intestinal epithelial cells	GCST004133	KIAA1109_chr4:122102208:A_G	Ulcerative colitis
1	FAM198B-AS1, GCST004133	0.5506	0.6138	FAM198B-AS1_chr4:158152250:A_G	0.2003	NA	FAM198B-AS1	0.0002776	7.195e-06	caffeine	Intestinal epithelial cells	GCST004133	FAM198B-AS1_chr4:158152250:A_G	Ulcerative colitis
1	LIME1, GCST004133	0.4914	0.5126	LIME1_chr20:63697746:G_A	1	NA	LIME1	0.002677	8.966e-17	caffeine	Intestinal epithelial cells	GCST004133	LIME1_chr20:63697746:G_A	Ulcerative colitis
1	AL139246.5, GCST004133	0.5239	0.5371	AL139246.5_chr1:2565210:C_G	0.9899	NA	AL139246.5	0.0002238	2.532e-13	caffeine	Neuroblast	GCST004133	AL139246.5_chr1:2565210:C_G	Ulcerative colitis
1	METTL27, GCST004133	0.7032	0.9895	METTL27_chr7:73838777:A_G	0.0715	NA	METTL27	1.077e-06	1.433e-06	caffeine	Neuroblast	GCST004133	METTL27_chr7:73838777:A_G	Ulcerative colitis
1	AC022915.2, GCST004133	0.905	0.9497	AC022915.2_chr8:48473470:C_T	0.8136	NA	AC022915.2	5.428e-08	2.051e-05	caffeine	Neuroblast	GCST004133	AC022915.2_chr8:48473470:C_T	Ulcerative colitis
1	INA, GCST004133	0.6335	0.6473	INA_chr10:103206414:C_T	0.2826	NA	INA	1.832e-05	0.0001363	caffeine	Retinal pigment cells	GCST004133	INA_chr10:103206414:C_T	Ulcerative colitis
1	METTL27, GCST004133	0.7047	0.9917	METTL27_chr7:73838777:A_G	0.0714	NA	METTL27	2.165e-08	1.433e-06	caffeine	Squamous epithelial cells	GCST004133	METTL27_chr7:73838777:A_G	Ulcerative colitis
1	AC022915.2, GCST004133	0.8457	0.9173	AC022915.2_chr8:48452432:A_C	0.8932	NA	AC022915.2	6.878e-07	4.303e-05	caffeine	Stromal cells	GCST004133	AC022915.2_chr8:48452432:A_C	Ulcerative colitis
1	AC126773.6, GCST004133	0.7733	0.9993	AC126773.6_chr16:68553789:T_A	0.0431	NA	AC126773.6	1.183e-05	1.414e-08	caffeine	iPSCs	GCST004133	AC126773.6_chr16:68553789:T_A	Ulcerative colitis
1	METTL27, GCST004133	0.6471	0.8924	METTL27_chr7:73816614:G_A	0.1566	NA	METTL27	1.148e-05	1.819e-06	control	Ciliated epithelial cells	GCST004133	METTL27_chr7:73816614:G_A	Ulcerative colitis
1	HADH, GCST004133	0.5548	0.7788	HADH_chr4:108043950:A_G	0.3677	NA	HADH	1.003e-05	1.741e-05	control	ENS glia	GCST004133	HADH_chr4:108043950:A_G	Ulcerative colitis
1	TET2, GCST004133	0.5654	0.5828	TET2_chr4:105173270:G_A	0.8996	NA	TET2	0.000276	4.054e-06	control	ENS glia	GCST004133	TET2_chr4:105173270:G_A	Ulcerative colitis
1	METTL27, GCST004133	0.7047	0.9917	METTL27_chr7:73838777:A_G	0.0715	NA	METTL27	2.234e-09	1.433e-06	control	ENS glia	GCST004133	METTL27_chr7:73838777:A_G	Ulcerative colitis
1	AL139022.1, GCST004133	0.4473	0.5138	AL139022.1_chr14:65087221:C_T	0.9936	NA	AL139022.1	1.352e-07	0.0003539	control	ENS glia	GCST004133	AL139022.1_chr14:65087221:C_T	Ulcerative colitis
1	RNF123, GCST004133	0.6969	0.7376	RNF123_chr3:49668079:T_A	0.2251	NA	RNF123	4.59e-05	2.462e-21	control	Epicardial fat cells	GCST004133	RNF123_chr3:49668079:T_A	Ulcerative colitis
1	RGS14, GCST004133	0.6615	0.6813	RGS14_chr5:177371039:T_G	0.7895	NA	RGS14	9.878e-06	9.675e-08	control	Neuroblast	GCST004133	RGS14_chr5:177371039:T_G	Ulcerative colitis
1	AC022915.2, GCST004133	0.2792	0.5241	AC022915.2_chr8:48473470:C_T	0.8275	NA	AC022915.2	5.324e-07	2.051e-05	control	Neuroblast	GCST004133	AC022915.2_chr8:48473470:C_T	Ulcerative colitis
1	MMP24OS, GCST004133	0.8824	0.9296	MMP24OS_chr20:35275830:A_G	0.2156	NA	MMP24OS	2.226e-06	1.729e-05	control	Neuroblast	GCST004133	MMP24OS_chr20:35275830:A_G	Ulcerative colitis
1	NR3C1, GCST004133	0.5966	0.6922	NR3C1_chr5:143445257:A_G	0.1983	NA	NR3C1	4.744e-05	3.638e-05	control	Squamous epithelial cells	GCST004133	NR3C1_chr5:143445257:A_G	Ulcerative colitis
1	CENPO, GCST004133	0.8216	0.848	CENPO_chr2:24794488:G_T	0.8817	NA	CENPO	2.149e-05	7.76e-06	control	Stromal cells	GCST004133	CENPO_chr2:24794488:G_T	Ulcerative colitis
1	METTL27, GCST004133	0.7375	0.9927	METTL27_chr7:73838940:A_G	0.0974	NA	METTL27	9.006e-08	8.387e-07	control	Stromal cells	GCST004133	METTL27_chr7:73838940:A_G	Ulcerative colitis
1	AL078581.4, GCST004133	0.4939	0.5952	AL078581.4_chr6:149513942:G_A	0.5348	NA	AL078581.4	1.044e-06	0.0003964	etoh	Ciliated epithelial cells	GCST004133	AL078581.4_chr6:149513942:G_A	Ulcerative colitis
1	METTL27, GCST004133	0.7045	0.9917	METTL27_chr7:73838777:A_G	0.0713	NA	METTL27	6.208e-09	1.433e-06	etoh	ENS glia	GCST004133	METTL27_chr7:73838777:A_G	Ulcerative colitis
1	KDELR2, GCST004133	0.484	0.5287	KDELR2_chr7:6488011:C_T	0.507	NA	KDELR2	1.015e-05	2.237e-05	etoh	ENS glia	GCST004133	KDELR2_chr7:6488011:C_T	Ulcerative colitis
1	MSL1, GCST004133	0.7993	0.8191	MSL1_chr17:40024915:T_C	0.5346	NA	MSL1	0.0003723	9.255e-07	etoh	Epicardial fat cells	GCST004133	MSL1_chr17:40024915:T_C	Ulcerative colitis
1	KRI1, GCST004133	0.592	0.6205	KRI1_chr19:10479832:C_G	0.7565	NA	KRI1	0.0006773	9.91e-08	etoh	Epicardial fat cells	GCST004133	KRI1_chr19:10479832:C_G	Ulcerative colitis
1	METTL27, GCST004133	0.3987	0.5566	METTL27_chr7:73838777:A_G	0.0581	NA	METTL27	2.355e-05	1.433e-06	etoh	Hepatoblasts	GCST004133	METTL27_chr7:73838777:A_G	Ulcerative colitis
1	ORMDL3, GCST004133	0.7367	0.7761	ORMDL3_chr17:39884510:G_A	0.1823	NA	ORMDL3	3.953e-05	7.175e-18	etoh	Hepatoblasts	GCST004133	ORMDL3_chr17:39884510:G_A	Ulcerative colitis
1	DVL1, GCST004133	0.3563	0.5502	DVL1_chr1:1424102:G_T	0.9844	NA	DVL1	9.157e-05	0.000206	etoh	Intestinal epithelial cells	GCST004133	DVL1_chr1:1424102:G_T	Ulcerative colitis
1	TMA7, GCST004133	0.5167	0.5676	TMA7_chr3:48503583:A_C	0.561	NA	TMA7	0.0007697	1.382e-05	etoh	Intestinal epithelial cells	GCST004133	TMA7_chr3:48503583:A_C	Ulcerative colitis
1	BAG6, GCST004133	0.9324	0.9552	BAG6_chr6:31704465:A_G	0.3718	NA	BAG6	6.428e-05	1.703e-12	etoh	Intestinal epithelial cells	GCST004133	BAG6_chr6:31704465:A_G	Ulcerative colitis
1	LNX2, GCST004133	0.4086	0.5094	LNX2_chr13:27549453:C_A	1	NA	LNX2	6.389e-06	0.0007835	etoh	Intestinal epithelial cells	GCST004133	LNX2_chr13:27549453:C_A	Ulcerative colitis
1	MRM3, GCST004133	0.4803	0.5284	MRM3_chr17:874641:G_C	0.4907	NA	MRM3	0.0001537	0.0003737	etoh	Intestinal epithelial cells	GCST004133	MRM3_chr17:874641:G_C	Ulcerative colitis
1	SPIN1, GCST004133	0.4972	0.5024	SPIN1_chr9:88293206:A_C	0.9918	NA	SPIN1	6.705e-06	0.0006084	etoh	Myeloid cells	GCST004133	SPIN1_chr9:88293206:A_C	Ulcerative colitis
1	METTL27, GCST004133	0.7047	0.9917	METTL27_chr7:73838777:A_G	0.0715	NA	METTL27	8.983e-09	1.433e-06	etoh	Neuroblast	GCST004133	METTL27_chr7:73838777:A_G	Ulcerative colitis
1	AC022915.2, GCST004133	0.5301	0.5737	AC022915.2_chr8:48470148:T_C	0.1595	NA	AC022915.2	4.508e-05	2.075e-05	etoh	Neuroblast	GCST004133	AC022915.2_chr8:48470148:T_C	Ulcerative colitis
1	MMP24OS, GCST004133	0.8484	0.8857	MMP24OS_chr20:35281364:T_C	0.2447	NA	MMP24OS	5.011e-06	2.128e-05	etoh	Neuroblast	GCST004133	MMP24OS_chr20:35281364:T_C	Ulcerative colitis
1	ITPKB, GCST004133	0.5287	0.5364	ITPKB_chr1:226799625:T_C	0.9189	NA	ITPKB	0.0002309	3.447e-06	etoh	Retinal pigment cells	GCST004133	ITPKB_chr1:226799625:T_C	Ulcerative colitis
1	ARPC2, GCST004133	0.4307	0.7787	ARPC2_chr2:218268414:A_G	0.2873	NA	ARPC2	6.113e-05	2.22e-06	etoh	Squamous epithelial cells	GCST004133	ARPC2_chr2:218268414:A_G	Ulcerative colitis
1	FAM149A, GCST004133	0.737	0.7918	FAM149A_chr4:186133493:G_A	0.2406	NA	FAM149A	4.385e-06	0.0001242	etoh	Squamous epithelial cells	GCST004133	FAM149A_chr4:186133493:G_A	Ulcerative colitis
1	METTL27, GCST004133	0.6988	0.9836	METTL27_chr7:73838777:A_G	0.0709	NA	METTL27	2.579e-06	1.433e-06	etoh	Squamous epithelial cells	GCST004133	METTL27_chr7:73838777:A_G	Ulcerative colitis
1	METTL27, GCST004133	0.7047	0.9916	METTL27_chr7:73838777:A_G	0.0713	NA	METTL27	1.485e-07	1.433e-06	etoh	Stromal cells	GCST004133	METTL27_chr7:73838777:A_G	Ulcerative colitis
1	CXCL5, GCST004133	0.541	0.5726	CXCL5_chr4:73984906:T_C	0.0911	NA	CXCL5	0.0009886	3.817e-07	etoh	Vascular endothelial cells	GCST004133	CXCL5_chr4:73984906:T_C	Ulcerative colitis
1	PRSS45P, GCST004133	0.511	0.5414	PRSS45P_chr3:46742147:T_C	0.1393	NA	PRSS45P	0.000196	3.689e-05	etoh	iPSCs	GCST004133	PRSS45P_chr3:46742147:T_C	Ulcerative colitis
1	METTL27, GCST004133	0.7046	0.9916	METTL27_chr7:73838777:A_G	0.0715	NA	METTL27	2.811e-07	1.433e-06	etoh	iPSCs	GCST004133	METTL27_chr7:73838777:A_G	Ulcerative colitis
1	STAT3, GCST004133	0.4523	0.523	STAT3_chr17:42362183:A_G	0.2721	NA	STAT3	0.0008145	6.202e-11	etoh	iPSCs	GCST004133	STAT3_chr17:42362183:A_G	Ulcerative colitis
1	EIF6, GCST004133	0.8509	0.8894	EIF6_chr20:35281110:T_G	0.3802	NA	EIF6	9.389e-06	2.259e-05	etoh	iPSCs	GCST004133	EIF6_chr20:35281110:T_G	Ulcerative colitis
1	METTL27, GCST004133	0.5067	0.7142	METTL27_chr7:73838940:A_G	0.0806	NA	METTL27	4.068e-05	8.387e-07	nicotine	Ciliated epithelial cells	GCST004133	METTL27_chr7:73838940:A_G	Ulcerative colitis
1	GBP1, GCST004133	0.4382	0.5025	GBP1_chr1:89065709:C_T	0.1319	NA	GBP1	9.772e-09	0.000488	nicotine	ENS glia	GCST004133	GBP1_chr1:89065709:C_T	Ulcerative colitis
1	CCR1, GCST004133	0.5426	0.6721	CCR1_chr3:46217411:T_C	0.8973	NA	CCR1	1.561e-08	0.0001984	nicotine	ENS glia	GCST004133	CCR1_chr3:46217411:T_C	Ulcerative colitis
1	RGS14, GCST004133	0.8067	0.8318	RGS14_chr5:177371039:T_G	0.6281	NA	RGS14	2.792e-05	9.675e-08	nicotine	ENS glia	GCST004133	RGS14_chr5:177371039:T_G	Ulcerative colitis
1	METTL27, GCST004133	0.703	0.9887	METTL27_chr7:73838777:A_G	0.0706	NA	METTL27	4.455e-07	1.433e-06	nicotine	ENS glia	GCST004133	METTL27_chr7:73838777:A_G	Ulcerative colitis
1	KDELR2, GCST004133	0.5086	0.5531	KDELR2_chr7:6493689:A_G	0.204	NA	KDELR2	4.187e-05	1.169e-05	nicotine	ENS glia	GCST004133	KDELR2_chr7:6493689:A_G	Ulcerative colitis
1	EMSY, GCST004133	0.8518	0.9211	EMSY_chr11:76534518:G_A	0.6551	NA	EMSY	7.295e-05	1.374e-08	nicotine	ENS glia	GCST004133	EMSY_chr11:76534518:G_A	Ulcerative colitis
1	MMP24OS, GCST004133	0.8799	0.9172	MMP24OS_chr20:35275830:A_G	0.1802	NA	MMP24OS	2.176e-06	1.729e-05	nicotine	ENS glia	GCST004133	MMP24OS_chr20:35275830:A_G	Ulcerative colitis
1	UBE2L3, GCST004133	0.7429	0.8354	UBE2L3_chr22:21627960:T_C	0.6146	NA	UBE2L3	2.33e-05	1.114e-05	nicotine	ENS glia	GCST004133	UBE2L3_chr22:21627960:T_C	Ulcerative colitis
1	CAVIN1, GCST004133	0.6942	0.7316	CAVIN1_chr17:42362183:A_G	0.818	NA	CAVIN1	5.197e-05	6.202e-11	nicotine	Hepatoblasts	GCST004133	CAVIN1_chr17:42362183:A_G	Ulcerative colitis
1	RGS19, GCST004133	0.6646	0.6864	RGS19_chr20:64080700:T_C	0.4982	NA	RGS19	0.0006209	4.327e-07	nicotine	Myeloid cells	GCST004133	RGS19_chr20:64080700:T_C	Ulcerative colitis
1	RGS14, GCST004133	0.9341	0.9699	RGS14_chr5:177372991:T_C	0.6997	NA	RGS14	3.003e-07	1.67e-07	nicotine	Neuroblast	GCST004133	RGS14_chr5:177372991:T_C	Ulcerative colitis
1	ARSI, GCST004133	0.809	0.8193	ARSI_chr5:150245836:C_G	0.543	NA	ARSI	5.616e-05	6.087e-07	nicotine	Neuroblast	GCST004133	ARSI_chr5:150245836:C_G	Ulcerative colitis
1	RNASET2, GCST004133	0.693	0.9082	RNASET2_chr6:167001952:C_A	0.1569	NA	RNASET2	1.407e-05	6.602e-06	nicotine	Neuroblast	GCST004133	RNASET2_chr6:167001952:C_A	Ulcerative colitis
1	METTL27, GCST004133	0.5858	0.8234	METTL27_chr7:73838777:A_G	0.0665	NA	METTL27	1.237e-05	1.433e-06	nicotine	Neuroblast	GCST004133	METTL27_chr7:73838777:A_G	Ulcerative colitis
1	AC022915.2, GCST004133	0.6061	0.765	AC022915.2_chr8:48473470:C_T	0.7659	NA	AC022915.2	1.324e-06	2.051e-05	nicotine	Neuroblast	GCST004133	AC022915.2_chr8:48473470:C_T	Ulcerative colitis
1	DCTPP1, GCST004133	0.7016	0.7222	DCTPP1_chr16:30458598:C_T	0.8183	NA	DCTPP1	1.953e-06	1.147e-06	nicotine	Neuroblast	GCST004133	DCTPP1_chr16:30458598:C_T	Ulcerative colitis
1	MMP24OS, GCST004133	0.5602	0.5924	MMP24OS_chr20:35275830:A_G	0.194	NA	MMP24OS	3.229e-05	1.729e-05	nicotine	Neuroblast	GCST004133	MMP24OS_chr20:35275830:A_G	Ulcerative colitis
1	NPIPB6, GCST004133	0.675	0.7102	NPIPB6_chr16:28335819:A_C	0.8999	NA	NPIPB6	9.492e-06	2.509e-06	nicotine	Neuron	GCST004133	NPIPB6_chr16:28335819:A_C	Ulcerative colitis
1	PLEKHH3, GCST004133	0.7453	0.7666	PLEKHH3_chr17:42583059:C_G	0.558	NA	PLEKHH3	6.872e-06	1.265e-08	nicotine	Squamous epithelial cells	GCST004133	PLEKHH3_chr17:42583059:C_G	Ulcerative colitis
1	EVX1-AS, GCST004133	0.5114	0.5245	EVX1-AS_chr7:27192143:C_T	0.6556	NA	EVX1-AS	0.0003484	1.264e-07	nicotine	Stromal cells	GCST004133	EVX1-AS_chr7:27192143:C_T	Ulcerative colitis
1	ZFP90, GCST004133	0.4696	0.5973	ZFP90_chr16:68553789:T_A	0.0465	NA	ZFP90	0.0001089	1.414e-08	nicotine	Stromal cells	GCST004133	ZFP90_chr16:68553789:T_A	Ulcerative colitis
1	AC012568.1, GCST004133	0.6525	0.6755	AC012568.1_chr15:67171675:A_G	0.7228	NA	AC012568.1	0.000161	3.034e-08	nicotine	iPSCs	GCST004133	AC012568.1_chr15:67171675:A_G	Ulcerative colitis
1	AAK1, GCST004599	0.9706	0.982	AAK1_chr2:69721133:C_G	0.7898	NA	AAK1	2.324e-05	3.882e-11	caffeine	Ciliated epithelial cells	GCST004599	AAK1_chr2:69721133:C_G	Mean platelet volume
1	AC016876.1, GCST004599	0.6055	0.6178	AC016876.1_chr17:7491649:A_G	0.9974	NA	AC016876.1	0.0003454	6.656e-08	caffeine	Ciliated epithelial cells	GCST004599	AC016876.1_chr17:7491649:A_G	Mean platelet volume
1	TCF19, GCST004599	0.7561	0.9165	TCF19_chr6:31109201:C_G	0.5397	NA	TCF19	0.0001272	2.485e-29	caffeine	ENS glia	GCST004599	TCF19_chr6:31109201:C_G	Mean platelet volume
1	KDELR2, GCST004599	0.9815	0.9867	KDELR2_chr7:6462736:T_C	0.8479	NA	KDELR2	1.087e-05	4.524e-15	caffeine	ENS glia	GCST004599	KDELR2_chr7:6462736:T_C	Mean platelet volume
1	GNRH1, GCST004599	0.3378	0.5581	GNRH1_chr8:25436831:A_G	0.0916	NA	GNRH1	8.1e-06	2.67e-05	caffeine	ENS glia	GCST004599	GNRH1_chr8:25436831:A_G	Mean platelet volume
1	AP002812.2, GCST004599	0.6182	0.8104	AP002812.2_chr11:77784102:G_C	0.1691	NA	AP002812.2	5.032e-06	7.049e-07	caffeine	ENS glia	GCST004599	AP002812.2_chr11:77784102:G_C	Mean platelet volume
1	AQP11, GCST004599	0.4566	0.6391	AQP11_chr11:77610267:T_C	0.0753	NA	AQP11	3.982e-05	6.575e-07	caffeine	ENS glia	GCST004599	AQP11_chr11:77610267:T_C	Mean platelet volume
1	GRTP1, GCST004599	0.8722	0.883	GRTP1_chr13:113362571:G_C	0.4291	NA	GRTP1	8.425e-05	1.534e-40	caffeine	ENS glia	GCST004599	GRTP1_chr13:113362571:G_C	Mean platelet volume
1	TPPP3, GCST004599	0.6232	0.9212	TPPP3_chr16:67413352:C_G	0.0775	NA	TPPP3	5.067e-06	4.991e-06	caffeine	ENS glia	GCST004599	TPPP3_chr16:67413352:C_G	Mean platelet volume
1	ALOX12-AS1, GCST004599	0.6406	0.6455	ALOX12-AS1_chr17:7007669:G_C	0.998	NA	ALOX12-AS1	1.675e-06	3.665e-05	caffeine	ENS glia	GCST004599	ALOX12-AS1_chr17:7007669:G_C	Mean platelet volume
1	AC023090.1, GCST004599	0.6538	0.6888	AC023090.1_chr18:79438217:T_C	0.3618	NA	AC023090.1	5.147e-05	7.736e-12	caffeine	ENS glia	GCST004599	AC023090.1_chr18:79438217:T_C	Mean platelet volume
1	DMPK, GCST004599	0.9622	0.9998	DMPK_chr19:45732610:T_C	0.5631	NA	DMPK	7.429e-07	4.393e-10	caffeine	ENS glia	GCST004599	DMPK_chr19:45732610:T_C	Mean platelet volume
1	KDELR2, GCST004599	0.8119	0.8217	KDELR2_chr7:6462736:T_C	0.7316	NA	KDELR2	0.000812	4.524e-15	caffeine	Epicardial fat cells	GCST004599	KDELR2_chr7:6462736:T_C	Mean platelet volume
1	WDR45B, GCST004599	0.5673	0.6199	WDR45B_chr17:82577068:A_T	0.7201	NA	WDR45B	5.382e-05	5.126e-07	caffeine	Epicardial fat cells	GCST004599	WDR45B_chr17:82577068:A_T	Mean platelet volume
1	STX1A, GCST004599	0.9787	0.99	STX1A_chr7:73733264:C_G	0.4847	NA	STX1A	2.948e-05	5.539e-10	caffeine	Intestinal epithelial cells	GCST004599	STX1A_chr7:73733264:C_G	Mean platelet volume
1	AL606491.1, GCST004599	0.9273	0.9628	AL606491.1_chr1:25565807:G_T	0.3176	NA	AL606491.1	1.752e-05	7.632e-25	caffeine	Neuroblast	GCST004599	AL606491.1_chr1:25565807:G_T	Mean platelet volume
1	CNOT9, GCST004599	0.8951	0.9919	CNOT9_chr2:218469913:C_T	0.0804	NA	CNOT9	7.778e-06	2.654e-09	caffeine	Neuroblast	GCST004599	CNOT9_chr2:218469913:C_T	Mean platelet volume
1	SLC22A5, GCST004599	0.6537	0.6747	SLC22A5_chr5:132369766:C_G	0.3902	NA	SLC22A5	3.664e-05	3.763e-33	caffeine	Neuroblast	GCST004599	SLC22A5_chr5:132369766:C_G	Mean platelet volume
1	NDUFAF2, GCST004599	0.406	0.5778	NDUFAF2_chr5:61012137:A_G	0.5415	NA	NDUFAF2	0.0002337	5.745e-25	caffeine	Neuroblast	GCST004599	NDUFAF2_chr5:61012137:A_G	Mean platelet volume
1	GRTP1, GCST004599	0.994	1	GRTP1_chr13:113362571:G_C	0.4292	NA	GRTP1	1.638e-08	1.534e-40	caffeine	Neuroblast	GCST004599	GRTP1_chr13:113362571:G_C	Mean platelet volume
1	ANKRD13B, GCST004599	0.4715	0.5097	ANKRD13B_chr17:29536688:A_G	0.3264	NA	ANKRD13B	9.245e-05	3.43e-298	caffeine	Neuroblast	GCST004599	ANKRD13B_chr17:29536688:A_G	Mean platelet volume
1	GET1, GCST004599	0.502	0.5334	GET1_chr21:39369920:A_C	0.7305	NA	GET1	0.0003495	2.485e-06	caffeine	Neuroblast	GCST004599	GET1_chr21:39369920:A_C	Mean platelet volume
1	DEGS1, GCST004599	0.5856	0.6213	DEGS1_chr1:224077561:G_C	0.5022	NA	DEGS1	4.835e-05	1.864e-06	caffeine	Neuron	GCST004599	DEGS1_chr1:224077561:G_C	Mean platelet volume
1	CNOT9, GCST004599	0.409	0.6225	CNOT9_chr2:218469913:C_T	0.0757	NA	CNOT9	2.829e-05	2.654e-09	caffeine	Neuron	GCST004599	CNOT9_chr2:218469913:C_T	Mean platelet volume
1	ZNF747, GCST004599	0.5746	0.5829	ZNF747_chr16:30436205:G_C	0.8654	NA	ZNF747	4.466e-05	6.313e-08	caffeine	Retinal neurons	GCST004599	ZNF747_chr16:30436205:G_C	Mean platelet volume
1	KDELR2, GCST004599	0.4441	0.5704	KDELR2_chr7:6462736:T_C	0.7982	NA	KDELR2	0.001403	4.524e-15	caffeine	Squamous epithelial cells	GCST004599	KDELR2_chr7:6462736:T_C	Mean platelet volume
1	WDR5, GCST004599	0.6877	0.7989	WDR5_chr9:134072392:G_T	0.1085	NA	WDR5	5.586e-05	2.308e-39	caffeine	Squamous epithelial cells	GCST004599	WDR5_chr9:134072392:G_T	Mean platelet volume
1	BRF1, GCST004599	0.6168	0.6462	BRF1_chr14:105291229:G_A	0.6262	NA	BRF1	5.294e-05	2.645e-28	caffeine	Stromal cells	GCST004599	BRF1_chr14:105291229:G_A	Mean platelet volume
1	PDHB, GCST004599	0.5775	0.7557	PDHB_chr3:58346719:G_A	0.2038	NA	PDHB	0.0001006	3.002e-10	caffeine	Vascular endothelial cells	GCST004599	PDHB_chr3:58346719:G_A	Mean platelet volume
1	SORT1, GCST004599	0.4694	0.5812	SORT1_chr1:109424702:C_A	0.044	NA	SORT1	3.477e-05	6.116e-05	control	ENS glia	GCST004599	SORT1_chr1:109424702:C_A	Mean platelet volume
1	NDUFAF2, GCST004599	0.7093	0.7956	NDUFAF2_chr5:61012137:A_G	0.5498	NA	NDUFAF2	3.095e-05	5.745e-25	control	ENS glia	GCST004599	NDUFAF2_chr5:61012137:A_G	Mean platelet volume
1	AP002812.2, GCST004599	0.7443	0.9394	AP002812.2_chr11:77969412:G_A	0.0872	NA	AP002812.2	3.743e-06	4.117e-07	control	ENS glia	GCST004599	AP002812.2_chr11:77969412:G_A	Mean platelet volume
1	CWC15, GCST004599	0.5997	0.6179	CWC15_chr11:95062591:G_A	0.904	NA	CWC15	1.718e-05	2.436e-08	control	ENS glia	GCST004599	CWC15_chr11:95062591:G_A	Mean platelet volume
1	DMPK, GCST004599	0.8727	0.9855	DMPK_chr19:45781262:G_A	0.1199	NA	DMPK	2.035e-06	3.193e-09	control	ENS glia	GCST004599	DMPK_chr19:45781262:G_A	Mean platelet volume
1	C7orf50, GCST004599	0.4858	0.5123	C7orf50_chr7:1050869:G_A	0.7128	NA	C7orf50	4.724e-05	1.418e-06	control	Neuroblast	GCST004599	C7orf50_chr7:1050869:G_A	Mean platelet volume
1	TUFM, GCST004599	0.6974	0.7475	TUFM_chr16:28884339:G_A	0.3501	NA	TUFM	8.032e-06	5.228e-08	control	Neuroblast	GCST004599	TUFM_chr16:28884339:G_A	Mean platelet volume
1	HTT, GCST004599	0.7223	0.7635	HTT_chr4:3062090:C_T	0.9897	NA	HTT	2.554e-05	1.141e-06	control	Neuron	GCST004599	HTT_chr4:3062090:C_T	Mean platelet volume
1	RPN1, GCST004599	0.4861	0.9125	RPN1_chr3:128679083:C_T	0.4587	NA	RPN1	7.261e-07	4.501e-06	control	Retinal neurons	GCST004599	RPN1_chr3:128679083:C_T	Mean platelet volume
1	NDUFAF2, GCST004599	0.7489	0.8393	NDUFAF2_chr5:61012137:A_G	0.5369	NA	NDUFAF2	4.197e-05	5.745e-25	control	Stromal cells	GCST004599	NDUFAF2_chr5:61012137:A_G	Mean platelet volume
1	PICALM, GCST004599	0.7874	0.834	PICALM_chr11:86042439:A_T	0.45	NA	PICALM	0.000315	6.318e-08	control	iPSCs	GCST004599	PICALM_chr11:86042439:A_T	Mean platelet volume
1	ATP5F1B, GCST004599	0.9632	0.974	ATP5F1B_chr12:56625659:T_C	0.6896	NA	ATP5F1B	3.133e-05	5.73e-98	control	iPSCs	GCST004599	ATP5F1B_chr12:56625659:T_C	Mean platelet volume
1	PLXNB2, GCST004599	0.5505	0.5959	PLXNB2_chr22:50208946:C_T	0.4653	NA	PLXNB2	4.282e-06	4.913e-05	control	iPSCs	GCST004599	PLXNB2_chr22:50208946:C_T	Mean platelet volume
1	NARF, GCST004599	0.8391	0.8927	NARF_chr17:82521227:T_C	0.1549	NA	NARF	0.0001401	2.181e-07	etoh	ENS glia	GCST004599	NARF_chr17:82521227:T_C	Mean platelet volume
1	DMPK, GCST004599	0.9052	0.9866	DMPK_chr19:45732610:T_C	0.2862	NA	DMPK	7.52e-06	4.393e-10	etoh	ENS glia	GCST004599	DMPK_chr19:45732610:T_C	Mean platelet volume
1	UROD, GCST004599	0.5098	0.605	UROD_chr1:45080592:G_A	0.151	NA	UROD	0.001219	2.582e-07	etoh	Epicardial fat cells	GCST004599	UROD_chr1:45080592:G_A	Mean platelet volume
1	REEP1, GCST004599	0.681	0.7055	REEP1_chr2:86285865:G_A	0.5464	NA	REEP1	5.097e-05	2.359e-05	etoh	Epicardial fat cells	GCST004599	REEP1_chr2:86285865:G_A	Mean platelet volume
1	MEF2C, GCST004599	0.9773	0.9775	MEF2C_chr5:88871824:A_G	1	NA	MEF2C	9.091e-05	7.408e-26	etoh	Epicardial fat cells	GCST004599	MEF2C_chr5:88871824:A_G	Mean platelet volume
1	CCDC92, GCST004599	0.9118	0.9224	CCDC92_chr12:124027087:T_G	0.5634	NA	CCDC92	0.0003121	2.828e-10	etoh	Epicardial fat cells	GCST004599	CCDC92_chr12:124027087:T_G	Mean platelet volume
1	DPEP1, GCST004599	0.5707	0.5865	DPEP1_chr16:89579549:G_C	0.4855	NA	DPEP1	0.0008812	4.128e-07	etoh	Epicardial fat cells	GCST004599	DPEP1_chr16:89579549:G_C	Mean platelet volume
1	WWP2, GCST004599	0.6163	0.6462	WWP2_chr16:69862106:C_T	0.1567	NA	WWP2	0.002983	5.321e-07	etoh	Epicardial fat cells	GCST004599	WWP2_chr16:69862106:C_T	Mean platelet volume
1	MYPOP, GCST004599	0.4007	0.7308	MYPOP_chr19:45844284:G_T	0.1237	NA	MYPOP	2.018e-06	3.737e-05	etoh	Epicardial fat cells	GCST004599	MYPOP_chr19:45844284:G_T	Mean platelet volume
1	KDELR2, GCST004599	0.8079	0.9024	KDELR2_chr7:6462736:T_C	0.7299	NA	KDELR2	0.0002838	4.524e-15	etoh	Hepatoblasts	GCST004599	KDELR2_chr7:6462736:T_C	Mean platelet volume
1	PRELID3B, GCST004599	0.8023	0.8139	PRELID3B_chr20:59022590:A_G	0.9978	NA	PRELID3B	0.0001056	9.627e-57	etoh	Hepatoblasts	GCST004599	PRELID3B_chr20:59022590:A_G	Mean platelet volume
1	TET2, GCST004599	0.7412	0.7522	TET2_chr4:105114278:A_C	0.9919	NA	TET2	0.001041	3.355e-12	etoh	Intestinal epithelial cells	GCST004599	TET2_chr4:105114278:A_C	Mean platelet volume
1	BAG6, GCST004599	0.9289	0.9553	BAG6_chr6:31724609:C_G	0.9375	NA	BAG6	6.428e-05	3.583e-31	etoh	Intestinal epithelial cells	GCST004599	BAG6_chr6:31724609:C_G	Mean platelet volume
1	CLIP1, GCST004599	0.5648	0.5953	CLIP1_chr12:122477739:G_A	0.9982	NA	CLIP1	6.9e-05	9.573e-26	etoh	Myeloid cells	GCST004599	CLIP1_chr12:122477739:G_A	Mean platelet volume
1	C5orf56, GCST004599	0.5783	0.5985	C5orf56_chr5:132369766:C_G	0.3693	NA	C5orf56	9.988e-05	3.763e-33	etoh	Neuroblast	GCST004599	C5orf56_chr5:132369766:C_G	Mean platelet volume
1	AL590062.1, GCST004599	0.8844	0.9642	AL590062.1_chr6:26994501:A_G	0.3406	NA	AL590062.1	7.441e-07	1.618e-06	etoh	Neuroblast	GCST004599	AL590062.1_chr6:26994501:A_G	Mean platelet volume
1	TUFM, GCST004599	0.4251	0.6549	TUFM_chr16:28930159:C_T	0.946	NA	TUFM	0.0001064	4.093e-09	etoh	Neuroblast	GCST004599	TUFM_chr16:28930159:C_T	Mean platelet volume
1	ULK2, GCST004599	0.8669	0.9465	ULK2_chr17:19911973:G_C	0.1129	NA	ULK2	5.871e-05	2.74e-13	etoh	Retinal neurons	GCST004599	ULK2_chr17:19911973:G_C	Mean platelet volume
1	ESYT2, GCST004599	0.4474	0.8873	ESYT2_chr7:158780582:G_A	0.4276	NA	ESYT2	4.263e-05	5.015e-24	etoh	Squamous epithelial cells	GCST004599	ESYT2_chr7:158780582:G_A	Mean platelet volume
1	GRTP1, GCST004599	0.9725	0.9792	GRTP1_chr13:113362571:G_C	0.4292	NA	GRTP1	6.105e-06	1.534e-40	etoh	Stromal cells	GCST004599	GRTP1_chr13:113362571:G_C	Mean platelet volume
1	GCH1, GCST004599	0.5474	0.5626	GCH1_chr14:54976884:A_G	0.9619	NA	GCH1	4.02e-05	9.112e-11	etoh	Stromal cells	GCST004599	GCH1_chr14:54976884:A_G	Mean platelet volume
1	PDLIM5, GCST004599	0.9292	0.9989	PDLIM5_chr4:94542805:G_T	0.224	NA	PDLIM5	1.892e-05	2.724e-09	etoh	Vascular endothelial cells	GCST004599	PDLIM5_chr4:94542805:G_T	Mean platelet volume
1	STXBP5-AS1, GCST004599	0.679	0.7585	STXBP5-AS1_chr6:147184693:T_G	0.2373	NA	STXBP5-AS1	4.824e-05	2.191e-05	etoh	Vascular endothelial cells	GCST004599	STXBP5-AS1_chr6:147184693:T_G	Mean platelet volume
1	WDR60, GCST004599	0.588	0.6568	WDR60_chr7:158833338:G_A	0.2303	NA	WDR60	0.001818	3.315e-25	etoh	Vascular endothelial cells	GCST004599	WDR60_chr7:158833338:G_A	Mean platelet volume
1	UBE2C, GCST004599	0.6322	0.81	UBE2C_chr20:45774047:C_T	0.1698	NA	UBE2C	6.437e-05	2.413e-13	etoh	Vascular endothelial cells	GCST004599	UBE2C_chr20:45774047:C_T	Mean platelet volume
1	PIM3, GCST004599	0.6084	0.7247	PIM3_chr22:49890697:A_G	0.3413	NA	PIM3	8.741e-05	3.093e-09	etoh	Vascular endothelial cells	GCST004599	PIM3_chr22:49890697:A_G	Mean platelet volume
1	USP37, GCST004599	0.5541	0.7208	USP37_chr2:218469913:C_T	0.0711	NA	USP37	0.0007347	2.654e-09	etoh	iPSCs	GCST004599	USP37_chr2:218469913:C_T	Mean platelet volume
1	PROSER2, GCST004599	0.5913	0.6301	PROSER2_chr10:11862835:A_C	0.5034	NA	PROSER2	0.0003165	9.493e-18	etoh	iPSCs	GCST004599	PROSER2_chr10:11862835:A_C	Mean platelet volume
1	DAZAP2, GCST004599	0.533	0.5913	DAZAP2_chr12:51269431:T_C	0.2304	NA	DAZAP2	0.0002001	2.106e-26	etoh	iPSCs	GCST004599	DAZAP2_chr12:51269431:T_C	Mean platelet volume
1	RIPOR1, GCST004599	0.7611	0.8408	RIPOR1_chr16:67472212:C_T	0.9446	NA	RIPOR1	3.494e-05	1.169e-06	etoh	iPSCs	GCST004599	RIPOR1_chr16:67472212:C_T	Mean platelet volume
1	LRRC37A2, GCST004599	0.48	0.5009	LRRC37A2_chr17:46539546:T_A	0.6168	NA	LRRC37A2	0.0005595	3.067e-07	etoh	iPSCs	GCST004599	LRRC37A2_chr17:46539546:T_A	Mean platelet volume
1	PPP1R15A, GCST004599	0.6995	0.7104	PPP1R15A_chr19:48775046:G_A	0.999	NA	PPP1R15A	0.0009629	3.282e-08	etoh	iPSCs	GCST004599	PPP1R15A_chr19:48775046:G_A	Mean platelet volume
1	PABPC1L, GCST004599	0.4886	0.5325	PABPC1L_chr20:44903747:A_G	0.1977	NA	PABPC1L	0.0002864	1.456e-09	etoh	iPSCs	GCST004599	PABPC1L_chr20:44903747:A_G	Mean platelet volume
1	GCC2, GCST004599	0.7581	0.9513	GCC2_chr2:108479430:T_C	0.0468	NA	GCC2	6.659e-06	1.016e-09	nicotine	ENS glia	GCST004599	GCC2_chr2:108479430:T_C	Mean platelet volume
1	NDUFAF2, GCST004599	0.8779	0.9735	NDUFAF2_chr5:61012137:A_G	0.5506	NA	NDUFAF2	3.118e-06	5.745e-25	nicotine	ENS glia	GCST004599	NDUFAF2_chr5:61012137:A_G	Mean platelet volume
1	AL590062.1, GCST004599	0.4963	0.5925	AL590062.1_chr6:26994501:A_G	0.3277	NA	AL590062.1	4.484e-05	1.618e-06	nicotine	ENS glia	GCST004599	AL590062.1_chr6:26994501:A_G	Mean platelet volume
1	KDELR2, GCST004599	0.8472	0.8687	KDELR2_chr7:6462736:T_C	0.83	NA	KDELR2	6.248e-05	4.524e-15	nicotine	ENS glia	GCST004599	KDELR2_chr7:6462736:T_C	Mean platelet volume
1	SLC35B4, GCST004599	0.4224	0.534	SLC35B4_chr7:134296247:T_C	0.0565	NA	SLC35B4	0.0001096	6.412e-20	nicotine	ENS glia	GCST004599	SLC35B4_chr7:134296247:T_C	Mean platelet volume
1	AP002812.2, GCST004599	0.7622	0.9868	AP002812.2_chr11:77881899:T_G	0.0722	NA	AP002812.2	1.788e-07	5.931e-07	nicotine	ENS glia	GCST004599	AP002812.2_chr11:77881899:T_G	Mean platelet volume
1	GRTP1, GCST004599	0.6144	0.6306	GRTP1_chr13:113362571:G_C	0.4289	NA	GRTP1	0.0001224	1.534e-40	nicotine	ENS glia	GCST004599	GRTP1_chr13:113362571:G_C	Mean platelet volume
1	LRRC36, GCST004599	0.7489	0.901	LRRC36_chr16:67413352:C_G	0.0779	NA	LRRC36	1.361e-05	4.991e-06	nicotine	ENS glia	GCST004599	LRRC36_chr16:67413352:C_G	Mean platelet volume
1	TPPP3, GCST004599	0.4533	0.6717	TPPP3_chr16:67413352:C_G	0.0776	NA	TPPP3	1.88e-05	4.991e-06	nicotine	ENS glia	GCST004599	TPPP3_chr16:67413352:C_G	Mean platelet volume
1	PSTPIP2, GCST004599	0.8387	0.9866	PSTPIP2_chr18:46079120:A_C	0.1547	NA	PSTPIP2	6.523e-09	1.227e-10	nicotine	ENS glia	GCST004599	PSTPIP2_chr18:46079120:A_C	Mean platelet volume
1	DMPK, GCST004599	0.8423	0.9488	DMPK_chr19:45781076:T_G	0.6572	NA	DMPK	4e-06	5.986e-09	nicotine	ENS glia	GCST004599	DMPK_chr19:45781076:T_G	Mean platelet volume
1	MYRF, GCST004599	0.506	0.5463	MYRF_chr11:61803876:C_G	0.609	NA	MYRF	0.001321	5.65e-32	nicotine	Epicardial fat cells	GCST004599	MYRF_chr11:61803876:C_G	Mean platelet volume
1	CNPY2, GCST004599	0.4732	0.5007	CNPY2_chr12:56305839:A_G	0.0885	NA	CNPY2	0.0006137	3.808e-08	nicotine	Hepatoblasts	GCST004599	CNPY2_chr12:56305839:A_G	Mean platelet volume
1	SATB1, GCST004599	0.9696	0.9833	SATB1_chr3:18349986:T_G	0.9995	NA	SATB1	5.943e-05	1.358e-06	nicotine	Intestinal epithelial cells	GCST004599	SATB1_chr3:18349986:T_G	Mean platelet volume
1	PLCG2, GCST004599	0.7591	0.9895	PLCG2_chr16:81831414:T_C	0.997	NA	PLCG2	0.0001084	2.828e-21	nicotine	Intestinal epithelial cells	GCST004599	PLCG2_chr16:81831414:T_C	Mean platelet volume
1	SLC10A4, GCST004599	0.6789	0.6869	SLC10A4_chr4:48493598:T_C	0.7557	NA	SLC10A4	1.901e-05	3.353e-06	nicotine	Neuroblast	GCST004599	SLC10A4_chr4:48493598:T_C	Mean platelet volume
1	CRACR2B, GCST004599	0.8323	0.894	CRACR2B_chr11:835719:A_G	0.5153	NA	CRACR2B	3.848e-05	1.366e-08	nicotine	Neuroblast	GCST004599	CRACR2B_chr11:835719:A_G	Mean platelet volume
1	GRTP1, GCST004599	0.7762	0.7882	GRTP1_chr13:113362571:G_C	0.4292	NA	GRTP1	0.0001339	1.534e-40	nicotine	Neuroblast	GCST004599	GRTP1_chr13:113362571:G_C	Mean platelet volume
1	RPL23A, GCST004599	0.6352	0.7744	RPL23A_chr17:28694184:C_T	0.0924	NA	RPL23A	7.356e-05	2.167e-07	nicotine	Neuroblast	GCST004599	RPL23A_chr17:28694184:C_T	Mean platelet volume
1	DMPK, GCST004599	0.6944	0.7572	DMPK_chr19:45751881:C_T	0.3267	NA	DMPK	5.444e-06	5.154e-09	nicotine	Neuroblast	GCST004599	DMPK_chr19:45751881:C_T	Mean platelet volume
1	SPAG4, GCST004599	0.6085	0.668	SPAG4_chr20:35636976:A_C	0.1225	NA	SPAG4	3.363e-06	6.814e-05	nicotine	Neuroblast	GCST004599	SPAG4_chr20:35636976:A_C	Mean platelet volume
1	PCBP1, GCST004599	0.7135	0.7468	PCBP1_chr2:70114443:A_G	0.3999	NA	PCBP1	8.574e-05	1.643e-07	nicotine	Neuron	GCST004599	PCBP1_chr2:70114443:A_G	Mean platelet volume
1	CNOT9, GCST004599	0.8704	0.97	CNOT9_chr2:218469913:C_T	0.08	NA	CNOT9	8.554e-06	2.654e-09	nicotine	Retinal neurons	GCST004599	CNOT9_chr2:218469913:C_T	Mean platelet volume
1	LINC00461, GCST004599	0.8438	0.8575	LINC00461_chr5:88783682:C_T	0.2019	NA	LINC00461	0.0001052	4.453e-10	nicotine	Retinal neurons	GCST004599	LINC00461_chr5:88783682:C_T	Mean platelet volume
1	RPP21, GCST004599	0.552	0.6133	RPP21_chr6:30415860:G_C	0.1249	NA	RPP21	0.0003081	1.028e-19	nicotine	Retinal neurons	GCST004599	RPP21_chr6:30415860:G_C	Mean platelet volume
1	NASP, GCST004599	0.6696	0.7101	NASP_chr1:45497577:C_T	0.8059	NA	NASP	6.308e-05	6.925e-08	nicotine	Squamous epithelial cells	GCST004599	NASP_chr1:45497577:C_T	Mean platelet volume
1	AL137009.1, GCST004599	0.8202	0.8717	AL137009.1_chr6:119001827:C_T	0.2832	NA	AL137009.1	6.591e-07	5.326e-08	nicotine	Squamous epithelial cells	GCST004599	AL137009.1_chr6:119001827:C_T	Mean platelet volume
1	BAZ1B, GCST004599	0.6025	0.7789	BAZ1B_chr7:73577374:G_A	0.9617	NA	BAZ1B	1.047e-05	2.468e-06	nicotine	Stromal cells	GCST004599	BAZ1B_chr7:73577374:G_A	Mean platelet volume
1	KDELR2, GCST004599	0.5048	0.523	KDELR2_chr7:6462736:T_C	0.6123	NA	KDELR2	0.0009494	4.524e-15	nicotine	Stromal cells	GCST004599	KDELR2_chr7:6462736:T_C	Mean platelet volume
1	AL158801.2, GCST004599	0.5543	0.5775	AL158801.2_chr14:55173953:T_A	0.4114	NA	AL158801.2	0.0001215	3.356e-34	nicotine	Stromal cells	GCST004599	AL158801.2_chr14:55173953:T_A	Mean platelet volume
1	PSMG4, GCST004599	0.7507	0.8653	PSMG4_chr6:3265641:C_T	0.0575	NA	PSMG4	7.381e-06	9.049e-06	nicotine	Vascular endothelial cells	GCST004599	PSMG4_chr6:3265641:C_T	Mean platelet volume
1	LYVE1, GCST004599	0.8857	0.8895	LYVE1_chr11:10686942:C_G	0.9996	NA	LYVE1	0.0002445	4.684e-15	nicotine	iPSCs	GCST004599	LYVE1_chr11:10686942:C_G	Mean platelet volume
1	AC090844.2, GCST004599	0.8085	0.9596	AC090844.2_chr17:39895095:A_G	0.9791	NA	AC090844.2	4.219e-06	4.207e-06	nicotine	iPSCs	GCST004599	AC090844.2_chr17:39895095:A_G	Mean platelet volume
1	DNAH7, GCST004600	0.8522	0.9696	DNAH7_chr2:196073493:C_A	0.1026	NA	DNAH7	4.867e-05	5.126e-07	caffeine	Ciliated epithelial cells	GCST004600	DNAH7_chr2:196073493:C_A	Eosinophil percentage of white cells
1	IP6K2, GCST004600	0.8687	0.9327	IP6K2_chr3:48764407:C_T	0.2454	NA	IP6K2	1.083e-05	1.88e-07	caffeine	Ciliated epithelial cells	GCST004600	IP6K2_chr3:48764407:C_T	Eosinophil percentage of white cells
1	RPS26, GCST004600	0.9784	1	RPS26_chr12:56007301:G_A	0.4273	NA	RPS26	2.238e-10	3.685e-14	caffeine	Ciliated epithelial cells	GCST004600	RPS26_chr12:56007301:G_A	Eosinophil percentage of white cells
1	TENT5B, GCST004600	0.459	0.5249	TENT5B_chr1:26947604:A_G	0.0804	NA	TENT5B	0.0001206	2.902e-06	caffeine	ENS glia	GCST004600	TENT5B_chr1:26947604:A_G	Eosinophil percentage of white cells
1	ST3GAL6, GCST004600	0.9225	0.9697	ST3GAL6_chr3:98718766:A_G	0.2835	NA	ST3GAL6	3.03e-05	5.822e-09	caffeine	ENS glia	GCST004600	ST3GAL6_chr3:98718766:A_G	Eosinophil percentage of white cells
1	GPX8, GCST004600	0.4622	0.6309	GPX8_chr5:55164768:A_G	0.162	NA	GPX8	4.007e-06	2.509e-05	caffeine	ENS glia	GCST004600	GPX8_chr5:55164768:A_G	Eosinophil percentage of white cells
1	FADS2, GCST004600	0.561	0.593	FADS2_chr11:61843278:G_A	0.9486	NA	FADS2	3.968e-05	4.418e-06	caffeine	ENS glia	GCST004600	FADS2_chr11:61843278:G_A	Eosinophil percentage of white cells
1	RPS26, GCST004600	0.9784	1	RPS26_chr12:56007301:G_A	0.4274	NA	RPS26	8.745e-14	3.685e-14	caffeine	ENS glia	GCST004600	RPS26_chr12:56007301:G_A	Eosinophil percentage of white cells
1	TMEM116, GCST004600	0.8586	0.9976	TMEM116_chr12:111967091:C_T	0.0395	NA	TMEM116	1.996e-06	5.572e-19	caffeine	ENS glia	GCST004600	TMEM116_chr12:111967091:C_T	Eosinophil percentage of white cells
1	PPP4C, GCST004600	0.6113	0.6356	PPP4C_chr16:30080727:A_G	0.7999	NA	PPP4C	0.0001922	1.926e-13	caffeine	ENS glia	GCST004600	PPP4C_chr16:30080727:A_G	Eosinophil percentage of white cells
1	MARK4, GCST004600	0.8829	0.8849	MARK4_chr19:45020325:G_A	0.9999	NA	MARK4	6.897e-05	2.35e-07	caffeine	ENS glia	GCST004600	MARK4_chr19:45020325:G_A	Eosinophil percentage of white cells
1	DGUOK-AS1, GCST004600	0.5842	0.7084	DGUOK-AS1_chr2:74067279:G_A	0.1083	NA	DGUOK-AS1	0.0002628	4.516e-07	caffeine	Intestinal epithelial cells	GCST004600	DGUOK-AS1_chr2:74067279:G_A	Eosinophil percentage of white cells
1	RPS26, GCST004600	0.9723	1	RPS26_chr12:56076841:C_T	0.3127	NA	RPS26	8.574e-08	1.237e-13	caffeine	Intestinal epithelial cells	GCST004600	RPS26_chr12:56076841:C_T	Eosinophil percentage of white cells
1	ELOB, GCST004600	0.7328	0.7467	ELOB_chr16:2786026:T_G	0.8355	NA	ELOB	0.0004459	6.15e-15	caffeine	Intestinal epithelial cells	GCST004600	ELOB_chr16:2786026:T_G	Eosinophil percentage of white cells
1	LRRC34, GCST004600	0.4468	0.5022	LRRC34_chr3:169800667:T_C	0.1621	NA	LRRC34	0.0004102	5.881e-15	caffeine	Neuroblast	GCST004600	LRRC34_chr3:169800667:T_C	Eosinophil percentage of white cells
1	RPS26, GCST004600	0.9784	1	RPS26_chr12:56007301:G_A	0.4274	NA	RPS26	5.816e-13	3.685e-14	caffeine	Neuroblast	GCST004600	RPS26_chr12:56007301:G_A	Eosinophil percentage of white cells
1	RPP21, GCST004600	0.5623	0.7931	RPP21_chr6:30256585:G_A	0.1871	NA	RPP21	0.000428	2.827e-19	caffeine	Neuron	GCST004600	RPP21_chr6:30256585:G_A	Eosinophil percentage of white cells
1	RPS26, GCST004600	0.978	0.9997	RPS26_chr12:56007301:G_A	0.4273	NA	RPS26	1.529e-07	3.685e-14	caffeine	Neuron	GCST004600	RPS26_chr12:56007301:G_A	Eosinophil percentage of white cells
1	VAMP5, GCST004600	0.4923	0.5629	VAMP5_chr2:85528016:C_T	0.1008	NA	VAMP5	0.0001759	6.002e-07	caffeine	Squamous epithelial cells	GCST004600	VAMP5_chr2:85528016:C_T	Eosinophil percentage of white cells
1	LEAP2, GCST004600	0.5822	0.591	LEAP2_chr5:132802472:T_C	0.999	NA	LEAP2	0.0001749	6.823e-08	caffeine	Squamous epithelial cells	GCST004600	LEAP2_chr5:132802472:T_C	Eosinophil percentage of white cells
1	AC078802.1, GCST004600	0.7049	0.8219	AC078802.1_chr3:169791456:G_A	0.8231	NA	AC078802.1	3.466e-05	2.091e-14	caffeine	Stromal cells	GCST004600	AC078802.1_chr3:169791456:G_A	Eosinophil percentage of white cells
1	RPS26, GCST004600	0.9783	1	RPS26_chr12:56007301:G_A	0.4274	NA	RPS26	7.515e-10	3.685e-14	caffeine	Stromal cells	GCST004600	RPS26_chr12:56007301:G_A	Eosinophil percentage of white cells
1	RESF1, GCST004600	0.4688	0.5498	RESF1_chr12:31985990:T_C	0.8129	NA	RESF1	0.0002167	4.272e-08	caffeine	Stromal cells	GCST004600	RESF1_chr12:31985990:T_C	Eosinophil percentage of white cells
1	ATP5IF1, GCST004600	0.479	0.5674	ATP5IF1_chr1:28296350:G_A	0.4692	NA	ATP5IF1	4.896e-05	6.601e-05	caffeine	Vascular endothelial cells	GCST004600	ATP5IF1_chr1:28296350:G_A	Eosinophil percentage of white cells
1	RNF214, GCST004600	0.9829	0.9985	RNF214_chr11:117180202:C_T	0.963	NA	RNF214	8.312e-06	4.855e-08	caffeine	Vascular endothelial cells	GCST004600	RNF214_chr11:117180202:C_T	Eosinophil percentage of white cells
1	RPS26, GCST004600	0.9784	1	RPS26_chr12:56007301:G_A	0.4274	NA	RPS26	9.517e-08	3.685e-14	caffeine	Vascular endothelial cells	GCST004600	RPS26_chr12:56007301:G_A	Eosinophil percentage of white cells
1	VMP1, GCST004600	0.7296	0.7959	VMP1_chr17:59799688:C_T	0.0872	NA	VMP1	0.0002508	2.831e-06	caffeine	Vascular endothelial cells	GCST004600	VMP1_chr17:59799688:C_T	Eosinophil percentage of white cells
1	AC126773.6, GCST004600	0.7664	0.9819	AC126773.6_chr16:68574608:T_C	0.0259	NA	AC126773.6	1.183e-05	7.227e-07	caffeine	iPSCs	GCST004600	AC126773.6_chr16:68574608:T_C	Eosinophil percentage of white cells
1	ERVK13-1, GCST004600	0.62	0.6345	ERVK13-1_chr16:2780481:C_T	0.5692	NA	ERVK13-1	0.0006189	1.148e-14	caffeine	iPSCs	GCST004600	ERVK13-1_chr16:2780481:C_T	Eosinophil percentage of white cells
1	DNAH7, GCST004600	0.8986	0.9888	DNAH7_chr2:196049687:T_C	0.4104	NA	DNAH7	5.979e-07	8.2e-07	control	Ciliated epithelial cells	GCST004600	DNAH7_chr2:196049687:T_C	Eosinophil percentage of white cells
1	AC016747.1, GCST004600	0.5346	0.5765	AC016747.1_chr2:61234694:G_A	0.3728	NA	AC016747.1	1.391e-08	4.121e-05	control	ENS glia	GCST004600	AC016747.1_chr2:61234694:G_A	Eosinophil percentage of white cells
1	DNAH7, GCST004600	0.617	0.8061	DNAH7_chr2:196073493:C_A	0.1162	NA	DNAH7	3.231e-06	5.126e-07	control	ENS glia	GCST004600	DNAH7_chr2:196073493:C_A	Eosinophil percentage of white cells
1	PRR3, GCST004600	0.6111	0.6211	PRR3_chr6:30468603:A_G	0.9862	NA	PRR3	0.0005049	1.271e-15	control	ENS glia	GCST004600	PRR3_chr6:30468603:A_G	Eosinophil percentage of white cells
1	RPS26, GCST004600	0.5905	0.6135	RPS26_chr12:56007301:G_A	0.3824	NA	RPS26	1.128e-06	3.685e-14	control	ENS glia	GCST004600	RPS26_chr12:56007301:G_A	Eosinophil percentage of white cells
1	ERCC1, GCST004600	0.7206	0.7423	ERCC1_chr19:45449067:G_T	0.9889	NA	ERCC1	4.627e-06	2.239e-05	control	ENS glia	GCST004600	ERCC1_chr19:45449067:G_T	Eosinophil percentage of white cells
1	TMEM150C, GCST004600	0.4311	0.6286	TMEM150C_chr4:82641017:G_A	0.1365	NA	TMEM150C	2.058e-05	1.763e-22	control	Hepatoblasts	GCST004600	TMEM150C_chr4:82641017:G_A	Eosinophil percentage of white cells
1	PLCL2, GCST004600	0.6236	0.6372	PLCL2_chr3:16882947:C_T	0.98	NA	PLCL2	1.931e-05	1.894e-06	control	Neuroblast	GCST004600	PLCL2_chr3:16882947:C_T	Eosinophil percentage of white cells
1	RPS26, GCST004600	0.968	0.9905	RPS26_chr12:56007301:G_A	0.4213	NA	RPS26	7.83e-08	3.685e-14	control	Neuroblast	GCST004600	RPS26_chr12:56007301:G_A	Eosinophil percentage of white cells
1	P2RX3, GCST004600	0.6607	0.6898	P2RX3_chr11:57412757:G_A	0.3039	NA	P2RX3	3.172e-05	2.855e-06	control	Neuron	GCST004600	P2RX3_chr11:57412757:G_A	Eosinophil percentage of white cells
1	SEMA4C, GCST004600	0.8187	0.84	SEMA4C_chr2:96775906:A_G	0.1521	NA	SEMA4C	0.000117	3.22e-13	control	Retinal pigment cells	GCST004600	SEMA4C_chr2:96775906:A_G	Eosinophil percentage of white cells
1	YWHAG, GCST004600	0.4642	0.5487	YWHAG_chr7:76277168:T_C	0.5785	NA	YWHAG	7.754e-05	2.166e-08	control	Squamous epithelial cells	GCST004600	YWHAG_chr7:76277168:T_C	Eosinophil percentage of white cells
1	RPS26, GCST004600	0.9742	1	RPS26_chr12:56007301:G_A	0.3783	NA	RPS26	1.074e-08	3.685e-14	etoh	Ciliated epithelial cells	GCST004600	RPS26_chr12:56007301:G_A	Eosinophil percentage of white cells
1	RPS26, GCST004600	0.9742	1	RPS26_chr12:56007301:G_A	0.3783	NA	RPS26	2.73e-11	3.685e-14	etoh	ENS glia	GCST004600	RPS26_chr12:56007301:G_A	Eosinophil percentage of white cells
1	VAMP5, GCST004600	0.9917	0.9968	VAMP5_chr2:85573959:A_T	1	NA	VAMP5	1.382e-05	1.509e-07	etoh	Epicardial fat cells	GCST004600	VAMP5_chr2:85573959:A_T	Eosinophil percentage of white cells
1	BABAM2, GCST004600	0.6555	0.7867	BABAM2_chr2:27810671:A_C	0.9985	NA	BABAM2	5.114e-05	2.885e-05	etoh	Epicardial fat cells	GCST004600	BABAM2_chr2:27810671:A_C	Eosinophil percentage of white cells
1	GPN1, GCST004600	0.6471	0.699	GPN1_chr2:27555149:T_C	0.1632	NA	GPN1	0.001044	1.338e-07	etoh	Epicardial fat cells	GCST004600	GPN1_chr2:27555149:T_C	Eosinophil percentage of white cells
1	CACNA2D2, GCST004600	0.6617	0.9472	CACNA2D2_chr3:50436853:T_C	1	NA	CACNA2D2	1.229e-06	8.055e-06	etoh	Epicardial fat cells	GCST004600	CACNA2D2_chr3:50436853:T_C	Eosinophil percentage of white cells
1	AGER, GCST004600	0.5079	0.7442	AGER_chr6:32107786:T_C	0.9828	NA	AGER	0.0005464	2.787e-20	etoh	Epicardial fat cells	GCST004600	AGER_chr6:32107786:T_C	Eosinophil percentage of white cells
1	SNHG26, GCST004600	0.4507	0.5312	SNHG26_chr7:22771765:T_C	0.9054	NA	SNHG26	0.0008994	1.111e-10	etoh	Epicardial fat cells	GCST004600	SNHG26_chr7:22771765:T_C	Eosinophil percentage of white cells
1	RHOBTB2, GCST004600	0.8407	0.9407	RHOBTB2_chr8:23068985:G_A	0.3933	NA	RHOBTB2	0.0001342	1.172e-07	etoh	Epicardial fat cells	GCST004600	RHOBTB2_chr8:23068985:G_A	Eosinophil percentage of white cells
1	COPZ1, GCST004600	0.5753	0.5843	COPZ1_chr12:54332691:A_G	0.7831	NA	COPZ1	0.0001166	1.241e-05	etoh	Epicardial fat cells	GCST004600	COPZ1_chr12:54332691:A_G	Eosinophil percentage of white cells
1	MSL1, GCST004600	0.9177	0.9269	MSL1_chr17:40024915:T_C	0.5636	NA	MSL1	0.0003723	1.342e-10	etoh	Epicardial fat cells	GCST004600	MSL1_chr17:40024915:T_C	Eosinophil percentage of white cells
1	MYPOP, GCST004600	0.9724	1	MYPOP_chr19:45864964:G_T	0.1359	NA	MYPOP	2.018e-06	1.074e-17	etoh	Epicardial fat cells	GCST004600	MYPOP_chr19:45864964:G_T	Eosinophil percentage of white cells
1	ORMDL3, GCST004600	0.7012	0.7558	ORMDL3_chr17:39879117:G_T	0.2705	NA	ORMDL3	3.953e-05	2.798e-17	etoh	Hepatoblasts	GCST004600	ORMDL3_chr17:39879117:G_T	Eosinophil percentage of white cells
1	VAMP5, GCST004600	0.6233	0.6849	VAMP5_chr2:85528016:C_T	0.1177	NA	VAMP5	0.0003546	6.002e-07	etoh	Intestinal epithelial cells	GCST004600	VAMP5_chr2:85528016:C_T	Eosinophil percentage of white cells
1	CYP26A1, GCST004600	0.5436	0.5699	CYP26A1_chr10:93086336:G_A	0.5117	NA	CYP26A1	5.153e-05	2.826e-05	etoh	Intestinal epithelial cells	GCST004600	CYP26A1_chr10:93086336:G_A	Eosinophil percentage of white cells
1	HNRNPF, GCST004600	0.7869	0.9146	HNRNPF_chr10:43426572:A_C	0.5274	NA	HNRNPF	0.0001318	2.221e-07	etoh	Intestinal epithelial cells	GCST004600	HNRNPF_chr10:43426572:A_C	Eosinophil percentage of white cells
1	RPS26, GCST004600	0.7091	0.7319	RPS26_chr12:56007301:G_A	0.3753	NA	RPS26	7.92e-05	3.685e-14	etoh	Intestinal epithelial cells	GCST004600	RPS26_chr12:56007301:G_A	Eosinophil percentage of white cells
1	GDF15, GCST004600	0.6996	0.7109	GDF15_chr19:18297709:C_A	0.976	NA	GDF15	0.001566	5.769e-08	etoh	Intestinal epithelial cells	GCST004600	GDF15_chr19:18297709:C_A	Eosinophil percentage of white cells
1	SLC25A17, GCST004600	0.5308	0.5638	SLC25A17_chr22:40819179:A_G	0.4546	NA	SLC25A17	4.421e-05	5.043e-12	etoh	Myeloid cells	GCST004600	SLC25A17_chr22:40819179:A_G	Eosinophil percentage of white cells
1	RPS26, GCST004600	0.8173	0.8432	RPS26_chr12:56007301:G_A	0.3768	NA	RPS26	9.794e-07	3.685e-14	etoh	Neuroblast	GCST004600	RPS26_chr12:56007301:G_A	Eosinophil percentage of white cells
1	PIGW, GCST004600	0.528	0.5417	PIGW_chr17:36594774:G_A	0.3113	NA	PIGW	0.0006913	7.056e-07	etoh	Neuroblast	GCST004600	PIGW_chr17:36594774:G_A	Eosinophil percentage of white cells
1	RPS26, GCST004600	0.5748	0.619	RPS26_chr12:56007301:G_A	0.2298	NA	RPS26	6.855e-06	3.685e-14	etoh	Neuron	GCST004600	RPS26_chr12:56007301:G_A	Eosinophil percentage of white cells
1	AC004797.1, GCST004600	0.5576	0.6274	AC004797.1_chr17:49277686:T_G	0.4038	NA	AC004797.1	3.024e-05	2.233e-09	etoh	Retinal neurons	GCST004600	AC004797.1_chr17:49277686:T_G	Eosinophil percentage of white cells
1	DPH5, GCST004600	0.7936	0.8835	DPH5_chr1:101044884:G_C	0.5199	NA	DPH5	0.0003718	5.825e-12	etoh	Retinal pigment cells	GCST004600	DPH5_chr1:101044884:G_C	Eosinophil percentage of white cells
1	NDUFAF3, GCST004600	0.8794	0.9821	NDUFAF3_chr3:48997778:G_A	0.0834	NA	NDUFAF3	2.32e-05	1.623e-07	etoh	Squamous epithelial cells	GCST004600	NDUFAF3_chr3:48997778:G_A	Eosinophil percentage of white cells
1	DEC1, GCST004600	0.4925	0.5386	DEC1_chr9:114933607:T_C	0.2149	NA	DEC1	0.000164	1.104e-12	etoh	Squamous epithelial cells	GCST004600	DEC1_chr9:114933607:T_C	Eosinophil percentage of white cells
1	RPS26, GCST004600	0.9695	0.9953	RPS26_chr12:56007301:G_A	0.3782	NA	RPS26	3.052e-07	3.685e-14	etoh	Squamous epithelial cells	GCST004600	RPS26_chr12:56007301:G_A	Eosinophil percentage of white cells
1	MRPS10, GCST004600	0.7762	0.7895	MRPS10_chr6:42229969:C_T	0.9964	NA	MRPS10	9.3e-05	2.304e-10	etoh	Stromal cells	GCST004600	MRPS10_chr6:42229969:C_T	Eosinophil percentage of white cells
1	RPS26, GCST004600	0.9741	0.9999	RPS26_chr12:56007301:G_A	0.3783	NA	RPS26	1.25e-08	3.685e-14	etoh	Stromal cells	GCST004600	RPS26_chr12:56007301:G_A	Eosinophil percentage of white cells
1	DAP, GCST004600	0.5157	0.5955	DAP_chr5:10753435:T_C	0.2046	NA	DAP	0.0005295	7.443e-07	etoh	Vascular endothelial cells	GCST004600	DAP_chr5:10753435:T_C	Eosinophil percentage of white cells
1	RPS26, GCST004600	0.6447	0.6677	RPS26_chr12:56007301:G_A	0.3718	NA	RPS26	7.764e-05	3.685e-14	etoh	Vascular endothelial cells	GCST004600	RPS26_chr12:56007301:G_A	Eosinophil percentage of white cells
1	COG6, GCST004600	0.7875	0.9135	COG6_chr13:39664344:T_C	0.0542	NA	COG6	0.0005201	9.669e-12	etoh	Vascular endothelial cells	GCST004600	COG6_chr13:39664344:T_C	Eosinophil percentage of white cells
1	FAM32A, GCST004600	0.83	0.8351	FAM32A_chr19:16285015:C_A	1	NA	FAM32A	0.0003989	8.394e-16	etoh	Vascular endothelial cells	GCST004600	FAM32A_chr19:16285015:C_A	Eosinophil percentage of white cells
1	FAM114A1, GCST004600	0.428	0.564	FAM114A1_chr4:38903573:A_T	0.3769	NA	FAM114A1	0.0001408	3.552e-10	etoh	iPSCs	GCST004600	FAM114A1_chr4:38903573:A_T	Eosinophil percentage of white cells
1	SLC39A7, GCST004600	0.6943	0.8018	SLC39A7_chr6:33111849:T_C	0.0951	NA	SLC39A7	0.0003987	4.819e-14	etoh	iPSCs	GCST004600	SLC39A7_chr6:33111849:T_C	Eosinophil percentage of white cells
1	LHFPL5, GCST004600	0.5322	0.5585	LHFPL5_chr6:35756341:T_C	0.9636	NA	LHFPL5	0.0005025	9.81e-09	etoh	iPSCs	GCST004600	LHFPL5_chr6:35756341:T_C	Eosinophil percentage of white cells
1	RPS26, GCST004600	0.8968	0.9232	RPS26_chr12:56007301:G_A	0.3758	NA	RPS26	4.574e-05	3.685e-14	etoh	iPSCs	GCST004600	RPS26_chr12:56007301:G_A	Eosinophil percentage of white cells
1	ST13, GCST004600	0.6407	0.6716	ST13_chr22:40951809:G_A	0.7092	NA	ST13	0.0003788	2.38e-12	etoh	iPSCs	GCST004600	ST13_chr22:40951809:G_A	Eosinophil percentage of white cells
1	DNAH7, GCST004600	0.8878	0.988	DNAH7_chr2:196049687:T_C	0.1953	NA	DNAH7	1.006e-06	8.2e-07	nicotine	Ciliated epithelial cells	GCST004600	DNAH7_chr2:196049687:T_C	Eosinophil percentage of white cells
1	RPS26, GCST004600	0.978	1	RPS26_chr12:56007301:G_A	0.4228	NA	RPS26	1.446e-10	3.685e-14	nicotine	Ciliated epithelial cells	GCST004600	RPS26_chr12:56007301:G_A	Eosinophil percentage of white cells
1	LRRC34, GCST004600	0.9366	0.9958	LRRC34_chr3:169791456:G_A	0.7877	NA	LRRC34	1.415e-06	2.091e-14	nicotine	ENS glia	GCST004600	LRRC34_chr3:169791456:G_A	Eosinophil percentage of white cells
1	CD200R1L-AS1, GCST004600	0.7908	0.8322	CD200R1L-AS1_chr3:112862580:T_C	0.256	NA	CD200R1L-AS1	0.0002578	5.902e-12	nicotine	ENS glia	GCST004600	CD200R1L-AS1_chr3:112862580:T_C	Eosinophil percentage of white cells
1	SMIM8, GCST004600	0.6239	0.9037	SMIM8_chr6:87334901:C_T	0.9873	NA	SMIM8	5.406e-07	5.409e-10	nicotine	ENS glia	GCST004600	SMIM8_chr6:87334901:C_T	Eosinophil percentage of white cells
1	EMSY, GCST004600	0.7267	0.8532	EMSY_chr11:76534518:G_A	0.3073	NA	EMSY	7.295e-05	1.899e-15	nicotine	ENS glia	GCST004600	EMSY_chr11:76534518:G_A	Eosinophil percentage of white cells
1	RPS26, GCST004600	0.9784	1	RPS26_chr12:56007301:G_A	0.4274	NA	RPS26	1.459e-14	3.685e-14	nicotine	ENS glia	GCST004600	RPS26_chr12:56007301:G_A	Eosinophil percentage of white cells
1	TMEM116, GCST004600	0.5914	0.8724	TMEM116_chr12:111950324:A_T	0.061	NA	TMEM116	5.551e-06	8.14e-19	nicotine	ENS glia	GCST004600	TMEM116_chr12:111950324:A_T	Eosinophil percentage of white cells
1	COG6, GCST004600	0.5337	0.6789	COG6_chr13:39664344:T_C	0.0516	NA	COG6	0.0006164	9.669e-12	nicotine	ENS glia	GCST004600	COG6_chr13:39664344:T_C	Eosinophil percentage of white cells
1	SRP54, GCST004600	0.536	0.8101	SRP54_chr14:35062997:A_T	0.1098	NA	SRP54	6.071e-05	1.435e-07	nicotine	ENS glia	GCST004600	SRP54_chr14:35062997:A_T	Eosinophil percentage of white cells
1	SIAH1, GCST004600	0.4821	0.5121	SIAH1_chr16:48539517:A_G	0.1056	NA	SIAH1	0.00109	5.777e-12	nicotine	ENS glia	GCST004600	SIAH1_chr16:48539517:A_G	Eosinophil percentage of white cells
1	TNFAIP3, GCST004600	0.6531	0.668	TNFAIP3_chr6:137966292:G_A	0.9926	NA	TNFAIP3	3.295e-05	2.663e-05	nicotine	Epicardial fat cells	GCST004600	TNFAIP3_chr6:137966292:G_A	Eosinophil percentage of white cells
1	RPS26, GCST004600	0.5861	0.6123	RPS26_chr12:56007301:G_A	0.3	NA	RPS26	9.75e-05	3.685e-14	nicotine	Hepatoblasts	GCST004600	RPS26_chr12:56007301:G_A	Eosinophil percentage of white cells
1	RPS26, GCST004600	0.9784	1	RPS26_chr12:56007301:G_A	0.4274	NA	RPS26	2.222e-06	3.685e-14	nicotine	Intestinal epithelial cells	GCST004600	RPS26_chr12:56007301:G_A	Eosinophil percentage of white cells
1	RPS26, GCST004600	0.9784	1	RPS26_chr12:56007301:G_A	0.4274	NA	RPS26	3.108e-16	3.685e-14	nicotine	Neuroblast	GCST004600	RPS26_chr12:56007301:G_A	Eosinophil percentage of white cells
1	RDH16, GCST004600	0.7923	0.8525	RDH16_chr12:56938152:A_G	0.536	NA	RDH16	1.564e-05	3.44e-12	nicotine	Neuroblast	GCST004600	RDH16_chr12:56938152:A_G	Eosinophil percentage of white cells
1	LNCTAM34A, GCST004600	0.5369	0.5562	LNCTAM34A_chr1:9280678:T_C	0.9496	NA	LNCTAM34A	0.0001389	1.812e-10	nicotine	Neuron	GCST004600	LNCTAM34A_chr1:9280678:T_C	Eosinophil percentage of white cells
1	RPS26, GCST004600	0.9783	1	RPS26_chr12:56007301:G_A	0.4273	NA	RPS26	4.309e-08	3.685e-14	nicotine	Neuron	GCST004600	RPS26_chr12:56007301:G_A	Eosinophil percentage of white cells
1	RPS26, GCST004600	0.9782	1	RPS26_chr12:56007301:G_A	0.4262	NA	RPS26	1.185e-07	3.685e-14	nicotine	Retinal neurons	GCST004600	RPS26_chr12:56007301:G_A	Eosinophil percentage of white cells
1	SULT1A3, GCST004600	0.9716	0.9756	SULT1A3_chr16:30107024:T_C	0.9995	NA	SULT1A3	3.89e-05	1.499e-12	nicotine	Retinal neurons	GCST004600	SULT1A3_chr16:30107024:T_C	Eosinophil percentage of white cells
1	RPS26, GCST004600	0.9535	0.9941	RPS26_chr12:56076841:C_T	0.4048	NA	RPS26	3.946e-06	1.237e-13	nicotine	Retinal pigment cells	GCST004600	RPS26_chr12:56076841:C_T	Eosinophil percentage of white cells
1	ID3, GCST004600	0.9294	0.9717	ID3_chr1:23509302:A_G	0.867	NA	ID3	1.383e-05	8.102e-08	nicotine	Squamous epithelial cells	GCST004600	ID3_chr1:23509302:A_G	Eosinophil percentage of white cells
1	RPS26, GCST004600	0.9783	1	RPS26_chr12:56007301:G_A	0.4268	NA	RPS26	3.751e-09	3.685e-14	nicotine	Squamous epithelial cells	GCST004600	RPS26_chr12:56007301:G_A	Eosinophil percentage of white cells
1	ZC3HAV1, GCST004600	0.3901	0.6534	ZC3HAV1_chr7:139104049:G_C	0.3412	NA	ZC3HAV1	0.000245	2.732e-08	nicotine	Stromal cells	GCST004600	ZC3HAV1_chr7:139104049:G_C	Eosinophil percentage of white cells
1	LPL, GCST004600	0.7014	0.7525	LPL_chr8:19995428:A_T	0.0544	NA	LPL	0.0001528	1.545e-06	nicotine	Stromal cells	GCST004600	LPL_chr8:19995428:A_T	Eosinophil percentage of white cells
1	RPS26, GCST004600	0.9784	1	RPS26_chr12:56007301:G_A	0.4274	NA	RPS26	1.942e-10	3.685e-14	nicotine	Stromal cells	GCST004600	RPS26_chr12:56007301:G_A	Eosinophil percentage of white cells
1	ZFP90, GCST004600	0.4501	0.5879	ZFP90_chr16:68540831:T_A	0.0626	NA	ZFP90	2.249e-05	1.656e-06	nicotine	Stromal cells	GCST004600	ZFP90_chr16:68540831:T_A	Eosinophil percentage of white cells
1	SRRM2, GCST004600	0.6453	0.6745	SRRM2_chr16:2784825:A_G	0.9598	NA	SRRM2	0.0001821	1.068e-14	nicotine	Stromal cells	GCST004600	SRRM2_chr16:2784825:A_G	Eosinophil percentage of white cells
1	FLYWCH2, GCST004600	0.6265	0.6465	FLYWCH2_chr16:2785188:G_A	0.7197	NA	FLYWCH2	5.124e-05	6.604e-15	nicotine	Vascular endothelial cells	GCST004600	FLYWCH2_chr16:2785188:G_A	Eosinophil percentage of white cells
1	DDR1, GCST004601	0.7899	0.7991	DDR1_chr6:30778027:A_C	0.9998	NA	DDR1	5.133e-05	2.17e-13	caffeine	Ciliated epithelial cells	GCST004601	DDR1_chr6:30778027:A_C	Red blood cell count
1	SOX6, GCST004601	0.7369	0.7892	SOX6_chr11:16684930:C_T	0.2819	NA	SOX6	5.598e-05	4.786e-08	caffeine	Ciliated epithelial cells	GCST004601	SOX6_chr11:16684930:C_T	Red blood cell count
1	ESR2, GCST004601	0.786	0.8729	ESR2_chr14:64240997:T_G	0.3862	NA	ESR2	4.71e-05	7.614e-07	caffeine	Ciliated epithelial cells	GCST004601	ESR2_chr14:64240997:T_G	Red blood cell count
1	ATP2B4, GCST004601	0.6125	0.6962	ATP2B4_chr1:203691653:A_G	0.125	NA	ATP2B4	0.0004236	4.443e-08	caffeine	ENS glia	GCST004601	ATP2B4_chr1:203691653:A_G	Red blood cell count
1	PDHB, GCST004601	0.4557	0.5991	PDHB_chr3:58447943:G_A	0.124	NA	PDHB	5.586e-06	1.152e-08	caffeine	ENS glia	GCST004601	PDHB_chr3:58447943:G_A	Red blood cell count
1	PPIA, GCST004601	0.8735	1	PPIA_chr7:44768492:T_G	0.9988	NA	PPIA	8.789e-08	2.133e-16	caffeine	ENS glia	GCST004601	PPIA_chr7:44768492:T_G	Red blood cell count
1	RPS6KB2, GCST004601	0.3885	0.5337	RPS6KB2_chr11:67433348:C_T	0.2821	NA	RPS6KB2	4.882e-05	5.702e-06	caffeine	ENS glia	GCST004601	RPS6KB2_chr11:67433348:C_T	Red blood cell count
1	FADS2, GCST004601	0.7651	0.7913	FADS2_chr11:61843278:G_A	0.9466	NA	FADS2	3.968e-05	1.808e-20	caffeine	ENS glia	GCST004601	FADS2_chr11:61843278:G_A	Red blood cell count
1	AC107871.2, GCST004601	0.5009	0.5321	AC107871.2_chr15:68277673:T_C	0.2703	NA	AC107871.2	1.123e-05	1.01e-05	caffeine	ENS glia	GCST004601	AC107871.2_chr15:68277673:T_C	Red blood cell count
1	TPPP3, GCST004601	0.8444	0.96	TPPP3_chr16:67362972:A_G	0.0689	NA	TPPP3	5.067e-06	3.989e-06	caffeine	ENS glia	GCST004601	TPPP3_chr16:67362972:A_G	Red blood cell count
1	OAZ1, GCST004601	0.6069	0.6453	OAZ1_chr19:2170206:A_C	0.1316	NA	OAZ1	0.001112	6.264e-14	caffeine	ENS glia	GCST004601	OAZ1_chr19:2170206:A_C	Red blood cell count
1	THAP9-AS1, GCST004601	0.8408	0.9913	THAP9-AS1_chr4:82974066:T_C	0.8905	NA	THAP9-AS1	1.926e-06	3.503e-11	caffeine	Hepatoblasts	GCST004601	THAP9-AS1_chr4:82974066:T_C	Red blood cell count
1	CALML4, GCST004601	0.7692	0.8096	CALML4_chr15:68304235:C_G	0.383	NA	CALML4	5.127e-06	2.27e-05	caffeine	Intestinal epithelial cells	GCST004601	CALML4_chr15:68304235:C_G	Red blood cell count
1	CNOT9, GCST004601	0.8437	0.9875	CNOT9_chr2:218474066:T_G	0.0836	NA	CNOT9	7.778e-06	1.764e-17	caffeine	Neuroblast	GCST004601	CNOT9_chr2:218474066:T_G	Red blood cell count
1	PDHB, GCST004601	0.4541	0.5891	PDHB_chr3:58422952:G_A	0.0219	NA	PDHB	7.923e-05	6.24e-09	caffeine	Neuroblast	GCST004601	PDHB_chr3:58422952:G_A	Red blood cell count
1	HIST1H3B, GCST004601	0.4543	0.6381	HIST1H3B_chr6:26109005:T_G	0.3364	NA	HIST1H3B	0.0006566	1.217e-17	caffeine	Neuroblast	GCST004601	HIST1H3B_chr6:26109005:T_G	Red blood cell count
1	PPIA, GCST004601	0.5672	0.9997	PPIA_chr7:44768492:T_G	0.9787	NA	PPIA	4.524e-07	2.133e-16	caffeine	Neuroblast	GCST004601	PPIA_chr7:44768492:T_G	Red blood cell count
1	FIGNL1, GCST004601	0.7379	0.9871	FIGNL1_chr7:50467822:A_G	0.4331	NA	FIGNL1	1.618e-06	3.033e-08	caffeine	Neuroblast	GCST004601	FIGNL1_chr7:50467822:A_G	Red blood cell count
1	AC024257.3, GCST004601	0.5423	0.614	AC024257.3_chr12:48105348:G_T	0.9997	NA	AC024257.3	0.0003483	5.001e-16	caffeine	Neuroblast	GCST004601	AC024257.3_chr12:48105348:G_T	Red blood cell count
1	MRPL28, GCST004601	0.6078	0.7874	MRPL28_chr16:344768:T_C	0.6771	NA	MRPL28	8.337e-06	1.483e-07	caffeine	Neuroblast	GCST004601	MRPL28_chr16:344768:T_C	Red blood cell count
1	NUMBL, GCST004601	0.482	0.507	NUMBL_chr19:40760574:A_G	0.4531	NA	NUMBL	0.0001143	2.671e-10	caffeine	Neuroblast	GCST004601	NUMBL_chr19:40760574:A_G	Red blood cell count
1	SCO2, GCST004601	0.7432	0.7913	SCO2_chr22:50532837:T_C	0.9987	NA	SCO2	0.0002159	1.926e-43	caffeine	Neuroblast	GCST004601	SCO2_chr22:50532837:T_C	Red blood cell count
1	CNOT9, GCST004601	0.2754	0.5067	CNOT9_chr2:218474066:T_G	0.0807	NA	CNOT9	2.829e-05	1.764e-17	caffeine	Neuron	GCST004601	CNOT9_chr2:218474066:T_G	Red blood cell count
1	FAM43A, GCST004601	0.9736	0.9798	FAM43A_chr3:194743316:C_T	1	NA	FAM43A	1.897e-07	1.902e-06	caffeine	Retinal pigment cells	GCST004601	FAM43A_chr3:194743316:C_T	Red blood cell count
1	CCT4, GCST004601	0.3051	0.5143	CCT4_chr2:61946669:C_T	0.3749	NA	CCT4	0.0008522	6.781e-10	caffeine	Squamous epithelial cells	GCST004601	CCT4_chr2:61946669:C_T	Red blood cell count
1	MCM7, GCST004601	0.7917	0.795	MCM7_chr7:100004568:C_T	0.9986	NA	MCM7	0.0001819	8.188e-20	caffeine	Stromal cells	GCST004601	MCM7_chr7:100004568:C_T	Red blood cell count
1	RHOD, GCST004601	0.687	0.7058	RHOD_chr11:67058689:C_T	0.9299	NA	RHOD	1.932e-06	4.179e-05	caffeine	Stromal cells	GCST004601	RHOD_chr11:67058689:C_T	Red blood cell count
1	SOX6, GCST004601	0.8428	0.9021	SOX6_chr11:16669836:C_A	0.666	NA	SOX6	4.356e-05	3.83e-08	caffeine	Stromal cells	GCST004601	SOX6_chr11:16669836:C_A	Red blood cell count
1	NFKBIL1, GCST004601	0.6084	0.648	NFKBIL1_chr6:31642702:C_T	0.1031	NA	NFKBIL1	0.0004542	7.048e-18	caffeine	Vascular endothelial cells	GCST004601	NFKBIL1_chr6:31642702:C_T	Red blood cell count
1	CALR, GCST004601	0.5354	0.5507	CALR_chr19:12889736:G_C	0.3391	NA	CALR	0.001156	4.002e-42	caffeine	Vascular endothelial cells	GCST004601	CALR_chr19:12889736:G_C	Red blood cell count
1	UGT8, GCST004601	0.683	0.8731	UGT8_chr4:114598684:A_G	0.6968	NA	UGT8	1.335e-05	7.44e-08	control	ENS glia	GCST004601	UGT8_chr4:114598684:A_G	Red blood cell count
1	PPIA, GCST004601	0.4019	0.5608	PPIA_chr7:44775735:A_T	0.3076	NA	PPIA	0.0001025	1.123e-16	control	ENS glia	GCST004601	PPIA_chr7:44775735:A_T	Red blood cell count
1	TMEM9B-AS1, GCST004601	0.9201	1	TMEM9B-AS1_chr11:8966276:A_G	0.2322	NA	TMEM9B-AS1	1.241e-08	5.117e-13	control	ENS glia	GCST004601	TMEM9B-AS1_chr11:8966276:A_G	Red blood cell count
1	MYCBP, GCST004601	0.7553	0.7576	MYCBP_chr1:38916605:C_G	0.9992	NA	MYCBP	3.365e-05	5.753e-06	control	Epicardial fat cells	GCST004601	MYCBP_chr1:38916605:C_G	Red blood cell count
1	PMVK, GCST004601	0.501	0.5462	PMVK_chr1:154962777:G_C	0.4432	NA	PMVK	0.0002639	1.23e-07	control	Neuroblast	GCST004601	PMVK_chr1:154962777:G_C	Red blood cell count
1	FAM200B, GCST004601	0.9364	0.9984	FAM200B_chr4:15591241:C_T	0.4872	NA	FAM200B	1.247e-06	3.362e-09	control	Neuroblast	GCST004601	FAM200B_chr4:15591241:C_T	Red blood cell count
1	NPM2, GCST004601	0.8669	0.8716	NPM2_chr8:22019871:C_G	0.9983	NA	NPM2	2.571e-06	6.628e-07	control	Neuroblast	GCST004601	NPM2_chr8:22019871:C_G	Red blood cell count
1	SPG7, GCST004601	0.5537	0.6371	SPG7_chr16:89496722:A_C	0.42	NA	SPG7	6.535e-05	2.503e-07	control	Neuron	GCST004601	SPG7_chr16:89496722:A_C	Red blood cell count
1	TMEM9B-AS1, GCST004601	0.4317	0.5022	TMEM9B-AS1_chr11:8966276:A_G	0.227	NA	TMEM9B-AS1	4.405e-05	5.117e-13	control	Retinal neurons	GCST004601	TMEM9B-AS1_chr11:8966276:A_G	Red blood cell count
1	REX1BD, GCST004601	0.5118	0.5547	REX1BD_chr19:18501011:C_A	0.0509	NA	REX1BD	7.827e-05	4.52e-05	control	Retinal neurons	GCST004601	REX1BD_chr19:18501011:C_A	Red blood cell count
1	PMVK, GCST004601	0.7414	0.8352	PMVK_chr1:154962777:G_C	0.5546	NA	PMVK	4.971e-05	1.23e-07	control	iPSCs	GCST004601	PMVK_chr1:154962777:G_C	Red blood cell count
1	ZBTB7B, GCST004601	0.725	0.7547	ZBTB7B_chr1:154962777:G_C	0.5674	NA	ZBTB7B	0.0001188	1.23e-07	control	iPSCs	GCST004601	ZBTB7B_chr1:154962777:G_C	Red blood cell count
1	Z93930.2, GCST004601	0.5696	0.5866	Z93930.2_chr22:28807326:C_T	0.4578	NA	Z93930.2	3.187e-05	3.041e-05	control	iPSCs	GCST004601	Z93930.2_chr22:28807326:C_T	Red blood cell count
1	SCO2, GCST004601	0.5951	0.6088	SCO2_chr22:50532837:T_C	0.9913	NA	SCO2	0.0009025	1.926e-43	control	iPSCs	GCST004601	SCO2_chr22:50532837:T_C	Red blood cell count
1	LTBP4, GCST004601	0.6448	0.67	LTBP4_chr19:40596970:C_T	0.701	NA	LTBP4	5.678e-06	1.139e-07	etoh	Ciliated epithelial cells	GCST004601	LTBP4_chr19:40596970:C_T	Red blood cell count
1	RPS11, GCST004601	0.4592	0.543	RPS11_chr19:49587942:T_G	0.2723	NA	RPS11	0.0002048	1.876e-11	etoh	ENS glia	GCST004601	RPS11_chr19:49587942:T_G	Red blood cell count
1	TRIM26, GCST004601	0.4015	0.5746	TRIM26_chr6:30154880:C_G	0.9973	NA	TRIM26	0.0006166	3.731e-12	etoh	Epicardial fat cells	GCST004601	TRIM26_chr6:30154880:C_G	Red blood cell count
1	RHOBTB2, GCST004601	0.697	0.7125	RHOBTB2_chr8:23068002:G_A	0.2609	NA	RHOBTB2	7.993e-05	3.682e-05	etoh	Epicardial fat cells	GCST004601	RHOBTB2_chr8:23068002:G_A	Red blood cell count
1	AC156455.1, GCST004601	0.602	0.7134	AC156455.1_chr12:122070022:G_A	0.4296	NA	AC156455.1	0.0001151	1.337e-05	etoh	Epicardial fat cells	GCST004601	AC156455.1_chr12:122070022:G_A	Red blood cell count
1	MYPOP, GCST004601	0.901	0.9692	MYPOP_chr19:45867043:C_T	0.1909	NA	MYPOP	2.018e-06	1.794e-06	etoh	Epicardial fat cells	GCST004601	MYPOP_chr19:45867043:C_T	Red blood cell count
1	RPL13A, GCST004601	0.7298	0.7526	RPL13A_chr19:49581339:G_C	0.7597	NA	RPL13A	0.0001662	1.462e-11	etoh	Epicardial fat cells	GCST004601	RPL13A_chr19:49581339:G_C	Red blood cell count
1	AC007566.1, GCST004601	0.5529	0.5572	AC007566.1_chr7:92468297:C_T	0.9992	NA	AC007566.1	0.000584	2.638e-07	etoh	Hepatoblasts	GCST004601	AC007566.1_chr7:92468297:C_T	Red blood cell count
1	EPG5, GCST004601	0.8749	0.8846	EPG5_chr18:46064935:A_G	0.3501	NA	EPG5	7.5e-05	1.055e-11	etoh	Hepatoblasts	GCST004601	EPG5_chr18:46064935:A_G	Red blood cell count
1	SNRPA, GCST004601	0.9334	0.964	SNRPA_chr19:40822776:C_T	0.5841	NA	SNRPA	0.00026	8.062e-12	etoh	Intestinal epithelial cells	GCST004601	SNRPA_chr19:40822776:C_T	Red blood cell count
1	UVRAG, GCST004601	0.5747	0.6326	UVRAG_chr11:75740236:A_T	0.3148	NA	UVRAG	8.452e-05	5.613e-07	etoh	Neuroblast	GCST004601	UVRAG_chr11:75740236:A_T	Red blood cell count
1	PLIN5, GCST004601	0.6146	0.633	PLIN5_chr19:4505344:C_T	0.8346	NA	PLIN5	1.818e-05	8.463e-14	etoh	Neuroblast	GCST004601	PLIN5_chr19:4505344:C_T	Red blood cell count
1	TMEM9B-AS1, GCST004601	0.8611	0.9493	TMEM9B-AS1_chr11:8966276:A_G	0.2314	NA	TMEM9B-AS1	1.333e-05	5.117e-13	etoh	Neuron	GCST004601	TMEM9B-AS1_chr11:8966276:A_G	Red blood cell count
1	RPS11, GCST004601	0.9116	0.9993	RPS11_chr19:49593602:G_C	0.3169	NA	RPS11	2.554e-05	1.02e-11	etoh	Retinal pigment cells	GCST004601	RPS11_chr19:49593602:G_C	Red blood cell count
1	ATP5PO, GCST004601	0.48	0.5792	ATP5PO_chr21:33971633:A_G	0.4889	NA	ATP5PO	0.0003101	2.484e-10	etoh	Squamous epithelial cells	GCST004601	ATP5PO_chr21:33971633:A_G	Red blood cell count
1	AC024257.3, GCST004601	0.6283	0.6418	AC024257.3_chr12:48105348:G_T	1	NA	AC024257.3	0.0001761	5.001e-16	etoh	Stromal cells	GCST004601	AC024257.3_chr12:48105348:G_T	Red blood cell count
1	ACTG1, GCST004601	0.8905	0.9307	ACTG1_chr17:81558634:A_G	1	NA	ACTG1	0.0002971	1.491e-09	etoh	Vascular endothelial cells	GCST004601	ACTG1_chr17:81558634:A_G	Red blood cell count
1	METRNL, GCST004601	0.6183	0.6398	METRNL_chr17:83094678:A_G	0.9866	NA	METRNL	0.0004297	2.111e-07	etoh	Vascular endothelial cells	GCST004601	METRNL_chr17:83094678:A_G	Red blood cell count
1	OAZ1, GCST004601	0.6691	0.7427	OAZ1_chr19:2170206:A_C	0.1435	NA	OAZ1	0.001216	6.264e-14	etoh	Vascular endothelial cells	GCST004601	OAZ1_chr19:2170206:A_C	Red blood cell count
1	USP37, GCST004601	0.4131	0.6148	USP37_chr2:218474066:T_G	0.0765	NA	USP37	0.0007347	1.764e-17	etoh	iPSCs	GCST004601	USP37_chr2:218474066:T_G	Red blood cell count
1	PPIP5K2, GCST004601	0.7137	0.8364	PPIP5K2_chr5:103104121:A_T	0.1608	NA	PPIP5K2	2.124e-08	1.747e-05	etoh	iPSCs	GCST004601	PPIP5K2_chr5:103104121:A_T	Red blood cell count
1	HIST1H2BC, GCST004601	0.816	0.9052	HIST1H2BC_chr6:26106009:G_T	0.2447	NA	HIST1H2BC	0.0001539	2.582e-17	etoh	iPSCs	GCST004601	HIST1H2BC_chr6:26106009:G_T	Red blood cell count
1	DLEC1, GCST004601	0.5915	0.6219	DLEC1_chr3:37951885:T_G	0.2239	NA	DLEC1	0.000643	1.044e-06	nicotine	Ciliated epithelial cells	GCST004601	DLEC1_chr3:37951885:T_G	Red blood cell count
1	ANKMY1, GCST004601	0.5058	0.5441	ANKMY1_chr2:240555596:C_G	0.2806	NA	ANKMY1	9.08e-05	3.554e-06	nicotine	ENS glia	GCST004601	ANKMY1_chr2:240555596:C_G	Red blood cell count
1	SMC4, GCST004601	0.839	0.9008	SMC4_chr3:160436470:A_C	0.0817	NA	SMC4	2.608e-05	2.575e-06	nicotine	ENS glia	GCST004601	SMC4_chr3:160436470:A_C	Red blood cell count
1	UGT8, GCST004601	0.6837	0.8203	UGT8_chr4:114697040:T_G	0.072	NA	UGT8	0.0001194	1.309e-08	nicotine	ENS glia	GCST004601	UGT8_chr4:114697040:T_G	Red blood cell count
1	HLA-DMB, GCST004601	0.79	0.7998	HLA-DMB_chr6:32945469:C_T	0.9643	NA	HLA-DMB	0.0001278	3.012e-21	nicotine	ENS glia	GCST004601	HLA-DMB_chr6:32945469:C_T	Red blood cell count
1	PPIA, GCST004601	0.849	1	PPIA_chr7:44768492:T_G	0.9998	NA	PPIA	5.661e-08	2.133e-16	nicotine	ENS glia	GCST004601	PPIA_chr7:44768492:T_G	Red blood cell count
1	ANGPT2, GCST004601	0.7724	0.7977	ANGPT2_chr8:6493731:T_C	0.9228	NA	ANGPT2	1.47e-07	6.677e-05	nicotine	ENS glia	GCST004601	ANGPT2_chr8:6493731:T_C	Red blood cell count
1	TMEM9B-AS1, GCST004601	0.8691	1	TMEM9B-AS1_chr11:8966276:A_G	0.2322	NA	TMEM9B-AS1	5.997e-09	5.117e-13	nicotine	ENS glia	GCST004601	TMEM9B-AS1_chr11:8966276:A_G	Red blood cell count
1	UVRAG, GCST004601	0.4896	0.5966	UVRAG_chr11:75740236:A_T	0.2028	NA	UVRAG	0.0001014	5.613e-07	nicotine	ENS glia	GCST004601	UVRAG_chr11:75740236:A_T	Red blood cell count
1	TMEM116, GCST004601	0.8031	0.9473	TMEM116_chr12:112004628:A_G	0.1001	NA	TMEM116	2.479e-06	7.779e-13	nicotine	ENS glia	GCST004601	TMEM116_chr12:112004628:A_G	Red blood cell count
1	AL133370.1, GCST004601	0.6367	0.7645	AL133370.1_chr14:68094917:C_A	0.5518	NA	AL133370.1	1.497e-05	6.126e-14	nicotine	ENS glia	GCST004601	AL133370.1_chr14:68094917:C_A	Red blood cell count
1	LRRC36, GCST004601	0.8274	0.9319	LRRC36_chr16:67362972:A_G	0.0685	NA	LRRC36	1.361e-05	3.989e-06	nicotine	ENS glia	GCST004601	LRRC36_chr16:67362972:A_G	Red blood cell count
1	TPPP3, GCST004601	0.7553	0.859	TPPP3_chr16:67362972:A_G	0.0687	NA	TPPP3	1.88e-05	3.989e-06	nicotine	ENS glia	GCST004601	TPPP3_chr16:67362972:A_G	Red blood cell count
1	C5AR1, GCST004601	0.9035	0.91	C5AR1_chr19:47192494:G_T	0.7791	NA	C5AR1	1.413e-05	1.641e-08	nicotine	ENS glia	GCST004601	C5AR1_chr19:47192494:G_T	Red blood cell count
1	MYRF, GCST004601	0.5056	0.5459	MYRF_chr11:61825533:A_G	0.4991	NA	MYRF	0.0005361	1.035e-20	nicotine	Epicardial fat cells	GCST004601	MYRF_chr11:61825533:A_G	Red blood cell count
1	R3HDM4, GCST004601	0.6692	0.6898	R3HDM4_chr19:820095:A_G	0.9842	NA	R3HDM4	3.323e-06	4.342e-07	nicotine	Epicardial fat cells	GCST004601	R3HDM4_chr19:820095:A_G	Red blood cell count
1	CYP11A1, GCST004601	0.6355	0.7043	CYP11A1_chr15:74426358:A_G	0.9951	NA	CYP11A1	7.733e-05	5.936e-07	nicotine	Hepatoblasts	GCST004601	CYP11A1_chr15:74426358:A_G	Red blood cell count
1	FXYD3, GCST004601	0.4785	0.5046	FXYD3_chr19:35210435:C_T	0.9397	NA	FXYD3	0.0003078	1.005e-07	nicotine	Hepatoblasts	GCST004601	FXYD3_chr19:35210435:C_T	Red blood cell count
1	MLXIP, GCST004601	0.5988	0.7545	MLXIP_chr12:122085015:T_C	0.3287	NA	MLXIP	4.384e-05	2.503e-05	nicotine	Intestinal epithelial cells	GCST004601	MLXIP_chr12:122085015:T_C	Red blood cell count
1	RGS14, GCST004601	0.7323	0.8729	RGS14_chr5:177372991:T_C	0.8324	NA	RGS14	3.003e-07	6.728e-09	nicotine	Neuroblast	GCST004601	RGS14_chr5:177372991:T_C	Red blood cell count
1	HLA-A, GCST004601	0.6849	0.9987	HLA-A_chr6:29846812:T_C	0.0836	NA	HLA-A	1.308e-07	8.438e-16	nicotine	Neuroblast	GCST004601	HLA-A_chr6:29846812:T_C	Red blood cell count
1	HMGA1, GCST004601	0.7875	0.8221	HMGA1_chr6:34240413:T_C	0.9622	NA	HMGA1	4.14e-05	1.757e-09	nicotine	Neuroblast	GCST004601	HMGA1_chr6:34240413:T_C	Red blood cell count
1	PPIA, GCST004601	0.8148	0.9999	PPIA_chr7:44768492:T_G	0.9949	NA	PPIA	7.451e-08	2.133e-16	nicotine	Neuroblast	GCST004601	PPIA_chr7:44768492:T_G	Red blood cell count
1	AC100763.1, GCST004601	0.698	0.7481	AC100763.1_chr11:10159444:A_G	0.2427	NA	AC100763.1	0.0005903	2.736e-27	nicotine	Neuroblast	GCST004601	AC100763.1_chr11:10159444:A_G	Red blood cell count
1	SIX1, GCST004601	0.5368	0.5658	SIX1_chr14:60569250:C_T	0.2795	NA	SIX1	1.164e-05	0.000105	nicotine	Neuroblast	GCST004601	SIX1_chr14:60569250:C_T	Red blood cell count
1	RPL23A, GCST004601	0.6849	0.8092	RPL23A_chr17:28819479:G_C	0.025	NA	RPL23A	0.0001651	1.214e-11	nicotine	Neuroblast	GCST004601	RPL23A_chr17:28819479:G_C	Red blood cell count
1	PCBP1, GCST004601	0.6697	0.6923	PCBP1_chr2:70114443:A_G	0.4418	NA	PCBP1	8.574e-05	4.651e-06	nicotine	Neuron	GCST004601	PCBP1_chr2:70114443:A_G	Red blood cell count
1	NPIPB6, GCST004601	0.6444	0.7476	NPIPB6_chr16:28377186:A_G	0.2801	NA	NPIPB6	3.437e-05	7.787e-09	nicotine	Neuron	GCST004601	NPIPB6_chr16:28377186:A_G	Red blood cell count
1	SHC1, GCST004601	0.7972	0.8668	SHC1_chr1:154985591:C_T	0.4546	NA	SHC1	2.185e-05	1.354e-06	nicotine	Retinal neurons	GCST004601	SHC1_chr1:154985591:C_T	Red blood cell count
1	CNOT9, GCST004601	0.8071	0.9537	CNOT9_chr2:218474066:T_G	0.0837	NA	CNOT9	8.554e-06	1.764e-17	nicotine	Retinal neurons	GCST004601	CNOT9_chr2:218474066:T_G	Red blood cell count
1	LUC7L, GCST004601	0.4356	0.5724	LUC7L_chr16:168533:T_C	0.9722	NA	LUC7L	1.282e-05	5.155e-20	nicotine	Retinal pigment cells	GCST004601	LUC7L_chr16:168533:T_C	Red blood cell count
1	HLA-A, GCST004601	0.531	0.8788	HLA-A_chr6:29846812:T_C	0.0843	NA	HLA-A	2.049e-05	8.438e-16	nicotine	Stromal cells	GCST004601	HLA-A_chr6:29846812:T_C	Red blood cell count
1	DLL4, GCST004601	0.7123	0.7529	DLL4_chr15:41018848:T_C	0.5693	NA	DLL4	0.0002599	1.055e-06	nicotine	Vascular endothelial cells	GCST004601	DLL4_chr15:41018848:T_C	Red blood cell count
1	AKAP9, GCST004601	0.7939	0.9244	AKAP9_chr7:91955042:A_G	0.9547	NA	AKAP9	2.375e-05	2.793e-06	nicotine	iPSCs	GCST004601	AKAP9_chr7:91955042:A_G	Red blood cell count
1	OSCAR, GCST004601	0.4574	0.5212	OSCAR_chr19:54184080:A_T	0.9922	NA	OSCAR	7.625e-05	2.688e-05	nicotine	iPSCs	GCST004601	OSCAR_chr19:54184080:A_T	Red blood cell count
1	DNAH7, GCST004602	0.644	0.8288	DNAH7_chr2:196061474:C_A	0.0946	NA	DNAH7	4.867e-05	7.181e-06	caffeine	Ciliated epithelial cells	GCST004602	DNAH7_chr2:196061474:C_A	Mean corpuscular volume
1	IP6K2, GCST004602	0.5241	0.7338	IP6K2_chr3:48736987:C_G	0.3874	NA	IP6K2	0.000163	5.839e-12	caffeine	Ciliated epithelial cells	GCST004602	IP6K2_chr3:48736987:C_G	Mean corpuscular volume
1	RPL12, GCST004602	0.3804	0.5526	RPL12_chr9:127504287:A_G	0.1634	NA	RPL12	2.326e-05	2.551e-05	caffeine	Ciliated epithelial cells	GCST004602	RPL12_chr9:127504287:A_G	Mean corpuscular volume
1	SOX6, GCST004602	0.7451	0.7962	SOX6_chr11:16684930:C_T	0.299	NA	SOX6	5.598e-05	1.202e-17	caffeine	Ciliated epithelial cells	GCST004602	SOX6_chr11:16684930:C_T	Mean corpuscular volume
1	USP1, GCST004602	0.9136	0.919	USP1_chr1:62492987:T_C	0.9994	NA	USP1	6.975e-05	3.643e-08	caffeine	ENS glia	GCST004602	USP1_chr1:62492987:T_C	Mean corpuscular volume
1	ATP2B4, GCST004602	0.5947	0.682	ATP2B4_chr1:203691653:A_G	0.0845	NA	ATP2B4	0.0004236	1.998e-14	caffeine	ENS glia	GCST004602	ATP2B4_chr1:203691653:A_G	Mean corpuscular volume
1	TTC33, GCST004602	0.3733	0.5459	TTC33_chr5:40759025:T_G	0.1574	NA	TTC33	4.807e-06	1.027e-05	caffeine	ENS glia	GCST004602	TTC33_chr5:40759025:T_G	Mean corpuscular volume
1	ZNF391, GCST004602	0.61	0.6837	ZNF391_chr6:27335966:A_T	1	NA	ZNF391	0.000338	9.809e-39	caffeine	ENS glia	GCST004602	ZNF391_chr6:27335966:A_T	Mean corpuscular volume
1	GPER1, GCST004602	0.5571	0.6461	GPER1_chr7:1065594:A_G	0.6598	NA	GPER1	0.0001899	3.039e-07	caffeine	ENS glia	GCST004602	GPER1_chr7:1065594:A_G	Mean corpuscular volume
1	RPL12, GCST004602	0.3678	0.5442	RPL12_chr9:127504287:A_G	0.1244	NA	RPL12	7.917e-06	2.551e-05	caffeine	ENS glia	GCST004602	RPL12_chr9:127504287:A_G	Mean corpuscular volume
1	RPS6KB2, GCST004602	0.513	0.7158	RPS6KB2_chr11:67486093:T_C	0.3626	NA	RPS6KB2	4.393e-05	2.337e-21	caffeine	ENS glia	GCST004602	RPS6KB2_chr11:67486093:T_C	Mean corpuscular volume
1	FADS2, GCST004602	0.6571	0.6953	FADS2_chr11:61843278:G_A	0.9343	NA	FADS2	3.968e-05	2.987e-10	caffeine	ENS glia	GCST004602	FADS2_chr11:61843278:G_A	Mean corpuscular volume
1	CERS5, GCST004602	0.4734	0.809	CERS5_chr12:50259146:T_C	0.0454	NA	CERS5	5.621e-05	1.459e-06	caffeine	ENS glia	GCST004602	CERS5_chr12:50259146:T_C	Mean corpuscular volume
1	NAA25, GCST004602	0.6458	0.6531	NAA25_chr12:112033286:G_T	0.7583	NA	NAA25	0.0002427	2.155e-07	caffeine	ENS glia	GCST004602	NAA25_chr12:112033286:G_T	Mean corpuscular volume
1	TPPP3, GCST004602	0.8568	0.9841	TPPP3_chr16:67363677:G_C	0.0848	NA	TPPP3	5.067e-06	1.221e-07	caffeine	ENS glia	GCST004602	TPPP3_chr16:67363677:G_C	Mean corpuscular volume
1	CDC25B, GCST004602	0.7145	0.7354	CDC25B_chr20:3761419:T_C	1	NA	CDC25B	9.411e-05	3.119e-12	caffeine	Epicardial fat cells	GCST004602	CDC25B_chr20:3761419:T_C	Mean corpuscular volume
1	THAP9-AS1, GCST004602	0.3876	0.5198	THAP9-AS1_chr4:82974066:T_C	0.525	NA	THAP9-AS1	1.926e-06	3.079e-05	caffeine	Hepatoblasts	GCST004602	THAP9-AS1_chr4:82974066:T_C	Mean corpuscular volume
1	SMAD6, GCST004602	0.8499	0.8659	SMAD6_chr15:66633298:T_C	0.5288	NA	SMAD6	9.227e-05	4.092e-07	caffeine	Hepatoblasts	GCST004602	SMAD6_chr15:66633298:T_C	Mean corpuscular volume
1	AC091729.3, GCST004602	0.9334	0.9858	AC091729.3_chr7:1071997:T_C	0.9998	NA	AC091729.3	2.142e-06	1.267e-06	caffeine	Intestinal epithelial cells	GCST004602	AC091729.3_chr7:1071997:T_C	Mean corpuscular volume
1	RPARP-AS1, GCST004602	0.6744	0.9838	RPARP-AS1_chr10:102457746:T_G	0.9992	NA	RPARP-AS1	1.077e-05	2.013e-06	caffeine	Intestinal epithelial cells	GCST004602	RPARP-AS1_chr10:102457746:T_G	Mean corpuscular volume
1	FIGNL1, GCST004602	0.7829	0.9905	FIGNL1_chr7:50467822:A_G	0.4371	NA	FIGNL1	1.618e-06	4.727e-15	caffeine	Neuroblast	GCST004602	FIGNL1_chr7:50467822:A_G	Mean corpuscular volume
1	AS3MT, GCST004602	0.7953	0.9848	AS3MT_chr10:102869479:G_C	0.8511	NA	AS3MT	5.957e-07	9.432e-15	caffeine	Neuroblast	GCST004602	AS3MT_chr10:102869479:G_C	Mean corpuscular volume
1	BORCS7, GCST004602	0.6598	0.7315	BORCS7_chr10:102869479:G_C	0.8977	NA	BORCS7	8.848e-05	9.432e-15	caffeine	Neuroblast	GCST004602	BORCS7_chr10:102869479:G_C	Mean corpuscular volume
1	ANKRD13D, GCST004602	0.5543	0.6131	ANKRD13D_chr11:67306061:G_A	0.0662	NA	ANKRD13D	4.878e-05	1.377e-06	caffeine	Neuroblast	GCST004602	ANKRD13D_chr11:67306061:G_A	Mean corpuscular volume
1	FAM219B, GCST004602	0.8772	0.887	FAM219B_chr15:74998036:C_T	0.9951	NA	FAM219B	5.582e-05	8.917e-10	caffeine	Neuroblast	GCST004602	FAM219B_chr15:74998036:C_T	Mean corpuscular volume
1	SCO2, GCST004602	0.7952	0.8338	SCO2_chr22:50532837:T_C	1	NA	SCO2	0.0002159	1.63e-129	caffeine	Neuroblast	GCST004602	SCO2_chr22:50532837:T_C	Mean corpuscular volume
1	VKORC1, GCST004602	0.579	0.6732	VKORC1_chr16:31082633:C_T	0.1948	NA	VKORC1	7.728e-05	2.226e-08	caffeine	Neuron	GCST004602	VKORC1_chr16:31082633:C_T	Mean corpuscular volume
1	INA, GCST004602	0.3774	0.7474	INA_chr10:103179526:A_G	0.0933	NA	INA	0.0001439	1.394e-14	caffeine	Retinal pigment cells	GCST004602	INA_chr10:103179526:A_G	Mean corpuscular volume
1	AL353708.3, GCST004602	0.653	0.6605	AL353708.3_chr1:179942965:T_A	0.2868	NA	AL353708.3	6.086e-05	1.686e-05	caffeine	Squamous epithelial cells	GCST004602	AL353708.3_chr1:179942965:T_A	Mean corpuscular volume
1	CCT4, GCST004602	0.3351	0.5415	CCT4_chr2:61946669:C_T	0.8171	NA	CCT4	0.0008522	1.218e-12	caffeine	Squamous epithelial cells	GCST004602	CCT4_chr2:61946669:C_T	Mean corpuscular volume
1	AC020913.1, GCST004602	0.97	0.9958	AC020913.1_chr19:17143660:G_A	0.28	NA	AC020913.1	2.56e-06	1.1e-08	caffeine	Squamous epithelial cells	GCST004602	AC020913.1_chr19:17143660:G_A	Mean corpuscular volume
1	KIZ-AS1, GCST004602	0.8365	0.8475	KIZ-AS1_chr20:21290630:C_T	0.9897	NA	KIZ-AS1	4.911e-06	5.521e-07	caffeine	Squamous epithelial cells	GCST004602	KIZ-AS1_chr20:21290630:C_T	Mean corpuscular volume
1	SOX6, GCST004602	0.8077	0.8803	SOX6_chr11:16669836:C_A	0.7003	NA	SOX6	4.356e-05	1.284e-17	caffeine	Stromal cells	GCST004602	SOX6_chr11:16669836:C_A	Mean corpuscular volume
1	RRP1B, GCST004602	0.4152	0.6903	RRP1B_chr21:43658154:C_T	0.1162	NA	RRP1B	0.0001879	8.879e-10	caffeine	Stromal cells	GCST004602	RRP1B_chr21:43658154:C_T	Mean corpuscular volume
1	ARHGAP45, GCST004602	0.5077	0.5328	ARHGAP45_chr19:1073074:A_G	0.7173	NA	ARHGAP45	0.0002881	3.201e-08	caffeine	Vascular endothelial cells	GCST004602	ARHGAP45_chr19:1073074:A_G	Mean corpuscular volume
1	CALR, GCST004602	0.538	0.5532	CALR_chr19:12889736:G_C	0.3639	NA	CALR	0.001156	2.985e-79	caffeine	Vascular endothelial cells	GCST004602	CALR_chr19:12889736:G_C	Mean corpuscular volume
1	SCAMP5, GCST004602	0.5379	0.5927	SCAMP5_chr15:75040144:A_G	0.1197	NA	SCAMP5	0.0003262	2.49e-10	caffeine	iPSCs	GCST004602	SCAMP5_chr15:75040144:A_G	Mean corpuscular volume
1	DNAH7, GCST004602	0.7289	0.8877	DNAH7_chr2:196046090:T_C	0.4227	NA	DNAH7	5.979e-07	1.068e-05	control	Ciliated epithelial cells	GCST004602	DNAH7_chr2:196046090:T_C	Mean corpuscular volume
1	DNAH7, GCST004602	0.327	0.5326	DNAH7_chr2:196061474:C_A	0.1058	NA	DNAH7	3.231e-06	7.181e-06	control	ENS glia	GCST004602	DNAH7_chr2:196061474:C_A	Mean corpuscular volume
1	CHRAC1, GCST004602	0.974	0.992	CHRAC1_chr8:140507289:G_A	0.3798	NA	CHRAC1	6.631e-07	6.897e-07	control	ENS glia	GCST004602	CHRAC1_chr8:140507289:G_A	Mean corpuscular volume
1	RPL12, GCST004602	0.5026	0.6109	RPL12_chr9:127450831:G_C	0.2989	NA	RPL12	1.231e-05	2.445e-05	control	ENS glia	GCST004602	RPL12_chr9:127450831:G_C	Mean corpuscular volume
1	ZNRD1, GCST004602	0.7488	0.9866	ZNRD1_chr6:29975713:A_G	1	NA	ZNRD1	6.937e-06	9.291e-34	control	Neuroblast	GCST004602	ZNRD1_chr6:29975713:A_G	Mean corpuscular volume
1	ATP6V1G2, GCST004602	0.8299	0.8795	ATP6V1G2_chr6:31463914:G_T	0.5333	NA	ATP6V1G2	6.322e-05	1.116e-13	control	Neuroblast	GCST004602	ATP6V1G2_chr6:31463914:G_T	Mean corpuscular volume
1	NPM2, GCST004602	0.8533	0.8623	NPM2_chr8:22019871:C_G	0.9951	NA	NPM2	2.571e-06	2.779e-14	control	Neuroblast	GCST004602	NPM2_chr8:22019871:C_G	Mean corpuscular volume
1	RPL12, GCST004602	0.4002	0.5466	RPL12_chr9:127504287:A_G	0.0926	NA	RPL12	2.9e-05	2.551e-05	control	Neuroblast	GCST004602	RPL12_chr9:127504287:A_G	Mean corpuscular volume
1	AS3MT, GCST004602	0.5763	0.7063	AS3MT_chr10:102869479:G_C	0.9372	NA	AS3MT	1.631e-06	9.432e-15	control	Neuroblast	GCST004602	AS3MT_chr10:102869479:G_C	Mean corpuscular volume
1	ATF1, GCST004602	0.6	0.7642	ATF1_chr12:50787916:T_C	0.3453	NA	ATF1	1.913e-05	2.749e-07	control	Neuroblast	GCST004602	ATF1_chr12:50787916:T_C	Mean corpuscular volume
1	P2RX3, GCST004602	0.6194	0.6397	P2RX3_chr11:57409155:C_T	0.2789	NA	P2RX3	3.172e-05	5.959e-06	control	Neuron	GCST004602	P2RX3_chr11:57409155:C_T	Mean corpuscular volume
1	CPNE7, GCST004602	0.527	0.6435	CPNE7_chr16:89631662:C_T	0.4896	NA	CPNE7	6.116e-06	8.302e-11	control	Neuron	GCST004602	CPNE7_chr16:89631662:C_T	Mean corpuscular volume
1	REX1BD, GCST004602	0.4505	0.732	REX1BD_chr19:18526808:C_G	0.3856	NA	REX1BD	0.0001956	3.865e-16	control	Retinal neurons	GCST004602	REX1BD_chr19:18526808:C_G	Mean corpuscular volume
1	ZNRD1, GCST004602	0.9044	0.9484	ZNRD1_chr6:29975713:A_G	1	NA	ZNRD1	3.582e-05	9.291e-34	control	Stromal cells	GCST004602	ZNRD1_chr6:29975713:A_G	Mean corpuscular volume
1	FAM227A, GCST004602	0.473	0.6418	FAM227A_chr22:38648555:C_T	0.0187	NA	FAM227A	0.0004431	7.131e-07	control	iPSCs	GCST004602	FAM227A_chr22:38648555:C_T	Mean corpuscular volume
1	SCO2, GCST004602	0.6601	0.6714	SCO2_chr22:50532837:T_C	0.9999	NA	SCO2	0.0009025	1.63e-129	control	iPSCs	GCST004602	SCO2_chr22:50532837:T_C	Mean corpuscular volume
1	BMP2K, GCST004602	0.4183	0.5031	BMP2K_chr4:78776127:G_A	0.6168	NA	BMP2K	1.466e-05	5.283e-05	etoh	ENS glia	GCST004602	BMP2K_chr4:78776127:G_A	Mean corpuscular volume
1	RPL12, GCST004602	0.2777	0.5006	RPL12_chr9:127509387:A_G	0.5248	NA	RPL12	7.467e-07	0.0001063	etoh	ENS glia	GCST004602	RPL12_chr9:127509387:A_G	Mean corpuscular volume
1	AGER, GCST004602	0.6835	0.8483	AGER_chr6:32107786:T_C	0.9712	NA	AGER	0.0005464	2.71e-13	etoh	Epicardial fat cells	GCST004602	AGER_chr6:32107786:T_C	Mean corpuscular volume
1	RHOBTB2, GCST004602	0.9697	0.9894	RHOBTB2_chr8:23069504:G_T	0.3337	NA	RHOBTB2	0.0001342	5.839e-09	etoh	Epicardial fat cells	GCST004602	RHOBTB2_chr8:23069504:G_T	Mean corpuscular volume
1	CHRAC1, GCST004602	0.4903	0.5484	CHRAC1_chr8:140502973:C_G	0.2265	NA	CHRAC1	0.0008817	5.067e-07	etoh	Epicardial fat cells	GCST004602	CHRAC1_chr8:140502973:C_G	Mean corpuscular volume
1	AC156455.1, GCST004602	0.3621	0.6265	AC156455.1_chr12:122070022:G_A	0.4192	NA	AC156455.1	0.0001151	2.349e-07	etoh	Epicardial fat cells	GCST004602	AC156455.1_chr12:122070022:G_A	Mean corpuscular volume
1	COPZ1, GCST004602	0.9453	0.9524	COPZ1_chr12:54336088:T_C	0.9988	NA	COPZ1	0.0001166	5.048e-08	etoh	Epicardial fat cells	GCST004602	COPZ1_chr12:54336088:T_C	Mean corpuscular volume
1	MYPOP, GCST004602	0.9721	0.9993	MYPOP_chr19:45867043:C_T	0.2152	NA	MYPOP	2.018e-06	2.916e-08	etoh	Epicardial fat cells	GCST004602	MYPOP_chr19:45867043:C_T	Mean corpuscular volume
1	EBI3, GCST004602	0.5118	0.5317	EBI3_chr19:4131135:A_C	0.9901	NA	EBI3	0.00115	1.849e-08	etoh	Epicardial fat cells	GCST004602	EBI3_chr19:4131135:A_C	Mean corpuscular volume
1	TNRC6B, GCST004602	0.6427	0.6487	TNRC6B_chr22:40032790:T_C	0.8023	NA	TNRC6B	3.754e-05	3.473e-05	etoh	Epicardial fat cells	GCST004602	TNRC6B_chr22:40032790:T_C	Mean corpuscular volume
1	AC007566.1, GCST004602	0.6944	0.6992	AC007566.1_chr7:92468297:C_T	1	NA	AC007566.1	0.000584	1.502e-09	etoh	Hepatoblasts	GCST004602	AC007566.1_chr7:92468297:C_T	Mean corpuscular volume
1	LRSAM1, GCST004602	0.4279	0.5214	LRSAM1_chr9:127458419:C_A	0.1698	NA	LRSAM1	0.0001753	7.323e-06	etoh	Hepatoblasts	GCST004602	LRSAM1_chr9:127458419:C_A	Mean corpuscular volume
1	EPG5, GCST004602	0.8792	0.8885	EPG5_chr18:46064935:A_G	0.4024	NA	EPG5	7.5e-05	1.716e-31	etoh	Hepatoblasts	GCST004602	EPG5_chr18:46064935:A_G	Mean corpuscular volume
1	NUPR1, GCST004602	0.8523	0.885	NUPR1_chr16:28483100:A_G	0.7612	NA	NUPR1	0.0001192	8.594e-11	etoh	Intestinal epithelial cells	GCST004602	NUPR1_chr16:28483100:A_G	Mean corpuscular volume
1	ERAL1, GCST004602	0.5926	0.6411	ERAL1_chr17:28847505:T_A	0.7315	NA	ERAL1	0.0002182	5.022e-35	etoh	Intestinal epithelial cells	GCST004602	ERAL1_chr17:28847505:T_A	Mean corpuscular volume
1	ATP6V1G2, GCST004602	0.502	0.9315	ATP6V1G2_chr6:31463914:G_T	0.5337	NA	ATP6V1G2	1.968e-05	1.116e-13	etoh	Neuroblast	GCST004602	ATP6V1G2_chr6:31463914:G_T	Mean corpuscular volume
1	AC069281.1, GCST004602	0.716	0.7191	AC069281.1_chr7:100609146:T_C	1	NA	AC069281.1	3.172e-05	2.05e-37	etoh	Neuroblast	GCST004602	AC069281.1_chr7:100609146:T_C	Mean corpuscular volume
1	DYNLL1, GCST004602	0.5393	0.5511	DYNLL1_chr12:120423801:T_C	0.9879	NA	DYNLL1	0.0007533	9.247e-12	etoh	Retinal neurons	GCST004602	DYNLL1_chr12:120423801:T_C	Mean corpuscular volume
1	ULK2, GCST004602	0.8688	0.9473	ULK2_chr17:19911973:G_C	0.1097	NA	ULK2	5.871e-05	4.616e-16	etoh	Retinal neurons	GCST004602	ULK2_chr17:19911973:G_C	Mean corpuscular volume
1	PPP3R1, GCST004602	0.7994	0.8189	PPP3R1_chr2:68355437:C_T	0.9867	NA	PPP3R1	6.508e-05	6.004e-08	etoh	Stromal cells	GCST004602	PPP3R1_chr2:68355437:C_T	Mean corpuscular volume
1	RPL12, GCST004602	0.3236	0.562	RPL12_chr9:127438154:C_A	0.0393	NA	RPL12	1.854e-05	9.364e-06	etoh	Stromal cells	GCST004602	RPL12_chr9:127438154:C_A	Mean corpuscular volume
1	AKAP7, GCST004602	0.5636	0.5882	AKAP7_chr6:131051860:C_T	0.4907	NA	AKAP7	0.0002943	1.289e-09	etoh	Vascular endothelial cells	GCST004602	AKAP7_chr6:131051860:C_T	Mean corpuscular volume
1	TMEM116, GCST004602	0.5705	0.5867	TMEM116_chr12:111969739:G_A	0.1901	NA	TMEM116	0.0001712	1.305e-07	etoh	Vascular endothelial cells	GCST004602	TMEM116_chr12:111969739:G_A	Mean corpuscular volume
1	FAM227A, GCST004602	0.6657	0.9461	FAM227A_chr22:38736596:A_T	0.0559	NA	FAM227A	3.64e-05	5.964e-06	etoh	Vascular endothelial cells	GCST004602	FAM227A_chr22:38736596:A_T	Mean corpuscular volume
1	WDR92, GCST004602	0.4557	0.5028	WDR92_chr2:68234126:G_C	0.9571	NA	WDR92	9.25e-06	9.599e-05	etoh	iPSCs	GCST004602	WDR92_chr2:68234126:G_C	Mean corpuscular volume
1	AC104794.3, GCST004602	0.6532	0.6783	AC104794.3_chr2:10055952:C_T	0.7023	NA	AC104794.3	3.091e-05	2.954e-05	etoh	iPSCs	GCST004602	AC104794.3_chr2:10055952:C_T	Mean corpuscular volume
1	PPIP5K2, GCST004602	0.7364	0.9444	PPIP5K2_chr5:103120600:A_G	0.2205	NA	PPIP5K2	2.124e-08	3.603e-06	etoh	iPSCs	GCST004602	PPIP5K2_chr5:103120600:A_G	Mean corpuscular volume
1	ATP6V1G2, GCST004602	0.601	0.6296	ATP6V1G2_chr6:31463914:G_T	0.5317	NA	ATP6V1G2	0.0004198	1.116e-13	etoh	iPSCs	GCST004602	ATP6V1G2_chr6:31463914:G_T	Mean corpuscular volume
1	CKLF, GCST004602	0.721	0.822	CKLF_chr16:66502354:T_C	0.5177	NA	CKLF	9.34e-06	7.125e-06	etoh	iPSCs	GCST004602	CKLF_chr16:66502354:T_C	Mean corpuscular volume
1	STAT3, GCST004602	0.5272	0.6485	STAT3_chr17:42365657:T_G	0.5897	NA	STAT3	4.009e-05	1.444e-08	etoh	iPSCs	GCST004602	STAT3_chr17:42365657:T_G	Mean corpuscular volume
1	PATZ1, GCST004602	0.5934	0.6274	PATZ1_chr22:31417072:A_T	0.8216	NA	PATZ1	0.0006224	6.364e-07	etoh	iPSCs	GCST004602	PATZ1_chr22:31417072:A_T	Mean corpuscular volume
1	DNAH7, GCST004602	0.7113	0.88	DNAH7_chr2:196046090:T_C	0.1953	NA	DNAH7	1.006e-06	1.068e-05	nicotine	Ciliated epithelial cells	GCST004602	DNAH7_chr2:196046090:T_C	Mean corpuscular volume
1	RPL12, GCST004602	0.6504	0.7867	RPL12_chr9:127467373:A_G	0.037	NA	RPL12	1.723e-05	1.605e-05	nicotine	Ciliated epithelial cells	GCST004602	RPL12_chr9:127467373:A_G	Mean corpuscular volume
1	SMC4, GCST004602	0.6158	0.6568	SMC4_chr3:160442133:T_C	0.0784	NA	SMC4	2.001e-05	2.085e-05	nicotine	ENS glia	GCST004602	SMC4_chr3:160442133:T_C	Mean corpuscular volume
1	CHRAC1, GCST004602	0.5012	0.5323	CHRAC1_chr8:140507289:G_A	0.2166	NA	CHRAC1	0.0001222	6.897e-07	nicotine	ENS glia	GCST004602	CHRAC1_chr8:140507289:G_A	Mean corpuscular volume
1	RPL12, GCST004602	0.361	0.6115	RPL12_chr9:127504287:A_G	0.3054	NA	RPL12	5.156e-08	2.551e-05	nicotine	ENS glia	GCST004602	RPL12_chr9:127504287:A_G	Mean corpuscular volume
1	PRIM1, GCST004602	0.6437	0.6519	PRIM1_chr12:56752285:T_G	1	NA	PRIM1	0.0001471	1.065e-09	nicotine	ENS glia	GCST004602	PRIM1_chr12:56752285:T_G	Mean corpuscular volume
1	TRAFD1, GCST004602	0.5701	0.5791	TRAFD1_chr12:112033286:G_T	0.8714	NA	TRAFD1	0.0002001	2.155e-07	nicotine	ENS glia	GCST004602	TRAFD1_chr12:112033286:G_T	Mean corpuscular volume
1	AL133370.1, GCST004602	0.584	0.7271	AL133370.1_chr14:68094917:C_A	0.8983	NA	AL133370.1	1.497e-05	1.539e-12	nicotine	ENS glia	GCST004602	AL133370.1_chr14:68094917:C_A	Mean corpuscular volume
1	TPPP3, GCST004602	0.7649	0.8789	TPPP3_chr16:67363677:G_C	0.0846	NA	TPPP3	1.88e-05	1.221e-07	nicotine	ENS glia	GCST004602	TPPP3_chr16:67363677:G_C	Mean corpuscular volume
1	DUS3L, GCST004602	0.5153	0.55	DUS3L_chr19:5777404:T_C	0.4828	NA	DUS3L	1.699e-08	0.0001057	nicotine	ENS glia	GCST004602	DUS3L_chr19:5777404:T_C	Mean corpuscular volume
1	DNMT3B, GCST004602	0.3587	0.7009	DNMT3B_chr20:32685358:A_G	0.3241	NA	DNMT3B	0.0003293	5.044e-10	nicotine	ENS glia	GCST004602	DNMT3B_chr20:32685358:A_G	Mean corpuscular volume
1	UBE2L3, GCST004602	0.7048	0.839	UBE2L3_chr22:21627960:T_C	0.5426	NA	UBE2L3	2.33e-05	5.784e-37	nicotine	ENS glia	GCST004602	UBE2L3_chr22:21627960:T_C	Mean corpuscular volume
1	MYRF, GCST004602	0.4621	0.5056	MYRF_chr11:61824890:A_G	0.4261	NA	MYRF	0.0005361	1.389e-10	nicotine	Epicardial fat cells	GCST004602	MYRF_chr11:61824890:A_G	Mean corpuscular volume
1	CAVIN1, GCST004602	0.482	0.5718	CAVIN1_chr17:42340522:T_A	0.6738	NA	CAVIN1	3.295e-05	4.991e-09	nicotine	Hepatoblasts	GCST004602	CAVIN1_chr17:42340522:T_A	Mean corpuscular volume
1	RGS19, GCST004602	0.6608	0.6854	RGS19_chr20:64080106:C_T	0.854	NA	RGS19	0.0009117	7.872e-09	nicotine	Myeloid cells	GCST004602	RGS19_chr20:64080106:C_T	Mean corpuscular volume
1	LEPR, GCST004602	0.5909	0.7664	LEPR_chr1:65475849:G_A	0.8624	NA	LEPR	5.696e-06	1.881e-07	nicotine	Neuroblast	GCST004602	LEPR_chr1:65475849:G_A	Mean corpuscular volume
1	HMGA1, GCST004602	0.8425	0.868	HMGA1_chr6:34240413:T_C	0.9995	NA	HMGA1	4.14e-05	2.034e-11	nicotine	Neuroblast	GCST004602	HMGA1_chr6:34240413:T_C	Mean corpuscular volume
1	EIF2AK1, GCST004602	0.6112	0.6887	EIF2AK1_chr7:6034013:G_A	0.1105	NA	EIF2AK1	8.565e-07	3.6e-05	nicotine	Neuroblast	GCST004602	EIF2AK1_chr7:6034013:G_A	Mean corpuscular volume
1	RPL12, GCST004602	0.3225	0.5791	RPL12_chr9:127504287:A_G	0.3646	NA	RPL12	1.736e-10	2.551e-05	nicotine	Neuroblast	GCST004602	RPL12_chr9:127504287:A_G	Mean corpuscular volume
1	RNASEH2C, GCST004602	0.9104	0.9391	RNASEH2C_chr11:65690104:T_G	0.3348	NA	RNASEH2C	9.749e-05	5.384e-08	nicotine	Neuroblast	GCST004602	RNASEH2C_chr11:65690104:T_G	Mean corpuscular volume
1	LINC01089, GCST004602	0.7668	0.9537	LINC01089_chr12:121791942:C_T	0.4762	NA	LINC01089	2.527e-06	1.535e-06	nicotine	Neuroblast	GCST004602	LINC01089_chr12:121791942:C_T	Mean corpuscular volume
1	RPL23A, GCST004602	0.6893	0.812	RPL23A_chr17:28819479:G_C	0.046	NA	RPL23A	0.0001651	3.43e-34	nicotine	Neuroblast	GCST004602	RPL23A_chr17:28819479:G_C	Mean corpuscular volume
1	ATP6V1G2, GCST004602	0.585	0.723	ATP6V1G2_chr6:31463914:G_T	0.5335	NA	ATP6V1G2	0.0004938	1.116e-13	nicotine	Neuron	GCST004602	ATP6V1G2_chr6:31463914:G_T	Mean corpuscular volume
1	RPL12, GCST004602	0.6935	0.8379	RPL12_chr9:127418944:C_G	0.0582	NA	RPL12	4.931e-06	8.57e-06	nicotine	Neuron	GCST004602	RPL12_chr9:127418944:C_G	Mean corpuscular volume
1	NPIPB6, GCST004602	0.813	0.87	NPIPB6_chr16:28377186:A_G	0.3079	NA	NPIPB6	3.437e-05	2.218e-11	nicotine	Neuron	GCST004602	NPIPB6_chr16:28377186:A_G	Mean corpuscular volume
1	GPR146, GCST004602	0.9225	0.9382	GPR146_chr7:1066376:G_T	0.5904	NA	GPR146	5.478e-05	2.295e-07	nicotine	Retinal pigment cells	GCST004602	GPR146_chr7:1066376:G_T	Mean corpuscular volume
1	ID3, GCST004602	0.4058	0.7004	ID3_chr1:23514078:T_C	0.9495	NA	ID3	0.0008001	2.99e-13	nicotine	Squamous epithelial cells	GCST004602	ID3_chr1:23514078:T_C	Mean corpuscular volume
1	PABPC4-AS1, GCST004602	0.5598	0.6601	PABPC4-AS1_chr1:39573264:G_A	0.488	NA	PABPC4-AS1	5.418e-05	9.118e-08	nicotine	Stromal cells	GCST004602	PABPC4-AS1_chr1:39573264:G_A	Mean corpuscular volume
1	RPL12, GCST004602	0.5593	0.659	RPL12_chr9:127438154:C_A	0.0426	NA	RPL12	4.128e-05	9.364e-06	nicotine	Stromal cells	GCST004602	RPL12_chr9:127438154:C_A	Mean corpuscular volume
1	ZFP90, GCST004602	0.5599	0.6791	ZFP90_chr16:68574608:T_C	0.9186	NA	ZFP90	0.0001089	5.437e-09	nicotine	Stromal cells	GCST004602	ZFP90_chr16:68574608:T_C	Mean corpuscular volume
1	CLCN6, GCST004602	0.8507	0.877	CLCN6_chr1:11805747:A_G	0.2068	NA	CLCN6	8.78e-05	1.461e-08	nicotine	iPSCs	GCST004602	CLCN6_chr1:11805747:A_G	Mean corpuscular volume
1	AL035701.1, GCST004602	0.4794	0.5262	AL035701.1_chr6:46177724:C_G	0.3759	NA	AL035701.1	3.685e-05	1.695e-05	nicotine	iPSCs	GCST004602	AL035701.1_chr6:46177724:C_G	Mean corpuscular volume
1	AAK1, GCST004603	0.9344	0.96	AAK1_chr2:69721133:C_G	0.91	NA	AAK1	2.324e-05	6.63e-08	caffeine	Ciliated epithelial cells	GCST004603	AAK1_chr2:69721133:C_G	Platelet count
1	LMAN2, GCST004603	0.4969	0.5195	LMAN2_chr5:177282118:C_T	0.162	NA	LMAN2	0.000484	8.145e-06	caffeine	Ciliated epithelial cells	GCST004603	LMAN2_chr5:177282118:C_T	Platelet count
1	GABPB1-AS1, GCST004603	0.9588	0.9894	GABPB1-AS1_chr15:50356142:T_C	0.336	NA	GABPB1-AS1	1.416e-08	3.085e-07	caffeine	Ciliated epithelial cells	GCST004603	GABPB1-AS1_chr15:50356142:T_C	Platelet count
1	AFMID, GCST004603	0.4891	0.5048	AFMID_chr17:78123984:A_G	0.9843	NA	AFMID	0.0002283	8.265e-08	caffeine	Ciliated epithelial cells	GCST004603	AFMID_chr17:78123984:A_G	Platelet count
1	TENT5B, GCST004603	0.5355	0.6012	TENT5B_chr1:26918922:C_T	0.0978	NA	TENT5B	0.0001206	5.403e-07	caffeine	ENS glia	GCST004603	TENT5B_chr1:26918922:C_T	Platelet count
1	AP002026.1, GCST004603	0.4516	0.6736	AP002026.1_chr4:99091940:C_T	0.1213	NA	AP002026.1	3.284e-05	2.239e-05	caffeine	ENS glia	GCST004603	AP002026.1_chr4:99091940:C_T	Platelet count
1	SLC36A1, GCST004603	0.8817	0.9009	SLC36A1_chr5:151467626:C_T	0.2378	NA	SLC36A1	1.221e-10	1.263e-05	caffeine	ENS glia	GCST004603	SLC36A1_chr5:151467626:C_T	Platelet count
1	PPIA, GCST004603	0.9108	1	PPIA_chr7:44768492:T_G	0.9984	NA	PPIA	8.789e-08	6.548e-22	caffeine	ENS glia	GCST004603	PPIA_chr7:44768492:T_G	Platelet count
1	NAPRT, GCST004603	0.5779	0.5896	NAPRT_chr8:143576200:C_T	0.981	NA	NAPRT	9.651e-07	4.124e-05	caffeine	ENS glia	GCST004603	NAPRT_chr8:143576200:C_T	Platelet count
1	GRTP1, GCST004603	0.8659	0.8774	GRTP1_chr13:113360700:A_G	0.3652	NA	GRTP1	8.425e-05	8.058e-17	caffeine	ENS glia	GCST004603	GRTP1_chr13:113360700:A_G	Platelet count
1	GABPB1-AS1, GCST004603	0.965	0.991	GABPB1-AS1_chr15:50356142:T_C	0.4793	NA	GABPB1-AS1	3.904e-13	3.085e-07	caffeine	ENS glia	GCST004603	GABPB1-AS1_chr15:50356142:T_C	Platelet count
1	AC022087.1, GCST004603	0.5505	0.6108	AC022087.1_chr15:50356142:T_C	0.4195	NA	AC022087.1	0.0002036	3.085e-07	caffeine	ENS glia	GCST004603	AC022087.1_chr15:50356142:T_C	Platelet count
1	FLOT2, GCST004603	0.5016	0.5083	FLOT2_chr17:28995213:C_T	0.9842	NA	FLOT2	0.0001484	1.255e-07	caffeine	ENS glia	GCST004603	FLOT2_chr17:28995213:C_T	Platelet count
1	DMPK, GCST004603	0.9353	0.993	DMPK_chr19:45732610:T_C	0.5374	NA	DMPK	7.429e-07	1.939e-07	caffeine	ENS glia	GCST004603	DMPK_chr19:45732610:T_C	Platelet count
1	GEMIN7-AS1, GCST004603	0.4469	0.5074	GEMIN7-AS1_chr19:45080964:G_C	0.2715	NA	GEMIN7-AS1	0.0001954	1.515e-07	caffeine	ENS glia	GCST004603	GEMIN7-AS1_chr19:45080964:G_C	Platelet count
1	IQGAP3, GCST004603	0.9076	0.9441	IQGAP3_chr1:156478417:T_G	0.0909	NA	IQGAP3	7.279e-05	5.139e-11	caffeine	Epicardial fat cells	GCST004603	IQGAP3_chr1:156478417:T_G	Platelet count
1	CLCN7, GCST004603	0.3966	0.5174	CLCN7_chr16:1533633:T_C	0.7481	NA	CLCN7	8.393e-05	5.268e-06	caffeine	Epicardial fat cells	GCST004603	CLCN7_chr16:1533633:T_C	Platelet count
1	FAM160A1, GCST004603	0.7584	0.9168	FAM160A1_chr4:151428807:G_C	0.0304	NA	FAM160A1	0.0001188	3.002e-12	caffeine	Hepatoblasts	GCST004603	FAM160A1_chr4:151428807:G_C	Platelet count
1	GSTA2, GCST004603	0.4515	0.5206	GSTA2_chr6:52791371:T_G	0.0987	NA	GSTA2	0.0009126	2.733e-14	caffeine	Hepatoblasts	GCST004603	GSTA2_chr6:52791371:T_G	Platelet count
1	USP53, GCST004603	0.561	0.7377	USP53_chr4:119300030:G_A	0.9854	NA	USP53	1.353e-05	6.581e-06	caffeine	Intestinal epithelial cells	GCST004603	USP53_chr4:119300030:G_A	Platelet count
1	FAM160A1, GCST004603	0.8328	0.9998	FAM160A1_chr4:151432262:G_A	0.2963	NA	FAM160A1	1.963e-05	7.447e-12	caffeine	Intestinal epithelial cells	GCST004603	FAM160A1_chr4:151432262:G_A	Platelet count
1	POU5F1, GCST004603	0.3561	0.5109	POU5F1_chr6:31258364:C_A	0.6567	NA	POU5F1	0.0005082	7.964e-25	caffeine	Intestinal epithelial cells	GCST004603	POU5F1_chr6:31258364:C_A	Platelet count
1	CNOT9, GCST004603	0.7288	0.8403	CNOT9_chr2:218521361:T_A	0.0523	NA	CNOT9	7.778e-06	1.084e-05	caffeine	Neuroblast	GCST004603	CNOT9_chr2:218521361:T_A	Platelet count
1	NCK1, GCST004603	0.6437	0.9064	NCK1_chr3:136865378:G_C	0.0506	NA	NCK1	9.525e-06	5.634e-06	caffeine	Neuroblast	GCST004603	NCK1_chr3:136865378:G_C	Platelet count
1	PPIA, GCST004603	0.6589	0.9998	PPIA_chr7:44768492:T_G	0.9762	NA	PPIA	4.524e-07	6.548e-22	caffeine	Neuroblast	GCST004603	PPIA_chr7:44768492:T_G	Platelet count
1	FIBP, GCST004603	0.5538	0.9976	FIBP_chr11:65895768:T_C	0.347	NA	FIBP	3.12e-07	1.786e-11	caffeine	Neuroblast	GCST004603	FIBP_chr11:65895768:T_C	Platelet count
1	GRTP1, GCST004603	0.9935	1	GRTP1_chr13:113360700:A_G	0.3675	NA	GRTP1	1.638e-08	8.058e-17	caffeine	Neuroblast	GCST004603	GRTP1_chr13:113360700:A_G	Platelet count
1	GABPB1-AS1, GCST004603	0.9859	0.9961	GABPB1-AS1_chr15:50356142:T_C	0.9502	NA	GABPB1-AS1	3.298e-10	3.085e-07	caffeine	Neuroblast	GCST004603	GABPB1-AS1_chr15:50356142:T_C	Platelet count
1	GET1, GCST004603	0.8764	0.8942	GET1_chr21:39369920:A_C	0.8923	NA	GET1	0.0003495	7.54e-14	caffeine	Neuroblast	GCST004603	GET1_chr21:39369920:A_C	Platelet count
1	OST4, GCST004603	0.8987	0.9011	OST4_chr2:27170162:A_G	0.9995	NA	OST4	2.47e-05	1.417e-06	caffeine	Neuron	GCST004603	OST4_chr2:27170162:A_G	Platelet count
1	SENP7, GCST004603	0.3825	0.5489	SENP7_chr3:101432153:A_G	0.0079	NA	SENP7	0.001184	5.903e-07	caffeine	Neuron	GCST004603	SENP7_chr3:101432153:A_G	Platelet count
1	PPP2R5C, GCST004603	0.4116	0.5655	PPP2R5C_chr14:101705705:C_A	0.6828	NA	PPP2R5C	2.32e-07	0.0001896	caffeine	Neuron	GCST004603	PPP2R5C_chr14:101705705:C_A	Platelet count
1	ADAM11, GCST004603	0.6528	0.7012	ADAM11_chr17:44818188:G_C	0.2587	NA	ADAM11	0.0001605	4.639e-06	caffeine	Neuron	GCST004603	ADAM11_chr17:44818188:G_C	Platelet count
1	TECPR2, GCST004603	0.7074	0.7176	TECPR2_chr14:102437842:G_C	0.8651	NA	TECPR2	0.0001541	4.806e-18	caffeine	Retinal neurons	GCST004603	TECPR2_chr14:102437842:G_C	Platelet count
1	GABPB1-AS1, GCST004603	0.9814	0.992	GABPB1-AS1_chr15:50356142:T_C	0.9981	NA	GABPB1-AS1	3.383e-07	3.085e-07	caffeine	Squamous epithelial cells	GCST004603	GABPB1-AS1_chr15:50356142:T_C	Platelet count
1	CXCL16, GCST004603	0.4274	0.5035	CXCL16_chr17:4824132:A_T	0.961	NA	CXCL16	2.381e-05	3.01e-07	caffeine	Squamous epithelial cells	GCST004603	CXCL16_chr17:4824132:A_T	Platelet count
1	RPS10, GCST004603	0.6649	0.7248	RPS10_chr6:34414160:A_G	0.5885	NA	RPS10	0.0002817	3.357e-11	caffeine	Stromal cells	GCST004603	RPS10_chr6:34414160:A_G	Platelet count
1	CDC42EP2, GCST004603	0.9273	0.93	CDC42EP2_chr11:65404726:C_T	0.9168	NA	CDC42EP2	6.391e-06	2.493e-06	caffeine	Stromal cells	GCST004603	CDC42EP2_chr11:65404726:C_T	Platelet count
1	GABPB1-AS1, GCST004603	0.4532	0.754	GABPB1-AS1_chr15:50356142:T_C	0.978	NA	GABPB1-AS1	7.079e-05	3.085e-07	caffeine	Vascular endothelial cells	GCST004603	GABPB1-AS1_chr15:50356142:T_C	Platelet count
1	VAMP3, GCST004603	0.795	0.8156	VAMP3_chr1:7778631:C_T	0.2849	NA	VAMP3	0.0002177	4.812e-07	control	ENS glia	GCST004603	VAMP3_chr1:7778631:C_T	Platelet count
1	GSTA1, GCST004603	0.6933	0.8101	GSTA1_chr6:52778267:G_A	0.1956	NA	GSTA1	2.008e-05	4.5e-14	control	ENS glia	GCST004603	GSTA1_chr6:52778267:G_A	Platelet count
1	FIBP, GCST004603	0.5	0.9945	FIBP_chr11:65878109:A_C	0.0982	NA	FIBP	2.595e-06	6.571e-12	control	ENS glia	GCST004603	FIBP_chr11:65878109:A_C	Platelet count
1	RNASEH2C, GCST004603	0.3066	0.5601	RNASEH2C_chr11:65701337:C_T	0.3779	NA	RNASEH2C	0.0002848	3.361e-14	control	ENS glia	GCST004603	RNASEH2C_chr11:65701337:C_T	Platelet count
1	DMPK, GCST004603	0.7696	0.9496	DMPK_chr19:45781262:G_A	0.098	NA	DMPK	2.035e-06	1.975e-06	control	ENS glia	GCST004603	DMPK_chr19:45781262:G_A	Platelet count
1	MKNK2, GCST004603	0.7985	0.9339	MKNK2_chr19:2011413:A_G	0.9981	NA	MKNK2	4.24e-06	3.823e-08	control	ENS glia	GCST004603	MKNK2_chr19:2011413:A_G	Platelet count
1	SCAMP1, GCST004603	0.4035	0.507	SCAMP1_chr5:78425580:A_C	0.2393	NA	SCAMP1	2.164e-05	7.457e-17	control	Epicardial fat cells	GCST004603	SCAMP1_chr5:78425580:A_C	Platelet count
1	SNAPIN, GCST004603	0.6607	0.7814	SNAPIN_chr1:153644381:T_C	0.1568	NA	SNAPIN	1.73e-05	9.108e-06	control	Neuroblast	GCST004603	SNAPIN_chr1:153644381:T_C	Platelet count
1	SLC39A1, GCST004603	0.6486	0.6897	SLC39A1_chr1:154040744:T_G	0.4025	NA	SLC39A1	0.0002062	5.58e-08	control	Neuroblast	GCST004603	SLC39A1_chr1:154040744:T_G	Platelet count
1	NCK1, GCST004603	0.6388	0.8873	NCK1_chr3:136881825:G_T	0.0224	NA	NCK1	3.374e-05	3.335e-06	control	Neuroblast	GCST004603	NCK1_chr3:136881825:G_T	Platelet count
1	AC096992.2, GCST004603	0.3922	0.5387	AC096992.2_chr3:136881825:G_T	0.022	NA	AC096992.2	6.168e-05	3.335e-06	control	Neuroblast	GCST004603	AC096992.2_chr3:136881825:G_T	Platelet count
1	AP002026.1, GCST004603	0.4422	0.5654	AP002026.1_chr4:99106200:G_A	0.0579	NA	AP002026.1	8.206e-05	7.839e-06	control	Neuroblast	GCST004603	AP002026.1_chr4:99106200:G_A	Platelet count
1	AL354740.1, GCST004603	0.5707	0.793	AL354740.1_chr6:34345421:A_C	0.3956	NA	AL354740.1	1.667e-05	3.675e-09	control	Neuroblast	GCST004603	AL354740.1_chr6:34345421:A_C	Platelet count
1	FIBP, GCST004603	0.5896	1	FIBP_chr11:65878109:A_C	0.0984	NA	FIBP	3.574e-07	6.571e-12	control	Neuroblast	GCST004603	FIBP_chr11:65878109:A_C	Platelet count
1	ATF1, GCST004603	0.5606	0.7392	ATF1_chr12:50794551:T_C	0.4894	NA	ATF1	1.913e-05	9.922e-10	control	Neuroblast	GCST004603	ATF1_chr12:50794551:T_C	Platelet count
1	GABPB1-AS1, GCST004603	0.6944	0.8955	GABPB1-AS1_chr15:50356142:T_C	0.9462	NA	GABPB1-AS1	3.329e-07	3.085e-07	control	Neuroblast	GCST004603	GABPB1-AS1_chr15:50356142:T_C	Platelet count
1	AC090517.5, GCST004603	0.8584	0.8946	AC090517.5_chr15:56833399:T_C	0.5223	NA	AC090517.5	3.038e-05	1.173e-11	control	Neuroblast	GCST004603	AC090517.5_chr15:56833399:T_C	Platelet count
1	TUFM, GCST004603	0.8395	0.8663	TUFM_chr16:28884339:G_A	0.3212	NA	TUFM	8.032e-06	1.949e-09	control	Neuroblast	GCST004603	TUFM_chr16:28884339:G_A	Platelet count
1	FIBP, GCST004603	0.4848	0.567	FIBP_chr11:65832185:C_T	0.467	NA	FIBP	0.00203	7.602e-14	control	Neuron	GCST004603	FIBP_chr11:65832185:C_T	Platelet count
1	NCK1, GCST004603	0.3697	0.5204	NCK1_chr3:136881825:G_T	0.0205	NA	NCK1	0.0001281	3.335e-06	control	Retinal neurons	GCST004603	NCK1_chr3:136881825:G_T	Platelet count
1	LCA5L, GCST004603	0.4324	0.561	LCA5L_chr21:39394122:G_A	0.159	NA	LCA5L	7.655e-05	5.348e-12	control	Retinal pigment cells	GCST004603	LCA5L_chr21:39394122:G_A	Platelet count
1	ILF3, GCST004603	0.821	0.8261	ILF3_chr19:10579437:A_T	0.9849	NA	ILF3	0.0001314	3.812e-12	control	Squamous epithelial cells	GCST004603	ILF3_chr19:10579437:A_T	Platelet count
1	FAM160A1, GCST004603	0.4921	0.6541	FAM160A1_chr4:151432262:G_A	0.0646	NA	FAM160A1	7.458e-05	7.447e-12	control	Stromal cells	GCST004603	FAM160A1_chr4:151432262:G_A	Platelet count
1	SPATA2L, GCST004603	0.6178	0.64	SPATA2L_chr16:89733650:C_T	0.9971	NA	SPATA2L	0.0002918	1.097e-07	control	Stromal cells	GCST004603	SPATA2L_chr16:89733650:C_T	Platelet count
1	ATP5F1B, GCST004603	0.9587	0.9709	ATP5F1B_chr12:56625659:T_C	0.6238	NA	ATP5F1B	3.133e-05	7.366e-21	control	iPSCs	GCST004603	ATP5F1B_chr12:56625659:T_C	Platelet count
1	GABPB1-AS1, GCST004603	0.9606	0.9898	GABPB1-AS1_chr15:50356142:T_C	0.4185	NA	GABPB1-AS1	5.787e-09	3.085e-07	etoh	ENS glia	GCST004603	GABPB1-AS1_chr15:50356142:T_C	Platelet count
1	DMPK, GCST004603	0.8417	0.9631	DMPK_chr19:45732610:T_C	0.2804	NA	DMPK	7.52e-06	1.939e-07	etoh	ENS glia	GCST004603	DMPK_chr19:45732610:T_C	Platelet count
1	HMGN1, GCST004603	0.4861	0.536	HMGN1_chr21:39369920:A_C	0.9019	NA	HMGN1	0.001576	7.54e-14	etoh	ENS glia	GCST004603	HMGN1_chr21:39369920:A_C	Platelet count
1	STBD1, GCST004603	0.8534	0.8712	STBD1_chr4:76277833:C_T	0.9279	NA	STBD1	1.796e-05	1.565e-06	etoh	Epicardial fat cells	GCST004603	STBD1_chr4:76277833:C_T	Platelet count
1	MEF2C, GCST004603	0.9774	0.9776	MEF2C_chr5:88871824:A_G	1	NA	MEF2C	9.091e-05	1.613e-42	etoh	Epicardial fat cells	GCST004603	MEF2C_chr5:88871824:A_G	Platelet count
1	HLA-A, GCST004603	0.9059	0.9786	HLA-A_chr6:29948614:A_C	0.9751	NA	HLA-A	8.013e-06	1.361e-20	etoh	Epicardial fat cells	GCST004603	HLA-A_chr6:29948614:A_C	Platelet count
1	SPDYE3, GCST004603	0.7814	0.8392	SPDYE3_chr7:100406954:G_C	0.4503	NA	SPDYE3	0.0002765	1.999e-14	etoh	Epicardial fat cells	GCST004603	SPDYE3_chr7:100406954:G_C	Platelet count
1	PSMD5, GCST004603	0.9087	0.9454	PSMD5_chr9:120754294:A_G	0.2843	NA	PSMD5	5.863e-05	2.307e-07	etoh	Epicardial fat cells	GCST004603	PSMD5_chr9:120754294:A_G	Platelet count
1	CASC4, GCST004603	0.5227	0.5434	CASC4_chr15:44193725:C_G	0.1609	NA	CASC4	0.002851	1.361e-06	etoh	Epicardial fat cells	GCST004603	CASC4_chr15:44193725:C_G	Platelet count
1	F2R, GCST004603	0.5999	0.629	F2R_chr5:76713138:T_G	0.9963	NA	F2R	0.0001505	3.168e-20	etoh	Hepatoblasts	GCST004603	F2R_chr5:76713138:T_G	Platelet count
1	PRELID3B, GCST004603	0.6872	0.7064	PRELID3B_chr20:59022590:A_G	0.9884	NA	PRELID3B	0.0001056	1.006e-26	etoh	Hepatoblasts	GCST004603	PRELID3B_chr20:59022590:A_G	Platelet count
1	USP53, GCST004603	0.5326	0.5447	USP53_chr4:119229001:A_C	0.989	NA	USP53	0.0006086	5.276e-07	etoh	Intestinal epithelial cells	GCST004603	USP53_chr4:119229001:A_C	Platelet count
1	TET2, GCST004603	0.7357	0.7469	TET2_chr4:105114278:A_C	0.993	NA	TET2	0.001041	1.758e-11	etoh	Intestinal epithelial cells	GCST004603	TET2_chr4:105114278:A_C	Platelet count
1	BAG6, GCST004603	0.9289	0.9553	BAG6_chr6:31609322:A_T	1	NA	BAG6	6.428e-05	3.722e-35	etoh	Intestinal epithelial cells	GCST004603	BAG6_chr6:31609322:A_T	Platelet count
1	ALKBH2, GCST004603	0.9031	0.9099	ALKBH2_chr12:109037207:G_T	0.9862	NA	ALKBH2	0.000597	7.374e-32	etoh	Intestinal epithelial cells	GCST004603	ALKBH2_chr12:109037207:G_T	Platelet count
1	JPT2, GCST004603	0.5136	0.6827	JPT2_chr16:1684654:T_C	0.4607	NA	JPT2	0.0004744	8.808e-06	etoh	Intestinal epithelial cells	GCST004603	JPT2_chr16:1684654:T_C	Platelet count
1	RAE1, GCST004603	0.5511	0.5578	RAE1_chr20:57414752:C_T	0.9966	NA	RAE1	0.0007101	1.012e-05	etoh	Intestinal epithelial cells	GCST004603	RAE1_chr20:57414752:C_T	Platelet count
1	NCK1, GCST004603	0.5772	0.8984	NCK1_chr3:136798018:T_C	0.1132	NA	NCK1	4.584e-09	3.541e-05	etoh	Neuroblast	GCST004603	NCK1_chr3:136798018:T_C	Platelet count
1	AC096992.2, GCST004603	0.3716	0.5242	AC096992.2_chr3:136865378:G_C	0.0182	NA	AC096992.2	5.375e-05	5.634e-06	etoh	Neuroblast	GCST004603	AC096992.2_chr3:136865378:G_C	Platelet count
1	EEF1AKMT4, GCST004603	0.6509	0.6566	EEF1AKMT4_chr3:184348768:C_T	1	NA	EEF1AKMT4	0.0002208	9.805e-18	etoh	Neuroblast	GCST004603	EEF1AKMT4_chr3:184348768:C_T	Platelet count
1	AP002026.1, GCST004603	0.3951	0.5062	AP002026.1_chr4:99091940:C_T	0.0806	NA	AP002026.1	1.923e-05	2.239e-05	etoh	Neuroblast	GCST004603	AP002026.1_chr4:99091940:C_T	Platelet count
1	MEF2C, GCST004603	0.3626	0.6655	MEF2C_chr5:88886209:T_A	0.9988	NA	MEF2C	0.0003437	3.535e-28	etoh	Neuroblast	GCST004603	MEF2C_chr5:88886209:T_A	Platelet count
1	STAG3, GCST004603	0.769	0.7799	STAG3_chr7:100236567:T_C	0.4895	NA	STAG3	0.0001083	6.403e-09	etoh	Neuroblast	GCST004603	STAG3_chr7:100236567:T_C	Platelet count
1	FIBP, GCST004603	0.6023	0.9998	FIBP_chr11:65878109:A_C	0.0983	NA	FIBP	4.398e-07	6.571e-12	etoh	Neuroblast	GCST004603	FIBP_chr11:65878109:A_C	Platelet count
1	GABPB1-AS1, GCST004603	0.9626	0.9903	GABPB1-AS1_chr15:50356142:T_C	0.4185	NA	GABPB1-AS1	4.098e-09	3.085e-07	etoh	Neuroblast	GCST004603	GABPB1-AS1_chr15:50356142:T_C	Platelet count
1	CASS4, GCST004603	0.5673	0.5826	CASS4_chr20:56414309:C_T	0.287	NA	CASS4	0.0006929	3.157e-12	etoh	Neuroblast	GCST004603	CASS4_chr20:56414309:C_T	Platelet count
1	GABPB1-AS1, GCST004603	0.9468	0.981	GABPB1-AS1_chr15:50356142:T_C	0.4184	NA	GABPB1-AS1	9.688e-07	3.085e-07	etoh	Neuron	GCST004603	GABPB1-AS1_chr15:50356142:T_C	Platelet count
1	ULK2, GCST004603	0.8949	0.9581	ULK2_chr17:19919167:G_A	0.1087	NA	ULK2	5.871e-05	8.536e-11	etoh	Retinal neurons	GCST004603	ULK2_chr17:19919167:G_A	Platelet count
1	GABPB1-AS1, GCST004603	0.5439	0.6829	GABPB1-AS1_chr15:50356142:T_C	0.4144	NA	GABPB1-AS1	0.0001662	3.085e-07	etoh	Retinal pigment cells	GCST004603	GABPB1-AS1_chr15:50356142:T_C	Platelet count
1	IGLON5, GCST004603	0.554	0.689	IGLON5_chr19:51233866:A_G	0.9892	NA	IGLON5	2.282e-05	9.869e-08	etoh	Retinal pigment cells	GCST004603	IGLON5_chr19:51233866:A_G	Platelet count
1	ARPC2, GCST004603	0.8171	0.9536	ARPC2_chr2:218283646:G_A	0.0744	NA	ARPC2	6.113e-05	3.382e-09	etoh	Squamous epithelial cells	GCST004603	ARPC2_chr2:218283646:G_A	Platelet count
1	GABPB1-AS1, GCST004603	0.7221	0.7669	GABPB1-AS1_chr15:50356142:T_C	0.9719	NA	GABPB1-AS1	3.826e-06	3.085e-07	etoh	Squamous epithelial cells	GCST004603	GABPB1-AS1_chr15:50356142:T_C	Platelet count
1	RPS10, GCST004603	0.5965	0.6553	RPS10_chr6:34414160:A_G	0.5997	NA	RPS10	0.0003503	3.357e-11	etoh	Stromal cells	GCST004603	RPS10_chr6:34414160:A_G	Platelet count
1	GRTP1, GCST004603	0.9708	0.9779	GRTP1_chr13:113360700:A_G	0.3672	NA	GRTP1	6.105e-06	8.058e-17	etoh	Stromal cells	GCST004603	GRTP1_chr13:113360700:A_G	Platelet count
1	GABPB1-AS1, GCST004603	0.988	0.9966	GABPB1-AS1_chr15:50356142:T_C	1	NA	GABPB1-AS1	3.197e-10	3.085e-07	etoh	Stromal cells	GCST004603	GABPB1-AS1_chr15:50356142:T_C	Platelet count
1	DBF4B, GCST004603	0.7947	0.8642	DBF4B_chr17:44658343:T_G	0.1249	NA	DBF4B	7.592e-05	6.269e-07	etoh	Stromal cells	GCST004603	DBF4B_chr17:44658343:T_G	Platelet count
1	SLC27A3, GCST004603	0.5657	0.7954	SLC27A3_chr1:153852732:A_G	0.1411	NA	SLC27A3	0.0002423	2.215e-07	etoh	Vascular endothelial cells	GCST004603	SLC27A3_chr1:153852732:A_G	Platelet count
1	SLC35G2, GCST004603	0.4749	0.6292	SLC35G2_chr3:136881825:G_T	0.024	NA	SLC35G2	0.0006769	3.335e-06	etoh	Vascular endothelial cells	GCST004603	SLC35G2_chr3:136881825:G_T	Platelet count
1	PLPP1, GCST004603	0.77	0.9754	PLPP1_chr5:55568190:A_C	0.4154	NA	PLPP1	1.029e-05	2.528e-06	etoh	Vascular endothelial cells	GCST004603	PLPP1_chr5:55568190:A_C	Platelet count
1	GABPB1-AS1, GCST004603	0.7981	0.8739	GABPB1-AS1_chr15:50369702:T_C	0.2581	NA	GABPB1-AS1	7.295e-05	6.65e-07	etoh	Vascular endothelial cells	GCST004603	GABPB1-AS1_chr15:50369702:T_C	Platelet count
1	GABPB1-IT1, GCST004603	0.5381	0.6289	GABPB1-IT1_chr15:50399264:C_T	0.9783	NA	GABPB1-IT1	4.86e-05	5.112e-06	etoh	Vascular endothelial cells	GCST004603	GABPB1-IT1_chr15:50399264:C_T	Platelet count
1	FAM160A1, GCST004603	0.8013	1	FAM160A1_chr4:151489388:G_T	0.2202	NA	FAM160A1	6.932e-07	6.367e-12	etoh	iPSCs	GCST004603	FAM160A1_chr4:151489388:G_T	Platelet count
1	RGS14, GCST004603	0.6156	0.6606	RGS14_chr5:177339542:A_T	0.3978	NA	RGS14	9.262e-05	2.062e-05	etoh	iPSCs	GCST004603	RGS14_chr5:177339542:A_T	Platelet count
1	SLC39A7, GCST004603	0.7059	0.8098	SLC39A7_chr6:33107482:C_T	0.1076	NA	SLC39A7	0.0003987	9.138e-27	etoh	iPSCs	GCST004603	SLC39A7_chr6:33107482:C_T	Platelet count
1	MDH2, GCST004603	0.462	0.568	MDH2_chr7:76048186:C_T	0.1109	NA	MDH2	4.284e-05	8.593e-07	etoh	iPSCs	GCST004603	MDH2_chr7:76048186:C_T	Platelet count
1	PROSER2, GCST004603	0.5304	0.573	PROSER2_chr10:11862835:A_C	0.3752	NA	PROSER2	0.0003165	1.714e-07	etoh	iPSCs	GCST004603	PROSER2_chr10:11862835:A_C	Platelet count
1	FIBP, GCST004603	0.5979	0.9999	FIBP_chr11:65878109:A_C	0.0979	NA	FIBP	1.542e-06	6.571e-12	etoh	iPSCs	GCST004603	FIBP_chr11:65878109:A_C	Platelet count
1	MPI, GCST004603	0.5158	0.6109	MPI_chr15:74888551:T_G	0.1621	NA	MPI	0.0002415	2.637e-06	etoh	iPSCs	GCST004603	MPI_chr15:74888551:T_G	Platelet count
1	LCORL, GCST004603	0.5172	0.6353	LCORL_chr4:18026073:G_A	0.1436	NA	LCORL	5.888e-05	1.025e-05	nicotine	Ciliated epithelial cells	GCST004603	LCORL_chr4:18026073:G_A	Platelet count
1	PRDX5, GCST004603	0.522	0.5418	PRDX5_chr11:64238820:T_C	0.4098	NA	PRDX5	0.0002741	6.736e-09	nicotine	Ciliated epithelial cells	GCST004603	PRDX5_chr11:64238820:T_C	Platelet count
1	GABPB1-AS1, GCST004603	0.9241	0.9804	GABPB1-AS1_chr15:50356142:T_C	0.2667	NA	GABPB1-AS1	9.439e-08	3.085e-07	nicotine	Ciliated epithelial cells	GCST004603	GABPB1-AS1_chr15:50356142:T_C	Platelet count
1	S100A1, GCST004603	0.7608	0.8805	S100A1_chr1:153644381:T_C	0.1675	NA	S100A1	7.663e-07	9.108e-06	nicotine	ENS glia	GCST004603	S100A1_chr1:153644381:T_C	Platelet count
1	ANKMY1, GCST004603	0.4431	0.5455	ANKMY1_chr2:240526603:G_C	0.2601	NA	ANKMY1	9.08e-05	5.759e-09	nicotine	ENS glia	GCST004603	ANKMY1_chr2:240526603:G_C	Platelet count
1	GCC2, GCST004603	0.7985	0.9529	GCC2_chr2:108452552:T_C	0.0812	NA	GCC2	6.659e-06	3.78e-07	nicotine	ENS glia	GCST004603	GCC2_chr2:108452552:T_C	Platelet count
1	AP002026.1, GCST004603	0.4859	0.6241	AP002026.1_chr4:99091940:C_T	0.054	NA	AP002026.1	2.897e-05	2.239e-05	nicotine	ENS glia	GCST004603	AP002026.1_chr4:99091940:C_T	Platelet count
1	PPIA, GCST004603	0.8924	1	PPIA_chr7:44768492:T_G	0.9998	NA	PPIA	5.661e-08	6.548e-22	nicotine	ENS glia	GCST004603	PPIA_chr7:44768492:T_G	Platelet count
1	GRTP1, GCST004603	0.6047	0.6214	GRTP1_chr13:113360700:A_G	0.3599	NA	GRTP1	0.0001224	8.058e-17	nicotine	ENS glia	GCST004603	GRTP1_chr13:113360700:A_G	Platelet count
1	GABPB1-AS1, GCST004603	0.9882	0.9967	GABPB1-AS1_chr15:50356142:T_C	1	NA	GABPB1-AS1	4.64e-14	3.085e-07	nicotine	ENS glia	GCST004603	GABPB1-AS1_chr15:50356142:T_C	Platelet count
1	DMPK, GCST004603	0.7709	0.9093	DMPK_chr19:45781076:T_G	0.6734	NA	DMPK	4e-06	2.298e-06	nicotine	ENS glia	GCST004603	DMPK_chr19:45781076:T_G	Platelet count
1	HMGN1, GCST004603	0.7488	0.7877	HMGN1_chr21:39369920:A_C	0.9112	NA	HMGN1	0.0005855	7.54e-14	nicotine	ENS glia	GCST004603	HMGN1_chr21:39369920:A_C	Platelet count
1	LCA5L, GCST004603	0.6816	0.7091	LCA5L_chr21:39369920:A_C	0.8734	NA	LCA5L	0.0003566	7.54e-14	nicotine	ENS glia	GCST004603	LCA5L_chr21:39369920:A_C	Platelet count
1	MYRF, GCST004603	0.5094	0.5495	MYRF_chr11:61824890:A_G	0.2574	NA	MYRF	0.0005361	1.656e-22	nicotine	Epicardial fat cells	GCST004603	MYRF_chr11:61824890:A_G	Platelet count
1	GABPB1-AS1, GCST004603	0.6876	0.7548	GABPB1-AS1_chr15:50356142:T_C	0.7425	NA	GABPB1-AS1	2.921e-06	3.085e-07	nicotine	Epicardial fat cells	GCST004603	GABPB1-AS1_chr15:50356142:T_C	Platelet count
1	MVK, GCST004603	0.4928	0.6509	MVK_chr12:109550057:C_A	0.2752	NA	MVK	1.364e-05	3.19e-06	nicotine	Hepatoblasts	GCST004603	MVK_chr12:109550057:C_A	Platelet count
1	SATB1, GCST004603	0.9806	0.9961	SATB1_chr3:18349986:T_G	0.9993	NA	SATB1	5.943e-05	1.362e-07	nicotine	Intestinal epithelial cells	GCST004603	SATB1_chr3:18349986:T_G	Platelet count
1	AP3B1, GCST004603	0.6088	0.6407	AP3B1_chr5:78387710:C_T	0.3524	NA	AP3B1	3.645e-05	4.766e-17	nicotine	Intestinal epithelial cells	GCST004603	AP3B1_chr5:78387710:C_T	Platelet count
1	SOCS4, GCST004603	0.6385	0.7479	SOCS4_chr14:55024488:T_A	0.9978	NA	SOCS4	5.798e-05	4.807e-05	nicotine	Intestinal epithelial cells	GCST004603	SOCS4_chr14:55024488:T_A	Platelet count
1	IGLON5, GCST004603	0.4997	0.524	IGLON5_chr19:51224937:T_C	0.1932	NA	IGLON5	0.001244	6.827e-09	nicotine	Intestinal epithelial cells	GCST004603	IGLON5_chr19:51224937:T_C	Platelet count
1	NCK1, GCST004603	0.6662	0.9264	NCK1_chr3:136865378:G_C	0.0463	NA	NCK1	9.032e-10	5.634e-06	nicotine	Neuroblast	GCST004603	NCK1_chr3:136865378:G_C	Platelet count
1	AC096992.2, GCST004603	0.643	0.9011	AC096992.2_chr3:136820105:C_G	0.0291	NA	AC096992.2	9.782e-07	8.713e-06	nicotine	Neuroblast	GCST004603	AC096992.2_chr3:136820105:C_G	Platelet count
1	NCK1-DT, GCST004603	0.434	0.6116	NCK1-DT_chr3:136881825:G_T	0.0207	NA	NCK1-DT	4.151e-05	3.335e-06	nicotine	Neuroblast	GCST004603	NCK1-DT_chr3:136881825:G_T	Platelet count
1	PPIA, GCST004603	0.8666	0.9999	PPIA_chr7:44768492:T_G	0.9933	NA	PPIA	7.451e-08	6.548e-22	nicotine	Neuroblast	GCST004603	PPIA_chr7:44768492:T_G	Platelet count
1	RNASEH2C, GCST004603	0.7886	0.8588	RNASEH2C_chr11:65695372:C_G	0.2138	NA	RNASEH2C	3.931e-05	9.774e-14	nicotine	Neuroblast	GCST004603	RNASEH2C_chr11:65695372:C_G	Platelet count
1	LARP4, GCST004603	0.8363	0.8424	LARP4_chr12:50489104:T_G	0.9975	NA	LARP4	3.092e-05	2.072e-10	nicotine	Neuroblast	GCST004603	LARP4_chr12:50489104:T_G	Platelet count
1	GRTP1, GCST004603	0.7661	0.7787	GRTP1_chr13:113360700:A_G	0.3663	NA	GRTP1	0.0001339	8.058e-17	nicotine	Neuroblast	GCST004603	GRTP1_chr13:113360700:A_G	Platelet count
1	GABPB1-AS1, GCST004603	0.9881	0.9967	GABPB1-AS1_chr15:50356142:T_C	0.999	NA	GABPB1-AS1	4.759e-15	3.085e-07	nicotine	Neuroblast	GCST004603	GABPB1-AS1_chr15:50356142:T_C	Platelet count
1	AC120049.1, GCST004603	0.7582	0.7637	AC120049.1_chr18:44584124:C_G	0.9361	NA	AC120049.1	3.245e-05	1.743e-09	nicotine	Neuroblast	GCST004603	AC120049.1_chr18:44584124:C_G	Platelet count
1	DMPK, GCST004603	0.5668	0.6478	DMPK_chr19:45732610:T_C	0.3123	NA	DMPK	4.661e-05	1.939e-07	nicotine	Neuroblast	GCST004603	DMPK_chr19:45732610:T_C	Platelet count
1	PPP1R14A, GCST004603	0.7461	0.904	PPP1R14A_chr19:38279354:T_G	0.6742	NA	PPP1R14A	1.503e-05	1.086e-15	nicotine	Neuroblast	GCST004603	PPP1R14A_chr19:38279354:T_G	Platelet count
1	LCA5L, GCST004603	0.7017	0.925	LCA5L_chr21:39388679:A_T	0.6061	NA	LCA5L	3.718e-06	6.817e-12	nicotine	Neuroblast	GCST004603	LCA5L_chr21:39388679:A_T	Platelet count
1	PSMG1, GCST004603	0.7624	0.8597	PSMG1_chr21:39150493:A_T	0.2526	NA	PSMG1	2.564e-05	1.987e-07	nicotine	Neuroblast	GCST004603	PSMG1_chr21:39150493:A_T	Platelet count
1	IGF2BP2, GCST004603	0.6588	0.7595	IGF2BP2_chr3:185792624:G_A	0.1863	NA	IGF2BP2	8.385e-05	5.226e-09	nicotine	Neuron	GCST004603	IGF2BP2_chr3:185792624:G_A	Platelet count
1	FAM160A1, GCST004603	0.5108	0.6191	FAM160A1_chr4:151435967:A_G	0.0508	NA	FAM160A1	0.0001975	7.514e-12	nicotine	Neuron	GCST004603	FAM160A1_chr4:151435967:A_G	Platelet count
1	GABPB1-AS1, GCST004603	0.8918	0.9702	GABPB1-AS1_chr15:50356142:T_C	0.3044	NA	GABPB1-AS1	2.15e-06	3.085e-07	nicotine	Neuron	GCST004603	GABPB1-AS1_chr15:50356142:T_C	Platelet count
1	CNOT9, GCST004603	0.6862	0.7985	CNOT9_chr2:218521361:T_A	0.0526	NA	CNOT9	8.554e-06	1.084e-05	nicotine	Retinal neurons	GCST004603	CNOT9_chr2:218521361:T_A	Platelet count
1	LINC00461, GCST004603	0.7902	0.8092	LINC00461_chr5:88790295:T_C	0.1856	NA	LINC00461	0.0001052	6.582e-12	nicotine	Retinal neurons	GCST004603	LINC00461_chr5:88790295:T_C	Platelet count
1	RPP21, GCST004603	0.4254	0.5007	RPP21_chr6:30413767:A_G	0.1585	NA	RPP21	0.0005607	1.068e-22	nicotine	Retinal neurons	GCST004603	RPP21_chr6:30413767:A_G	Platelet count
1	GABPB1-AS1, GCST004603	0.922	0.9797	GABPB1-AS1_chr15:50356142:T_C	0.3086	NA	GABPB1-AS1	3.946e-07	3.085e-07	nicotine	Retinal neurons	GCST004603	GABPB1-AS1_chr15:50356142:T_C	Platelet count
1	TMEM147-AS1, GCST004603	0.9871	0.9912	TMEM147-AS1_chr19:35553600:A_G	0.999	NA	TMEM147-AS1	8.928e-06	3.406e-07	nicotine	Retinal neurons	GCST004603	TMEM147-AS1_chr19:35553600:A_G	Platelet count
1	NELFE, GCST004603	0.5754	0.5851	NELFE_chr6:32057055:T_C	0.9989	NA	NELFE	0.0008827	2.347e-18	nicotine	Retinal pigment cells	GCST004603	NELFE_chr6:32057055:T_C	Platelet count
1	NASP, GCST004603	0.7261	0.7601	NASP_chr1:45497577:C_T	0.8415	NA	NASP	6.308e-05	2.86e-17	nicotine	Squamous epithelial cells	GCST004603	NASP_chr1:45497577:C_T	Platelet count
1	RPS10, GCST004603	0.9174	0.9555	RPS10_chr6:34414160:A_G	0.6456	NA	RPS10	7.698e-05	3.357e-11	nicotine	Squamous epithelial cells	GCST004603	RPS10_chr6:34414160:A_G	Platelet count
1	BAZ1B, GCST004603	0.3802	0.6346	BAZ1B_chr7:73577374:G_A	0.9312	NA	BAZ1B	1.047e-05	3.241e-07	nicotine	Stromal cells	GCST004603	BAZ1B_chr7:73577374:G_A	Platelet count
1	CREBRF, GCST004603	0.6231	0.7844	CREBRF_chr5:173087914:C_T	0.0272	NA	CREBRF	4.983e-06	1.701e-05	nicotine	iPSCs	GCST004603	CREBRF_chr5:173087914:C_T	Platelet count
1	SLC38A4, GCST004603	0.672	0.7278	SLC38A4_chr12:46771385:A_G	0.638	NA	SLC38A4	7.043e-06	3.88e-05	nicotine	iPSCs	GCST004603	SLC38A4_chr12:46771385:A_G	Platelet count
1	AC090115.1, GCST004603	0.7089	0.7343	AC090115.1_chr12:48318084:T_G	0.9676	NA	AC090115.1	0.0008527	2.535e-09	nicotine	iPSCs	GCST004603	AC090115.1_chr12:48318084:T_G	Platelet count
1	GABPB1-AS1, GCST004603	0.8673	0.8841	GABPB1-AS1_chr15:50356142:T_C	0.9956	NA	GABPB1-AS1	1.209e-05	3.085e-07	nicotine	iPSCs	GCST004603	GABPB1-AS1_chr15:50356142:T_C	Platelet count
1	GRID2IP, GCST004604	0.4665	0.5108	GRID2IP_chr7:6636654:T_G	0.3864	NA	GRID2IP	0.0009406	3.545e-08	caffeine	Ciliated epithelial cells	GCST004604	GRID2IP_chr7:6636654:T_G	Hematocrit
1	DDX28, GCST004604	0.813	0.868	DDX28_chr16:68035709:G_T	0.933	NA	DDX28	1.276e-05	2.879e-09	caffeine	Ciliated epithelial cells	GCST004604	DDX28_chr16:68035709:G_T	Hematocrit
1	PDHB, GCST004604	0.5082	0.6416	PDHB_chr3:58447943:G_A	0.1348	NA	PDHB	5.586e-06	3.806e-10	caffeine	ENS glia	GCST004604	PDHB_chr3:58447943:G_A	Hematocrit
1	RGS14, GCST004604	0.9683	0.9717	RGS14_chr5:177371039:T_G	0.9011	NA	RGS14	3.523e-05	8.893e-11	caffeine	ENS glia	GCST004604	RGS14_chr5:177371039:T_G	Hematocrit
1	PPIA, GCST004604	0.5463	0.5636	PPIA_chr7:44768492:T_G	0.9946	NA	PPIA	8.789e-08	8.73e-05	caffeine	ENS glia	GCST004604	PPIA_chr7:44768492:T_G	Hematocrit
1	AC016821.1, GCST004604	0.5236	0.5266	AC016821.1_chr10:69494765:C_T	0.9992	NA	AC016821.1	7.094e-06	2.971e-05	caffeine	ENS glia	GCST004604	AC016821.1_chr10:69494765:C_T	Hematocrit
1	FADS2, GCST004604	0.7333	0.7631	FADS2_chr11:61843278:G_A	0.9147	NA	FADS2	3.968e-05	4.209e-11	caffeine	ENS glia	GCST004604	FADS2_chr11:61843278:G_A	Hematocrit
1	TMEM116, GCST004604	0.8988	0.9984	TMEM116_chr12:111926224:T_A	0.0365	NA	TMEM116	1.996e-06	9.243e-22	caffeine	ENS glia	GCST004604	TMEM116_chr12:111926224:T_A	Hematocrit
1	CATSPER2, GCST004604	0.6502	0.9889	CATSPER2_chr15:43704700:G_C	0.3381	NA	CATSPER2	9.027e-08	4.836e-07	caffeine	ENS glia	GCST004604	CATSPER2_chr15:43704700:G_C	Hematocrit
1	AC107871.2, GCST004604	0.8237	0.8575	AC107871.2_chr15:68277673:T_C	0.2093	NA	AC107871.2	1.123e-05	1.853e-07	caffeine	ENS glia	GCST004604	AC107871.2_chr15:68277673:T_C	Hematocrit
1	OAZ1, GCST004604	0.6166	0.6541	OAZ1_chr19:2175892:C_A	0.1362	NA	OAZ1	0.001112	6.442e-17	caffeine	ENS glia	GCST004604	OAZ1_chr19:2175892:C_A	Hematocrit
1	THAP9-AS1, GCST004604	0.6352	0.8705	THAP9-AS1_chr4:82974066:T_C	0.6686	NA	THAP9-AS1	1.926e-06	3.139e-06	caffeine	Hepatoblasts	GCST004604	THAP9-AS1_chr4:82974066:T_C	Hematocrit
1	CALML4, GCST004604	0.8992	0.9897	CALML4_chr15:68304235:C_G	0.3992	NA	CALML4	5.127e-06	8.116e-07	caffeine	Intestinal epithelial cells	GCST004604	CALML4_chr15:68304235:C_G	Hematocrit
1	R3HDM2, GCST004604	0.5466	0.55	R3HDM2_chr12:57413331:T_C	0.9988	NA	R3HDM2	2.151e-05	1.357e-05	caffeine	Myeloid cells	GCST004604	R3HDM2_chr12:57413331:T_C	Hematocrit
1	CNOT9, GCST004604	0.8746	0.9903	CNOT9_chr2:218537648:G_A	0.072	NA	CNOT9	7.778e-06	3.676e-16	caffeine	Neuroblast	GCST004604	CNOT9_chr2:218537648:G_A	Hematocrit
1	PDHB, GCST004604	0.4701	0.6023	PDHB_chr3:58422952:G_A	0.0246	NA	PDHB	7.923e-05	2.277e-10	caffeine	Neuroblast	GCST004604	PDHB_chr3:58422952:G_A	Hematocrit
1	ABCF1, GCST004604	0.4029	0.7592	ABCF1_chr6:30598076:G_A	0.9998	NA	ABCF1	0.000338	2.206e-10	caffeine	Neuroblast	GCST004604	ABCF1_chr6:30598076:G_A	Hematocrit
1	PRR3, GCST004604	0.4546	0.5157	PRR3_chr6:30598076:G_A	0.9996	NA	PRR3	0.0007809	2.206e-10	caffeine	Neuroblast	GCST004604	PRR3_chr6:30598076:G_A	Hematocrit
1	AC024257.3, GCST004604	0.5424	0.6141	AC024257.3_chr12:48105348:G_T	1	NA	AC024257.3	0.0003483	8.319e-34	caffeine	Neuroblast	GCST004604	AC024257.3_chr12:48105348:G_T	Hematocrit
1	CATSPER2, GCST004604	0.5174	0.7958	CATSPER2_chr15:43748757:G_T	0.1538	NA	CATSPER2	2.36e-06	2.807e-07	caffeine	Neuroblast	GCST004604	CATSPER2_chr15:43748757:G_T	Hematocrit
1	CNOT9, GCST004604	0.3405	0.5659	CNOT9_chr2:218537648:G_A	0.0703	NA	CNOT9	2.829e-05	3.676e-16	caffeine	Neuron	GCST004604	CNOT9_chr2:218537648:G_A	Hematocrit
1	FAM43A, GCST004604	0.9694	0.9979	FAM43A_chr3:194743316:C_T	0.9999	NA	FAM43A	1.897e-07	4.618e-09	caffeine	Retinal pigment cells	GCST004604	FAM43A_chr3:194743316:C_T	Hematocrit
1	HLA-DQB1, GCST004604	0.4489	0.7219	HLA-DQB1_chr6:32644174:C_T	0.3291	NA	HLA-DQB1	5.618e-05	1.376e-25	caffeine	Stromal cells	GCST004604	HLA-DQB1_chr6:32644174:C_T	Hematocrit
1	ATP6V0D1, GCST004604	0.4963	0.5185	ATP6V0D1_chr16:67539393:T_C	0.4083	NA	ATP6V0D1	0.0006297	3.861e-07	caffeine	Stromal cells	GCST004604	ATP6V0D1_chr16:67539393:T_C	Hematocrit
1	NFKBIL1, GCST004604	0.5988	0.6393	NFKBIL1_chr6:31633074:G_T	0.0834	NA	NFKBIL1	0.0004542	2.655e-16	caffeine	Vascular endothelial cells	GCST004604	NFKBIL1_chr6:31633074:G_T	Hematocrit
1	SCAMP5, GCST004604	0.4955	0.5531	SCAMP5_chr15:75036750:T_C	0.9893	NA	SCAMP5	0.0003262	1.311e-08	caffeine	iPSCs	GCST004604	SCAMP5_chr15:75036750:T_C	Hematocrit
1	UGT8, GCST004604	0.5995	0.8166	UGT8_chr4:114598684:A_G	0.6525	NA	UGT8	1.335e-05	2.697e-06	control	ENS glia	GCST004604	UGT8_chr4:114598684:A_G	Hematocrit
1	GSTA1, GCST004604	0.451	0.6022	GSTA1_chr6:52815802:C_T	0.1174	NA	GSTA1	3.798e-05	4.869e-06	control	ENS glia	GCST004604	GSTA1_chr6:52815802:C_T	Hematocrit
1	AC016821.1, GCST004604	0.6208	0.6239	AC016821.1_chr10:69494765:C_T	0.9995	NA	AC016821.1	1.227e-06	2.971e-05	control	ENS glia	GCST004604	AC016821.1_chr10:69494765:C_T	Hematocrit
1	CATSPER2, GCST004604	0.4793	0.7108	CATSPER2_chr15:43704700:G_C	0.4098	NA	CATSPER2	3.893e-07	4.836e-07	control	ENS glia	GCST004604	CATSPER2_chr15:43704700:G_C	Hematocrit
1	PMVK, GCST004604	0.5519	0.5941	PMVK_chr1:154962777:G_C	0.4381	NA	PMVK	0.0002639	3.66e-09	control	Neuroblast	GCST004604	PMVK_chr1:154962777:G_C	Hematocrit
1	RGS14, GCST004604	0.9074	0.9122	RGS14_chr5:177371039:T_G	0.8844	NA	RGS14	9.878e-06	8.893e-11	control	Neuroblast	GCST004604	RGS14_chr5:177371039:T_G	Hematocrit
1	PRXL2A, GCST004604	0.7149	0.7491	PRXL2A_chr10:80406944:A_G	0.99	NA	PRXL2A	0.0001352	3.384e-07	control	Neuroblast	GCST004604	PRXL2A_chr10:80406944:A_G	Hematocrit
1	CKMT1A, GCST004604	0.5699	0.9278	CKMT1A_chr15:43744166:G_A	0.1414	NA	CKMT1A	1.04e-06	1.197e-06	control	Neuroblast	GCST004604	CKMT1A_chr15:43744166:G_A	Hematocrit
1	CPNE7, GCST004604	0.3613	0.5039	CPNE7_chr16:89631662:C_T	0.3877	NA	CPNE7	6.116e-06	4.203e-09	control	Neuron	GCST004604	CPNE7_chr16:89631662:C_T	Hematocrit
1	PMVK, GCST004604	0.7796	0.8636	PMVK_chr1:154962777:G_C	0.5503	NA	PMVK	4.971e-05	3.66e-09	control	iPSCs	GCST004604	PMVK_chr1:154962777:G_C	Hematocrit
1	ZBTB7B, GCST004604	0.6501	0.689	ZBTB7B_chr1:154962777:G_C	0.5652	NA	ZBTB7B	0.0001188	3.66e-09	control	iPSCs	GCST004604	ZBTB7B_chr1:154962777:G_C	Hematocrit
1	CKMT1A, GCST004604	0.5045	0.7498	CKMT1A_chr15:43748757:G_T	0.1308	NA	CKMT1A	0.0001505	2.807e-07	control	iPSCs	GCST004604	CKMT1A_chr15:43748757:G_T	Hematocrit
1	Z93930.2, GCST004604	0.9802	0.994	Z93930.2_chr22:28807326:C_T	0.6459	NA	Z93930.2	3.187e-05	1.017e-09	control	iPSCs	GCST004604	Z93930.2_chr22:28807326:C_T	Hematocrit
1	LTBP4, GCST004604	0.6465	0.6721	LTBP4_chr19:40596970:C_T	0.7531	NA	LTBP4	5.678e-06	3.574e-09	etoh	Ciliated epithelial cells	GCST004604	LTBP4_chr19:40596970:C_T	Hematocrit
1	CATSPER2, GCST004604	0.583	0.9234	CATSPER2_chr15:43748757:G_T	0.1524	NA	CATSPER2	8.646e-07	2.807e-07	etoh	ENS glia	GCST004604	CATSPER2_chr15:43748757:G_T	Hematocrit
1	RPS11, GCST004604	0.4481	0.5332	RPS11_chr19:49587942:T_G	0.2936	NA	RPS11	0.0002048	5.044e-10	etoh	ENS glia	GCST004604	RPS11_chr19:49587942:T_G	Hematocrit
1	Z93930.2, GCST004604	0.8775	0.9865	Z93930.2_chr22:28807326:C_T	0.6455	NA	Z93930.2	5.749e-06	1.017e-09	etoh	ENS glia	GCST004604	Z93930.2_chr22:28807326:C_T	Hematocrit
1	ATP13A2, GCST004604	0.4011	0.6239	ATP13A2_chr1:17086964:G_A	0.3345	NA	ATP13A2	0.0002511	1.074e-05	etoh	Epicardial fat cells	GCST004604	ATP13A2_chr1:17086964:G_A	Hematocrit
1	RPL13A, GCST004604	0.7661	0.7857	RPL13A_chr19:49581339:G_C	0.842	NA	RPL13A	0.0001662	2.703e-10	etoh	Epicardial fat cells	GCST004604	RPL13A_chr19:49581339:G_C	Hematocrit
1	CBX7, GCST004604	0.4409	0.5014	CBX7_chr22:39136415:G_C	0.1937	NA	CBX7	0.0002107	2.656e-07	etoh	Epicardial fat cells	GCST004604	CBX7_chr22:39136415:G_C	Hematocrit
1	ESR2, GCST004604	0.7858	0.8039	ESR2_chr14:64254931:T_C	0.3675	NA	ESR2	0.0004509	1.219e-08	etoh	Hepatoblasts	GCST004604	ESR2_chr14:64254931:T_C	Hematocrit
1	UBA52, GCST004604	0.9091	0.9979	UBA52_chr19:18501447:G_A	0.142	NA	UBA52	1.125e-06	1.728e-07	etoh	Hepatoblasts	GCST004604	UBA52_chr19:18501447:G_A	Hematocrit
1	COPS4, GCST004604	0.6127	0.7706	COPS4_chr4:83072928:A_G	0.1965	NA	COPS4	4.636e-05	1.064e-05	etoh	Intestinal epithelial cells	GCST004604	COPS4_chr4:83072928:A_G	Hematocrit
1	SNRPA, GCST004604	0.9357	0.9653	SNRPA_chr19:40822776:C_T	0.6065	NA	SNRPA	0.00026	7.008e-16	etoh	Intestinal epithelial cells	GCST004604	SNRPA_chr19:40822776:C_T	Hematocrit
1	RBM12, GCST004604	0.6571	0.6838	RBM12_chr20:35603048:C_T	0.6915	NA	RBM12	1.068e-05	2.313e-05	etoh	Intestinal epithelial cells	GCST004604	RBM12_chr20:35603048:C_T	Hematocrit
1	NDRG2, GCST004604	0.4912	0.5127	NDRG2_chr14:21097030:T_C	0.3178	NA	NDRG2	0.0007162	6.456e-08	etoh	Myeloid cells	GCST004604	NDRG2_chr14:21097030:T_C	Hematocrit
1	YIPF3, GCST004604	0.5819	0.634	YIPF3_chr6:43507736:T_C	0.447	NA	YIPF3	1.999e-05	2.501e-05	etoh	Neuroblast	GCST004604	YIPF3_chr6:43507736:T_C	Hematocrit
1	UVRAG, GCST004604	0.6891	0.7345	UVRAG_chr11:75740236:A_T	0.3274	NA	UVRAG	8.452e-05	2.067e-08	etoh	Neuroblast	GCST004604	UVRAG_chr11:75740236:A_T	Hematocrit
1	RPS11, GCST004604	0.8979	0.9992	RPS11_chr19:49593602:G_C	0.2664	NA	RPS11	2.554e-05	3.979e-10	etoh	Retinal pigment cells	GCST004604	RPS11_chr19:49593602:G_C	Hematocrit
1	AC024257.3, GCST004604	0.6285	0.6419	AC024257.3_chr12:48105348:G_T	1	NA	AC024257.3	0.0001761	8.319e-34	etoh	Stromal cells	GCST004604	AC024257.3_chr12:48105348:G_T	Hematocrit
1	METRNL, GCST004604	0.8095	0.8188	METRNL_chr17:83094678:A_G	0.9945	NA	METRNL	0.0004297	1.455e-07	etoh	Vascular endothelial cells	GCST004604	METRNL_chr17:83094678:A_G	Hematocrit
1	OAZ1, GCST004604	0.6583	0.7341	OAZ1_chr19:2175892:C_A	0.1614	NA	OAZ1	0.001216	6.442e-17	etoh	Vascular endothelial cells	GCST004604	OAZ1_chr19:2175892:C_A	Hematocrit
1	RPL5, GCST004604	0.4496	0.5724	RPL5_chr1:92909834:C_G	0.0674	NA	RPL5	0.000144	3.322e-05	etoh	iPSCs	GCST004604	RPL5_chr1:92909834:C_G	Hematocrit
1	USP37, GCST004604	0.4745	0.6627	USP37_chr2:218537648:G_A	0.0687	NA	USP37	0.0007347	3.676e-16	etoh	iPSCs	GCST004604	USP37_chr2:218537648:G_A	Hematocrit
1	CCZ1B, GCST004604	0.9576	0.9597	CCZ1B_chr7:6734504:A_G	0.9997	NA	CCZ1B	3.338e-05	3.445e-07	etoh	iPSCs	GCST004604	CCZ1B_chr7:6734504:A_G	Hematocrit
1	CBX5, GCST004604	0.7155	0.744	CBX5_chr12:54197920:T_C	0.431	NA	CBX5	0.0003954	1.671e-06	etoh	iPSCs	GCST004604	CBX5_chr12:54197920:T_C	Hematocrit
1	CATSPER2, GCST004604	0.4642	0.6824	CATSPER2_chr15:43704700:G_C	0.2577	NA	CATSPER2	2.402e-05	4.836e-07	etoh	iPSCs	GCST004604	CATSPER2_chr15:43704700:G_C	Hematocrit
1	PSKH1, GCST004604	0.3786	0.507	PSKH1_chr16:67795724:G_C	0.2969	NA	PSKH1	0.0002792	1.298e-09	etoh	iPSCs	GCST004604	PSKH1_chr16:67795724:G_C	Hematocrit
1	DLEC1, GCST004604	0.6935	0.7246	DLEC1_chr3:37951885:T_G	0.2188	NA	DLEC1	0.000643	1.574e-08	nicotine	Ciliated epithelial cells	GCST004604	DLEC1_chr3:37951885:T_G	Hematocrit
1	UGT8, GCST004604	0.5924	0.7527	UGT8_chr4:114637758:T_G	0.0522	NA	UGT8	0.0001194	6.299e-07	nicotine	ENS glia	GCST004604	UGT8_chr4:114637758:T_G	Hematocrit
1	RGS14, GCST004604	0.9575	0.962	RGS14_chr5:177371039:T_G	0.6682	NA	RGS14	2.792e-05	8.893e-11	nicotine	ENS glia	GCST004604	RGS14_chr5:177371039:T_G	Hematocrit
1	HLA-DMB, GCST004604	0.779	0.7894	HLA-DMB_chr6:32945469:C_T	0.9719	NA	HLA-DMB	0.0001278	5.598e-14	nicotine	ENS glia	GCST004604	HLA-DMB_chr6:32945469:C_T	Hematocrit
1	PPIA, GCST004604	0.4927	0.5122	PPIA_chr7:44768492:T_G	0.999	NA	PPIA	5.661e-08	8.73e-05	nicotine	ENS glia	GCST004604	PPIA_chr7:44768492:T_G	Hematocrit
1	UVRAG, GCST004604	0.5505	0.6525	UVRAG_chr11:75740236:A_T	0.2706	NA	UVRAG	0.0001014	2.067e-08	nicotine	ENS glia	GCST004604	UVRAG_chr11:75740236:A_T	Hematocrit
1	TMEM116, GCST004604	0.6734	0.9044	TMEM116_chr12:111950324:A_T	0.0457	NA	TMEM116	5.551e-06	1.76e-21	nicotine	ENS glia	GCST004604	TMEM116_chr12:111950324:A_T	Hematocrit
1	CATSPER2, GCST004604	0.6004	0.9921	CATSPER2_chr15:43721311:G_C	0.0845	NA	CATSPER2	1.727e-09	6.251e-07	nicotine	ENS glia	GCST004604	CATSPER2_chr15:43721311:G_C	Hematocrit
1	C5AR1, GCST004604	0.7508	0.7639	C5AR1_chr19:47192494:G_T	0.7989	NA	C5AR1	1.413e-05	8.31e-07	nicotine	ENS glia	GCST004604	C5AR1_chr19:47192494:G_T	Hematocrit
1	UBE2L3, GCST004604	0.7948	0.8888	UBE2L3_chr22:21627960:T_C	0.6197	NA	UBE2L3	2.33e-05	2.604e-07	nicotine	ENS glia	GCST004604	UBE2L3_chr22:21627960:T_C	Hematocrit
1	CSPG4, GCST004604	0.5154	0.5305	CSPG4_chr15:75811067:C_T	0.9931	NA	CSPG4	0.001302	4.779e-14	nicotine	Epicardial fat cells	GCST004604	CSPG4_chr15:75811067:C_T	Hematocrit
1	SPATA2L, GCST004604	0.6843	0.6999	SPATA2L_chr16:89674415:C_T	0.7633	NA	SPATA2L	0.0005738	8.388e-11	nicotine	Intestinal epithelial cells	GCST004604	SPATA2L_chr16:89674415:C_T	Hematocrit
1	RGS14, GCST004604	0.9912	0.9954	RGS14_chr5:177372991:T_C	0.7529	NA	RGS14	3.003e-07	1.201e-10	nicotine	Neuroblast	GCST004604	RGS14_chr5:177372991:T_C	Hematocrit
1	AC100763.1, GCST004604	0.7243	0.7703	AC100763.1_chr11:10159444:A_G	0.1714	NA	AC100763.1	0.0005903	7.842e-39	nicotine	Neuroblast	GCST004604	AC100763.1_chr11:10159444:A_G	Hematocrit
1	CATSPER2, GCST004604	0.5701	0.9028	CATSPER2_chr15:43704700:G_C	0.1347	NA	CATSPER2	1.555e-07	4.836e-07	nicotine	Neuroblast	GCST004604	CATSPER2_chr15:43704700:G_C	Hematocrit
1	CKMT1A, GCST004604	0.4789	0.8467	CKMT1A_chr15:43748757:G_T	0.0901	NA	CKMT1A	2.756e-06	2.807e-07	nicotine	Neuroblast	GCST004604	CKMT1A_chr15:43748757:G_T	Hematocrit
1	SHC1, GCST004604	0.7752	0.8551	SHC1_chr1:154985591:C_T	0.5122	NA	SHC1	2.185e-05	2.715e-08	nicotine	Retinal neurons	GCST004604	SHC1_chr1:154985591:C_T	Hematocrit
1	CNOT9, GCST004604	0.8442	0.9635	CNOT9_chr2:218537648:G_A	0.0723	NA	CNOT9	8.554e-06	3.676e-16	nicotine	Retinal neurons	GCST004604	CNOT9_chr2:218537648:G_A	Hematocrit
1	HIST1H2AI, GCST004604	0.7171	0.7392	HIST1H2AI_chr6:27826880:G_T	0.9162	NA	HIST1H2AI	1.11e-05	2.018e-20	nicotine	Stromal cells	GCST004604	HIST1H2AI_chr6:27826880:G_T	Hematocrit
1	DNAJB9, GCST004604	0.5103	0.6112	DNAJB9_chr7:108524151:T_G	0.996	NA	DNAJB9	9.379e-06	6.806e-05	nicotine	iPSCs	GCST004604	DNAJB9_chr7:108524151:T_G	Hematocrit
1	ATP2B4, GCST004605	0.5848	0.6739	ATP2B4_chr1:203681817:C_T	0.1311	NA	ATP2B4	0.001011	5.131e-59	caffeine	ENS glia	GCST004605	ATP2B4_chr1:203681817:C_T	Mean corpuscular hemoglobin concentration
1	ZNF391, GCST004605	0.6098	0.6836	ZNF391_chr6:27338739:C_T	0.9657	NA	ZNF391	0.000338	1.176e-22	caffeine	ENS glia	GCST004605	ZNF391_chr6:27338739:C_T	Mean corpuscular hemoglobin concentration
1	DPEP1, GCST004605	0.4439	0.5486	DPEP1_chr16:89596014:A_G	0.9468	NA	DPEP1	7.361e-05	5.01e-05	caffeine	Epicardial fat cells	GCST004605	DPEP1_chr16:89596014:A_G	Mean corpuscular hemoglobin concentration
1	EPB41, GCST004605	0.7483	0.9214	EPB41_chr1:28860207:G_A	0.9675	NA	EPB41	5.248e-06	7.391e-07	caffeine	Hepatoblasts	GCST004605	EPB41_chr1:28860207:G_A	Mean corpuscular hemoglobin concentration
1	CNOT9, GCST004605	0.8863	0.9912	CNOT9_chr2:218537648:G_A	0.0703	NA	CNOT9	7.778e-06	1.395e-09	caffeine	Neuroblast	GCST004605	CNOT9_chr2:218537648:G_A	Mean corpuscular hemoglobin concentration
1	FAM219B, GCST004605	0.879	0.8836	FAM219B_chr15:74998036:C_T	0.9984	NA	FAM219B	5.582e-05	4.26e-07	caffeine	Neuroblast	GCST004605	FAM219B_chr15:74998036:C_T	Mean corpuscular hemoglobin concentration
1	CNOT9, GCST004605	0.4039	0.6185	CNOT9_chr2:218537648:G_A	0.0616	NA	CNOT9	2.829e-05	1.395e-09	caffeine	Neuron	GCST004605	CNOT9_chr2:218537648:G_A	Mean corpuscular hemoglobin concentration
1	AC092944.1, GCST004605	0.7404	0.7826	AC092944.1_chr3:157077619:C_T	0.5709	NA	AC092944.1	5.117e-05	1.796e-06	caffeine	Stromal cells	GCST004605	AC092944.1_chr3:157077619:C_T	Mean corpuscular hemoglobin concentration
1	RNF214, GCST004605	0.5792	0.5995	RNF214_chr11:117180202:C_T	0.9692	NA	RNF214	8.312e-06	0.0001522	caffeine	Vascular endothelial cells	GCST004605	RNF214_chr11:117180202:C_T	Mean corpuscular hemoglobin concentration
1	SCAMP5, GCST004605	0.5353	0.5885	SCAMP5_chr15:75056621:G_C	0.1001	NA	SCAMP5	0.0004587	1.441e-07	caffeine	iPSCs	GCST004605	SCAMP5_chr15:75056621:G_C	Mean corpuscular hemoglobin concentration
1	AC106820.2, GCST004605	0.4699	0.5074	AC106820.2_chr16:2407280:G_A	0.771	NA	AC106820.2	1.14e-06	0.0005376	caffeine	iPSCs	GCST004605	AC106820.2_chr16:2407280:G_A	Mean corpuscular hemoglobin concentration
1	ZSCAN16-AS1, GCST004605	0.4315	0.8119	ZSCAN16-AS1_chr6:28194309:C_T	0.1497	NA	ZSCAN16-AS1	6.058e-05	8.413e-20	control	ENS glia	GCST004605	ZSCAN16-AS1_chr6:28194309:C_T	Mean corpuscular hemoglobin concentration
1	SAT2, GCST004605	0.6494	0.699	SAT2_chr17:7530142:G_A	0.2232	NA	SAT2	0.0001469	7.021e-06	control	Intestinal epithelial cells	GCST004605	SAT2_chr17:7530142:G_A	Mean corpuscular hemoglobin concentration
1	ATF1, GCST004605	0.4065	0.5237	ATF1_chr12:50794551:T_C	0.498	NA	ATF1	1.913e-05	2.595e-05	control	Neuroblast	GCST004605	ATF1_chr12:50794551:T_C	Mean corpuscular hemoglobin concentration
1	WIPI1, GCST004605	0.6899	0.7527	WIPI1_chr17:68452981:G_A	0.3545	NA	WIPI1	1.705e-05	4.577e-07	control	Neuron	GCST004605	WIPI1_chr17:68452981:G_A	Mean corpuscular hemoglobin concentration
1	REX1BD, GCST004605	0.5639	0.8011	REX1BD_chr19:18525165:A_G	0.4461	NA	REX1BD	8.443e-05	1.447e-09	control	Retinal neurons	GCST004605	REX1BD_chr19:18525165:A_G	Mean corpuscular hemoglobin concentration
1	NLGN2, GCST004605	0.4541	0.5271	NLGN2_chr17:7492309:G_A	0.4466	NA	NLGN2	5.937e-06	3.532e-06	control	Retinal pigment cells	GCST004605	NLGN2_chr17:7492309:G_A	Mean corpuscular hemoglobin concentration
1	ASB16-AS1, GCST004605	0.5246	0.5324	ASB16-AS1_chr17:44251636:A_C	0.9991	NA	ASB16-AS1	0.0003998	5.068e-76	control	Retinal pigment cells	GCST004605	ASB16-AS1_chr17:44251636:A_C	Mean corpuscular hemoglobin concentration
1	CPLANE2, GCST004605	0.6276	0.6774	CPLANE2_chr1:16223037:T_C	0.3769	NA	CPLANE2	7.217e-06	2.933e-05	control	iPSCs	GCST004605	CPLANE2_chr1:16223037:T_C	Mean corpuscular hemoglobin concentration
1	Z93930.2, GCST004605	0.444	0.864	Z93930.2_chr22:28772767:T_C	0.138	NA	Z93930.2	4.448e-06	5.856e-06	etoh	ENS glia	GCST004605	Z93930.2_chr22:28772767:T_C	Mean corpuscular hemoglobin concentration
1	COPZ1, GCST004605	0.6874	0.719	COPZ1_chr12:54336088:T_C	0.9463	NA	COPZ1	0.0001166	2.24e-06	etoh	Epicardial fat cells	GCST004605	COPZ1_chr12:54336088:T_C	Mean corpuscular hemoglobin concentration
1	EPG5, GCST004605	0.7446	0.7612	EPG5_chr18:46062367:A_G	0.3357	NA	EPG5	7.5e-05	6.028e-07	etoh	Hepatoblasts	GCST004605	EPG5_chr18:46062367:A_G	Mean corpuscular hemoglobin concentration
1	HLA-DQB1, GCST004605	0.8018	0.9896	HLA-DQB1_chr6:32606531:C_T	0.5319	NA	HLA-DQB1	7.867e-05	6.997e-14	etoh	Intestinal epithelial cells	GCST004605	HLA-DQB1_chr6:32606531:C_T	Mean corpuscular hemoglobin concentration
1	PPP1R16A, GCST004605	0.8036	0.8173	PPP1R16A_chr8:144499590:C_G	0.9943	NA	PPP1R16A	0.0003692	3.011e-16	etoh	Intestinal epithelial cells	GCST004605	PPP1R16A_chr8:144499590:C_G	Mean corpuscular hemoglobin concentration
1	MFSD3, GCST004605	0.4877	0.506	MFSD3_chr8:144499590:C_G	0.9516	NA	MFSD3	0.001285	3.011e-16	etoh	Intestinal epithelial cells	GCST004605	MFSD3_chr8:144499590:C_G	Mean corpuscular hemoglobin concentration
1	KIAA0355, GCST004605	0.6912	0.7482	KIAA0355_chr19:34226769:T_G	0.2938	NA	KIAA0355	0.0003314	5.108e-07	etoh	Intestinal epithelial cells	GCST004605	KIAA0355_chr19:34226769:T_G	Mean corpuscular hemoglobin concentration
1	AL442071.2, GCST004605	0.3775	0.5046	AL442071.2_chr1:39248566:T_A	0.7899	NA	AL442071.2	0.0004712	1.62e-10	etoh	Neuroblast	GCST004605	AL442071.2_chr1:39248566:T_A	Mean corpuscular hemoglobin concentration
1	MEIOC, GCST004605	0.5034	0.6065	MEIOC_chr17:44623532:T_C	0.1681	NA	MEIOC	5.698e-05	2.702e-06	etoh	Neuroblast	GCST004605	MEIOC_chr17:44623532:T_C	Mean corpuscular hemoglobin concentration
1	PLAUR, GCST004605	0.8602	0.9157	PLAUR_chr19:43753678:A_C	0.2012	NA	PLAUR	8.771e-05	3.995e-22	etoh	Neuroblast	GCST004605	PLAUR_chr19:43753678:A_C	Mean corpuscular hemoglobin concentration
1	POLR2E, GCST004605	0.5768	0.5978	POLR2E_chr19:1050131:G_C	0.8781	NA	POLR2E	0.0001425	7.736e-08	etoh	Neuroblast	GCST004605	POLR2E_chr19:1050131:G_C	Mean corpuscular hemoglobin concentration
1	POU5F1, GCST004605	0.4011	0.5246	POU5F1_chr6:31253804:A_C	0.9919	NA	POU5F1	0.0007848	2.521e-14	etoh	Squamous epithelial cells	GCST004605	POU5F1_chr6:31253804:A_C	Mean corpuscular hemoglobin concentration
1	CHMP1A, GCST004605	0.5856	0.6287	CHMP1A_chr16:89594103:C_G	0.9299	NA	CHMP1A	3.031e-05	1.434e-05	etoh	Vascular endothelial cells	GCST004605	CHMP1A_chr16:89594103:C_G	Mean corpuscular hemoglobin concentration
1	USP37, GCST004605	0.5249	0.6999	USP37_chr2:218537648:G_A	0.063	NA	USP37	0.0007347	1.395e-09	etoh	iPSCs	GCST004605	USP37_chr2:218537648:G_A	Mean corpuscular hemoglobin concentration
1	KIAA0355, GCST004605	0.7481	0.85	KIAA0355_chr19:34212189:T_C	0.2663	NA	KIAA0355	0.0001909	5.016e-07	etoh	iPSCs	GCST004605	KIAA0355_chr19:34212189:T_C	Mean corpuscular hemoglobin concentration
1	UBE2L3, GCST004605	0.6915	0.831	UBE2L3_chr22:21627960:T_C	0.4477	NA	UBE2L3	2.33e-05	6.051e-10	nicotine	ENS glia	GCST004605	UBE2L3_chr22:21627960:T_C	Mean corpuscular hemoglobin concentration
1	LY6G5B, GCST004605	0.5279	0.5625	LY6G5B_chr6:31689636:T_C	0.233	NA	LY6G5B	0.0003781	8.344e-11	nicotine	Neuroblast	GCST004605	LY6G5B_chr6:31689636:T_C	Mean corpuscular hemoglobin concentration
1	RPL23A, GCST004605	0.652	0.7875	RPL23A_chr17:28775147:T_C	0.0377	NA	RPL23A	0.0001651	1.112e-43	nicotine	Neuroblast	GCST004605	RPL23A_chr17:28775147:T_C	Mean corpuscular hemoglobin concentration
1	C17orf53, GCST004605	0.5967	0.6044	C17orf53_chr17:44228331:G_A	0.501	NA	C17orf53	5.306e-05	2.857e-61	nicotine	Neuroblast	GCST004605	C17orf53_chr17:44228331:G_A	Mean corpuscular hemoglobin concentration
1	CNOT9, GCST004605	0.8584	0.9671	CNOT9_chr2:218537648:G_A	0.0706	NA	CNOT9	8.554e-06	1.395e-09	nicotine	Retinal neurons	GCST004605	CNOT9_chr2:218537648:G_A	Mean corpuscular hemoglobin concentration
1	VAMP2, GCST004605	0.4798	0.5053	VAMP2_chr17:8259502:T_C	0.2333	NA	VAMP2	0.001086	5.046e-09	nicotine	Retinal neurons	GCST004605	VAMP2_chr17:8259502:T_C	Mean corpuscular hemoglobin concentration
1	PABPC4-AS1, GCST004605	0.8115	0.8581	PABPC4-AS1_chr1:39572230:A_G	0.4776	NA	PABPC4-AS1	5.418e-05	2.897e-10	nicotine	Stromal cells	GCST004605	PABPC4-AS1_chr1:39572230:A_G	Mean corpuscular hemoglobin concentration
1	LPL, GCST004605	0.3976	0.504	LPL_chr8:19991182:C_T	0.2127	NA	LPL	0.0002766	1.271e-07	nicotine	Stromal cells	GCST004605	LPL_chr8:19991182:C_T	Mean corpuscular hemoglobin concentration
1	DNAH7, GCST004606	0.8769	0.9629	DNAH7_chr2:196049687:T_C	0.0928	NA	DNAH7	4.303e-05	1.555e-06	caffeine	Ciliated epithelial cells	GCST004606	DNAH7_chr2:196049687:T_C	Eosinophil counts
1	IP6K2, GCST004606	0.8753	0.9377	IP6K2_chr3:48749786:A_G	0.2643	NA	IP6K2	1.083e-05	1.841e-08	caffeine	Ciliated epithelial cells	GCST004606	IP6K2_chr3:48749786:A_G	Eosinophil counts
1	RPS26, GCST004606	0.9637	1	RPS26_chr12:56056091:A_C	0.4063	NA	RPS26	2.238e-10	5.04e-13	caffeine	Ciliated epithelial cells	GCST004606	RPS26_chr12:56056091:A_C	Eosinophil counts
1	RFLNA, GCST004606	0.4775	0.5573	RFLNA_chr12:123956196:G_T	0.1232	NA	RFLNA	1.711e-05	2.807e-05	caffeine	Ciliated epithelial cells	GCST004606	RFLNA_chr12:123956196:G_T	Eosinophil counts
1	ST3GAL6, GCST004606	0.6033	0.8196	ST3GAL6_chr3:98718766:A_G	0.1993	NA	ST3GAL6	3.03e-05	6.685e-07	caffeine	ENS glia	GCST004606	ST3GAL6_chr3:98718766:A_G	Eosinophil counts
1	RPS26, GCST004606	0.9637	1	RPS26_chr12:56056091:A_C	0.4065	NA	RPS26	8.745e-14	5.04e-13	caffeine	ENS glia	GCST004606	RPS26_chr12:56056091:A_C	Eosinophil counts
1	TMEM116, GCST004606	0.8672	0.9978	TMEM116_chr12:111967091:C_T	0.0455	NA	TMEM116	1.996e-06	1.431e-29	caffeine	ENS glia	GCST004606	TMEM116_chr12:111967091:C_T	Eosinophil counts
1	DGUOK-AS1, GCST004606	0.6133	0.7203	DGUOK-AS1_chr2:74070161:C_T	0.1283	NA	DGUOK-AS1	0.0002628	2.156e-06	caffeine	Intestinal epithelial cells	GCST004606	DGUOK-AS1_chr2:74070161:C_T	Eosinophil counts
1	RPS26, GCST004606	0.9635	1	RPS26_chr12:56076841:C_T	0.4862	NA	RPS26	8.574e-08	7.459e-13	caffeine	Intestinal epithelial cells	GCST004606	RPS26_chr12:56076841:C_T	Eosinophil counts
1	ELOB, GCST004606	0.7378	0.7515	ELOB_chr16:2786026:T_G	0.879	NA	ELOB	0.0004459	2.776e-15	caffeine	Intestinal epithelial cells	GCST004606	ELOB_chr16:2786026:T_G	Eosinophil counts
1	LRRC34, GCST004606	0.4467	0.5021	LRRC34_chr3:169800667:T_C	0.1167	NA	LRRC34	0.0004102	2.418e-12	caffeine	Neuroblast	GCST004606	LRRC34_chr3:169800667:T_C	Eosinophil counts
1	ABCF1, GCST004606	0.4092	0.7637	ABCF1_chr6:30598076:G_A	1	NA	ABCF1	0.000338	1.512e-27	caffeine	Neuroblast	GCST004606	ABCF1_chr6:30598076:G_A	Eosinophil counts
1	PRR3, GCST004606	0.4605	0.5211	PRR3_chr6:30598076:G_A	1	NA	PRR3	0.0007809	1.512e-27	caffeine	Neuroblast	GCST004606	PRR3_chr6:30598076:G_A	Eosinophil counts
1	RPS26, GCST004606	0.9637	1	RPS26_chr12:56056091:A_C	0.4065	NA	RPS26	5.816e-13	5.04e-13	caffeine	Neuroblast	GCST004606	RPS26_chr12:56056091:A_C	Eosinophil counts
1	RPS26, GCST004606	0.9631	0.9995	RPS26_chr12:56056091:A_C	0.4062	NA	RPS26	1.529e-07	5.04e-13	caffeine	Neuron	GCST004606	RPS26_chr12:56056091:A_C	Eosinophil counts
1	VAMP5, GCST004606	0.4182	0.5047	VAMP5_chr2:85528016:C_T	0.0903	NA	VAMP5	0.0001759	3.599e-08	caffeine	Squamous epithelial cells	GCST004606	VAMP5_chr2:85528016:C_T	Eosinophil counts
1	LEAP2, GCST004606	0.615	0.6241	LEAP2_chr5:132802472:T_C	0.9993	NA	LEAP2	0.0001749	1.21e-08	caffeine	Squamous epithelial cells	GCST004606	LEAP2_chr5:132802472:T_C	Eosinophil counts
1	AC016747.1, GCST004606	0.762	0.8153	AC016747.1_chr2:61213812:T_C	0.2414	NA	AC016747.1	4.833e-05	3.692e-09	caffeine	Stromal cells	GCST004606	AC016747.1_chr2:61213812:T_C	Eosinophil counts
1	AC078802.1, GCST004606	0.72	0.8316	AC078802.1_chr3:169791456:G_A	0.8264	NA	AC078802.1	3.466e-05	5.734e-12	caffeine	Stromal cells	GCST004606	AC078802.1_chr3:169791456:G_A	Eosinophil counts
1	RPS26, GCST004606	0.9636	1	RPS26_chr12:56056091:A_C	0.4065	NA	RPS26	7.515e-10	5.04e-13	caffeine	Stromal cells	GCST004606	RPS26_chr12:56056091:A_C	Eosinophil counts
1	RESF1, GCST004606	0.5013	0.5747	RESF1_chr12:31985990:T_C	0.8271	NA	RESF1	0.0002167	1.709e-07	caffeine	Stromal cells	GCST004606	RESF1_chr12:31985990:T_C	Eosinophil counts
1	CRTC3-AS1, GCST004606	0.5903	0.6689	CRTC3-AS1_chr15:90669049:G_A	0.6649	NA	CRTC3-AS1	3.553e-05	8.514e-09	caffeine	Stromal cells	GCST004606	CRTC3-AS1_chr15:90669049:G_A	Eosinophil counts
1	ATP5IF1, GCST004606	0.5016	0.5623	ATP5IF1_chr1:28296350:G_A	0.4289	NA	ATP5IF1	4.896e-05	8.247e-05	caffeine	Vascular endothelial cells	GCST004606	ATP5IF1_chr1:28296350:G_A	Eosinophil counts
1	RNF214, GCST004606	0.9862	0.9989	RNF214_chr11:117180202:C_T	0.9677	NA	RNF214	8.312e-06	1.337e-09	caffeine	Vascular endothelial cells	GCST004606	RNF214_chr11:117180202:C_T	Eosinophil counts
1	RPS26, GCST004606	0.9637	1	RPS26_chr12:56056091:A_C	0.4065	NA	RPS26	9.517e-08	5.04e-13	caffeine	Vascular endothelial cells	GCST004606	RPS26_chr12:56056091:A_C	Eosinophil counts
1	AC126773.6, GCST004606	0.7688	0.9823	AC126773.6_chr16:68531701:G_C	0.0198	NA	AC126773.6	1.183e-05	9.098e-07	caffeine	iPSCs	GCST004606	AC126773.6_chr16:68531701:G_C	Eosinophil counts
1	ERVK13-1, GCST004606	0.5907	0.6064	ERVK13-1_chr16:2780481:C_T	0.6292	NA	ERVK13-1	0.0006189	4.886e-15	caffeine	iPSCs	GCST004606	ERVK13-1_chr16:2780481:C_T	Eosinophil counts
1	DNAH7, GCST004606	0.9166	0.9812	DNAH7_chr2:196049687:T_C	0.398	NA	DNAH7	5.979e-07	1.555e-06	control	Ciliated epithelial cells	GCST004606	DNAH7_chr2:196049687:T_C	Eosinophil counts
1	AC016747.1, GCST004606	0.9282	0.9999	AC016747.1_chr2:61234694:G_A	0.4535	NA	AC016747.1	1.391e-08	4.112e-09	control	ENS glia	GCST004606	AC016747.1_chr2:61234694:G_A	Eosinophil counts
1	DNAH7, GCST004606	0.6739	0.8217	DNAH7_chr2:196073493:C_A	0.0939	NA	DNAH7	3.231e-06	1.189e-06	control	ENS glia	GCST004606	DNAH7_chr2:196073493:C_A	Eosinophil counts
1	RPS10, GCST004606	0.7567	0.949	RPS10_chr6:34430582:T_A	0.3239	NA	RPS10	1.738e-05	1.029e-07	control	ENS glia	GCST004606	RPS10_chr6:34430582:T_A	Eosinophil counts
1	PCNX3, GCST004606	0.4815	0.5002	PCNX3_chr11:65597158:A_G	1	NA	PCNX3	0.0008542	1.215e-16	control	ENS glia	GCST004606	PCNX3_chr11:65597158:A_G	Eosinophil counts
1	RPS26, GCST004606	0.4871	0.5159	RPS26_chr12:56056091:A_C	0.3288	NA	RPS26	1.128e-06	5.04e-13	control	ENS glia	GCST004606	RPS26_chr12:56056091:A_C	Eosinophil counts
1	TMEM150C, GCST004606	0.4536	0.6462	TMEM150C_chr4:82641017:G_A	0.1847	NA	TMEM150C	2.058e-05	1.256e-35	control	Hepatoblasts	GCST004606	TMEM150C_chr4:82641017:G_A	Eosinophil counts
1	PLCL2, GCST004606	0.7029	0.7163	PLCL2_chr3:16882947:C_T	0.9834	NA	PLCL2	1.931e-05	8.944e-07	control	Neuroblast	GCST004606	PLCL2_chr3:16882947:C_T	Eosinophil counts
1	AL354740.1, GCST004606	0.6608	0.8345	AL354740.1_chr6:34345421:A_C	0.3258	NA	AL354740.1	1.667e-05	2.648e-07	control	Neuroblast	GCST004606	AL354740.1_chr6:34345421:A_C	Eosinophil counts
1	RPS10, GCST004606	0.6979	0.882	RPS10_chr6:34430582:T_A	0.2877	NA	RPS10	4.548e-05	1.029e-07	control	Neuroblast	GCST004606	RPS10_chr6:34430582:T_A	Eosinophil counts
1	RPS26, GCST004606	0.9477	0.9847	RPS26_chr12:56056091:A_C	0.3946	NA	RPS26	7.83e-08	5.04e-13	control	Neuroblast	GCST004606	RPS26_chr12:56056091:A_C	Eosinophil counts
1	RFLNA, GCST004606	0.5007	0.5661	RFLNA_chr12:123964676:C_A	0.1375	NA	RFLNA	1.995e-05	2.316e-05	control	Neuroblast	GCST004606	RFLNA_chr12:123964676:C_A	Eosinophil counts
1	P2RX3, GCST004606	0.7929	0.8211	P2RX3_chr11:57412757:G_A	0.3457	NA	P2RX3	3.172e-05	1.537e-07	control	Neuron	GCST004606	P2RX3_chr11:57412757:G_A	Eosinophil counts
1	SNHG3, GCST004606	0.7238	0.8702	SNHG3_chr1:28448693:T_C	0.1964	NA	SNHG3	2.252e-06	1.036e-05	control	Retinal pigment cells	GCST004606	SNHG3_chr1:28448693:T_C	Eosinophil counts
1	SEMA4C, GCST004606	0.8185	0.8398	SEMA4C_chr2:96775906:A_G	0.1276	NA	SEMA4C	0.000117	3.005e-12	control	Retinal pigment cells	GCST004606	SEMA4C_chr2:96775906:A_G	Eosinophil counts
1	YWHAG, GCST004606	0.514	0.5931	YWHAG_chr7:76279629:C_T	0.4861	NA	YWHAG	0.0002236	7.05e-10	control	Squamous epithelial cells	GCST004606	YWHAG_chr7:76279629:C_T	Eosinophil counts
1	C2orf74, GCST004606	0.747	0.8961	C2orf74_chr2:61209909:G_C	0.3035	NA	C2orf74	1.123e-05	3.132e-09	control	Stromal cells	GCST004606	C2orf74_chr2:61209909:G_C	Eosinophil counts
1	AC016747.1, GCST004606	0.5812	0.6647	AC016747.1_chr2:61198486:T_C	0.235	NA	AC016747.1	0.0001574	2.64e-09	control	Stromal cells	GCST004606	AC016747.1_chr2:61198486:T_C	Eosinophil counts
1	CAMK2G, GCST004606	0.578	0.583	CAMK2G_chr10:73908753:T_G	0.9998	NA	CAMK2G	3.043e-06	7.716e-05	control	Stromal cells	GCST004606	CAMK2G_chr10:73908753:T_G	Eosinophil counts
1	CPLANE2, GCST004606	0.5273	0.708	CPLANE2_chr1:16234533:C_T	0.4063	NA	CPLANE2	7.217e-06	2.029e-05	control	iPSCs	GCST004606	CPLANE2_chr1:16234533:C_T	Eosinophil counts
1	AL662884.5, GCST004606	0.545	0.5532	AL662884.5_chr6:32043581:A_G	0.9999	NA	AL662884.5	6.818e-05	8.113e-50	etoh	Ciliated epithelial cells	GCST004606	AL662884.5_chr6:32043581:A_G	Eosinophil counts
1	RPS26, GCST004606	0.9618	1	RPS26_chr12:56056091:A_C	0.3201	NA	RPS26	1.074e-08	5.04e-13	etoh	Ciliated epithelial cells	GCST004606	RPS26_chr12:56056091:A_C	Eosinophil counts
1	RPS26, GCST004606	0.9618	1	RPS26_chr12:56056091:A_C	0.3201	NA	RPS26	2.73e-11	5.04e-13	etoh	ENS glia	GCST004606	RPS26_chr12:56056091:A_C	Eosinophil counts
1	VAMP5, GCST004606	0.9966	0.9991	VAMP5_chr2:85573959:A_T	1	NA	VAMP5	1.382e-05	3.554e-09	etoh	Epicardial fat cells	GCST004606	VAMP5_chr2:85573959:A_T	Eosinophil counts
1	CACNA2D2, GCST004606	0.672	0.9712	CACNA2D2_chr3:50436853:T_C	1	NA	CACNA2D2	1.229e-06	4.161e-06	etoh	Epicardial fat cells	GCST004606	CACNA2D2_chr3:50436853:T_C	Eosinophil counts
1	AGER, GCST004606	0.6365	0.8222	AGER_chr6:32107786:T_C	0.9657	NA	AGER	0.0005464	4.757e-47	etoh	Epicardial fat cells	GCST004606	AGER_chr6:32107786:T_C	Eosinophil counts
1	SLC13A4, GCST004606	0.6566	0.7188	SLC13A4_chr7:135722264:G_A	0.9981	NA	SLC13A4	0.0001288	2.327e-05	etoh	Epicardial fat cells	GCST004606	SLC13A4_chr7:135722264:G_A	Eosinophil counts
1	COPZ1, GCST004606	0.6984	0.7204	COPZ1_chr12:54332691:A_G	0.7801	NA	COPZ1	0.0001166	4.321e-06	etoh	Epicardial fat cells	GCST004606	COPZ1_chr12:54332691:A_G	Eosinophil counts
1	KIAA0895L, GCST004606	0.4633	0.571	KIAA0895L_chr16:67146210:G_C	0.9951	NA	KIAA0895L	5.818e-05	0.0001819	etoh	Epicardial fat cells	GCST004606	KIAA0895L_chr16:67146210:G_C	Eosinophil counts
1	MYPOP, GCST004606	0.9723	1	MYPOP_chr19:45862414:T_C	0.1284	NA	MYPOP	2.018e-06	1.99e-17	etoh	Epicardial fat cells	GCST004606	MYPOP_chr19:45862414:T_C	Eosinophil counts
1	SURF1, GCST004606	0.5776	0.5948	SURF1_chr9:133279294:T_G	0.2994	NA	SURF1	3.506e-06	9.697e-08	etoh	Hepatoblasts	GCST004606	SURF1_chr9:133279294:T_G	Eosinophil counts
1	VAMP5, GCST004606	0.5683	0.6455	VAMP5_chr2:85528016:C_T	0.1003	NA	VAMP5	0.0003546	3.599e-08	etoh	Intestinal epithelial cells	GCST004606	VAMP5_chr2:85528016:C_T	Eosinophil counts
1	AC093865.1, GCST004606	0.4908	0.5063	AC093865.1_chr2:212965463:T_G	0.5582	NA	AC093865.1	0.0007305	7.425e-53	etoh	Intestinal epithelial cells	GCST004606	AC093865.1_chr2:212965463:T_G	Eosinophil counts
1	CYP26A1, GCST004606	0.9149	0.9243	CYP26A1_chr10:93086336:G_A	0.878	NA	CYP26A1	5.153e-05	9.242e-07	etoh	Intestinal epithelial cells	GCST004606	CYP26A1_chr10:93086336:G_A	Eosinophil counts
1	HNRNPF, GCST004606	0.4874	0.6203	HNRNPF_chr10:43426572:A_C	0.2886	NA	HNRNPF	0.0001318	8.649e-06	etoh	Intestinal epithelial cells	GCST004606	HNRNPF_chr10:43426572:A_C	Eosinophil counts
1	RPS26, GCST004606	0.6222	0.652	RPS26_chr12:56056091:A_C	0.3159	NA	RPS26	7.92e-05	5.04e-13	etoh	Intestinal epithelial cells	GCST004606	RPS26_chr12:56056091:A_C	Eosinophil counts
1	GDF15, GCST004606	0.6145	0.6286	GDF15_chr19:18297709:C_A	0.9589	NA	GDF15	0.001566	1.45e-07	etoh	Intestinal epithelial cells	GCST004606	GDF15_chr19:18297709:C_A	Eosinophil counts
1	SLC25A17, GCST004606	0.5747	0.6047	SLC25A17_chr22:40819179:A_G	0.5106	NA	SLC25A17	4.421e-05	7.051e-10	etoh	Myeloid cells	GCST004606	SLC25A17_chr22:40819179:A_G	Eosinophil counts
1	AC016747.1, GCST004606	0.5322	0.6519	AC016747.1_chr2:61198486:T_C	0.1819	NA	AC016747.1	6.76e-05	2.64e-09	etoh	Neuroblast	GCST004606	AC016747.1_chr2:61198486:T_C	Eosinophil counts
1	THAP9-AS1, GCST004606	0.4827	0.5298	THAP9-AS1_chr4:82901181:G_A	0.9991	NA	THAP9-AS1	3.422e-10	0.0001167	etoh	Neuroblast	GCST004606	THAP9-AS1_chr4:82901181:G_A	Eosinophil counts
1	RPS26, GCST004606	0.7509	0.7864	RPS26_chr12:56056091:A_C	0.3179	NA	RPS26	9.794e-07	5.04e-13	etoh	Neuroblast	GCST004606	RPS26_chr12:56056091:A_C	Eosinophil counts
1	RFLNA, GCST004606	0.4932	0.6129	RFLNA_chr12:123946502:G_A	0.1507	NA	RFLNA	1.369e-05	4.299e-05	etoh	Neuroblast	GCST004606	RFLNA_chr12:123946502:G_A	Eosinophil counts
1	PIGW, GCST004606	0.5092	0.523	PIGW_chr17:36594774:G_A	0.3396	NA	PIGW	0.0006913	7.564e-07	etoh	Neuroblast	GCST004606	PIGW_chr17:36594774:G_A	Eosinophil counts
1	RPS26, GCST004606	0.521	0.5704	RPS26_chr12:56080024:T_C	0.2715	NA	RPS26	6.686e-05	5.016e-13	etoh	Neuron	GCST004606	RPS26_chr12:56080024:T_C	Eosinophil counts
1	NDUFAF3, GCST004606	0.9047	0.9873	NDUFAF3_chr3:48997778:G_A	0.0914	NA	NDUFAF3	2.32e-05	1.508e-08	etoh	Squamous epithelial cells	GCST004606	NDUFAF3_chr3:48997778:G_A	Eosinophil counts
1	DEC1, GCST004606	0.676	0.706	DEC1_chr9:114933607:T_C	0.2275	NA	DEC1	0.000164	4.019e-11	etoh	Squamous epithelial cells	GCST004606	DEC1_chr9:114933607:T_C	Eosinophil counts
1	RPS26, GCST004606	0.955	0.9932	RPS26_chr12:56056091:A_C	0.3199	NA	RPS26	3.052e-07	5.04e-13	etoh	Squamous epithelial cells	GCST004606	RPS26_chr12:56056091:A_C	Eosinophil counts
1	MRPS10, GCST004606	0.868	0.8751	MRPS10_chr6:42229969:C_T	0.999	NA	MRPS10	9.3e-05	1.243e-10	etoh	Stromal cells	GCST004606	MRPS10_chr6:42229969:C_T	Eosinophil counts
1	RPS26, GCST004606	0.9617	0.9999	RPS26_chr12:56056091:A_C	0.3201	NA	RPS26	1.25e-08	5.04e-13	etoh	Stromal cells	GCST004606	RPS26_chr12:56056091:A_C	Eosinophil counts
1	GSTT2B, GCST004606	0.4997	0.5252	GSTT2B_chr22:23927818:T_C	0.9718	NA	GSTT2B	8.611e-08	4.44e-05	etoh	Stromal cells	GCST004606	GSTT2B_chr22:23927818:T_C	Eosinophil counts
1	DAP, GCST004606	0.5231	0.6103	DAP_chr5:10753435:T_C	0.1478	NA	DAP	0.0005295	2.042e-07	etoh	Vascular endothelial cells	GCST004606	DAP_chr5:10753435:T_C	Eosinophil counts
1	RPS26, GCST004606	0.5524	0.5813	RPS26_chr12:56056091:A_C	0.3106	NA	RPS26	7.764e-05	5.04e-13	etoh	Vascular endothelial cells	GCST004606	RPS26_chr12:56056091:A_C	Eosinophil counts
1	COG6, GCST004606	0.7622	0.9022	COG6_chr13:39664344:T_C	0.0471	NA	COG6	0.0005201	7.705e-11	etoh	Vascular endothelial cells	GCST004606	COG6_chr13:39664344:T_C	Eosinophil counts
1	FAM32A, GCST004606	0.8299	0.835	FAM32A_chr19:16285015:C_A	1	NA	FAM32A	0.0003989	1.288e-10	etoh	Vascular endothelial cells	GCST004606	FAM32A_chr19:16285015:C_A	Eosinophil counts
1	FAM114A1, GCST004606	0.6695	0.7554	FAM114A1_chr4:38903573:A_T	0.3427	NA	FAM114A1	0.0001408	2.794e-07	etoh	iPSCs	GCST004606	FAM114A1_chr4:38903573:A_T	Eosinophil counts
1	SLC39A7, GCST004606	0.4819	0.6475	SLC39A7_chr6:33111849:T_C	0.0999	NA	SLC39A7	0.0003987	7.466e-19	etoh	iPSCs	GCST004606	SLC39A7_chr6:33111849:T_C	Eosinophil counts
1	RPS26, GCST004606	0.8543	0.8918	RPS26_chr12:56056091:A_C	0.3164	NA	RPS26	4.574e-05	5.04e-13	etoh	iPSCs	GCST004606	RPS26_chr12:56056091:A_C	Eosinophil counts
1	COX4I1, GCST004606	0.6195	0.6349	COX4I1_chr16:85776743:G_A	0.9431	NA	COX4I1	0.001505	7.391e-11	etoh	iPSCs	GCST004606	COX4I1_chr16:85776743:G_A	Eosinophil counts
1	LRRC37A2, GCST004606	0.5208	0.5437	LRRC37A2_chr17:46539546:T_A	0.4075	NA	LRRC37A2	0.0005595	1.218e-07	etoh	iPSCs	GCST004606	LRRC37A2_chr17:46539546:T_A	Eosinophil counts
1	ST13, GCST004606	0.6244	0.6568	ST13_chr22:40951809:G_A	0.7322	NA	ST13	0.0003788	4.657e-10	etoh	iPSCs	GCST004606	ST13_chr22:40951809:G_A	Eosinophil counts
1	DNAH7, GCST004606	0.9067	0.9792	DNAH7_chr2:196049687:T_C	0.191	NA	DNAH7	1.006e-06	1.555e-06	nicotine	Ciliated epithelial cells	GCST004606	DNAH7_chr2:196049687:T_C	Eosinophil counts
1	RPS26, GCST004606	0.9635	1	RPS26_chr12:56056091:A_C	0.3973	NA	RPS26	1.446e-10	5.04e-13	nicotine	Ciliated epithelial cells	GCST004606	RPS26_chr12:56056091:A_C	Eosinophil counts
1	AC016747.1, GCST004606	0.837	0.9335	AC016747.1_chr2:61213812:T_C	0.3738	NA	AC016747.1	9.432e-06	3.692e-09	nicotine	ENS glia	GCST004606	AC016747.1_chr2:61213812:T_C	Eosinophil counts
1	LRRC34, GCST004606	0.9396	0.996	LRRC34_chr3:169791456:G_A	0.8039	NA	LRRC34	1.415e-06	5.734e-12	nicotine	ENS glia	GCST004606	LRRC34_chr3:169791456:G_A	Eosinophil counts
1	CD200R1L-AS1, GCST004606	0.7849	0.8275	CD200R1L-AS1_chr3:112862580:T_C	0.2495	NA	CD200R1L-AS1	0.0002578	1.397e-10	nicotine	ENS glia	GCST004606	CD200R1L-AS1_chr3:112862580:T_C	Eosinophil counts
1	SMIM8, GCST004606	0.5038	0.7178	SMIM8_chr6:87334901:C_T	0.9861	NA	SMIM8	5.406e-07	2.768e-05	nicotine	ENS glia	GCST004606	SMIM8_chr6:87334901:C_T	Eosinophil counts
1	EMSY, GCST004606	0.7435	0.8629	EMSY_chr11:76534518:G_A	0.3471	NA	EMSY	7.295e-05	8.154e-14	nicotine	ENS glia	GCST004606	EMSY_chr11:76534518:G_A	Eosinophil counts
1	RPS26, GCST004606	0.9637	1	RPS26_chr12:56056091:A_C	0.4065	NA	RPS26	1.459e-14	5.04e-13	nicotine	ENS glia	GCST004606	RPS26_chr12:56056091:A_C	Eosinophil counts
1	TMEM116, GCST004606	0.6082	0.8794	TMEM116_chr12:111950324:A_T	0.0658	NA	TMEM116	5.551e-06	2.254e-29	nicotine	ENS glia	GCST004606	TMEM116_chr12:111950324:A_T	Eosinophil counts
1	COG6, GCST004606	0.4968	0.6506	COG6_chr13:39664344:T_C	0.0445	NA	COG6	0.0006164	7.705e-11	nicotine	ENS glia	GCST004606	COG6_chr13:39664344:T_C	Eosinophil counts
1	SRP54, GCST004606	0.923	0.97	SRP54_chr14:35055364:T_C	0.1093	NA	SRP54	6.071e-05	2.81e-07	nicotine	ENS glia	GCST004606	SRP54_chr14:35055364:T_C	Eosinophil counts
1	SIAH1, GCST004606	0.498	0.5271	SIAH1_chr16:48543587:G_A	0.103	NA	SIAH1	0.00109	2.913e-10	nicotine	ENS glia	GCST004606	SIAH1_chr16:48543587:G_A	Eosinophil counts
1	TNFAIP3, GCST004606	0.4946	0.5092	TNFAIP3_chr6:137966292:G_A	0.9912	NA	TNFAIP3	3.295e-05	5.545e-05	nicotine	Epicardial fat cells	GCST004606	TNFAIP3_chr6:137966292:G_A	Eosinophil counts
1	MYRF, GCST004606	0.5452	0.5825	MYRF_chr11:61803876:C_G	0.6595	NA	MYRF	0.001321	3.028e-12	nicotine	Epicardial fat cells	GCST004606	MYRF_chr11:61803876:C_G	Eosinophil counts
1	RPS26, GCST004606	0.5282	0.558	RPS26_chr12:56076841:C_T	0.4264	NA	RPS26	4.011e-05	7.459e-13	nicotine	Hepatoblasts	GCST004606	RPS26_chr12:56076841:C_T	Eosinophil counts
1	RPS26, GCST004606	0.9637	1	RPS26_chr12:56056091:A_C	0.4064	NA	RPS26	2.222e-06	5.04e-13	nicotine	Intestinal epithelial cells	GCST004606	RPS26_chr12:56056091:A_C	Eosinophil counts
1	PAM16, GCST004606	0.4993	0.5471	PAM16_chr16:4404169:A_G	0.9597	NA	PAM16	4.456e-05	9.13e-05	nicotine	Intestinal epithelial cells	GCST004606	PAM16_chr16:4404169:A_G	Eosinophil counts
1	RPS26, GCST004606	0.9637	1	RPS26_chr12:56056091:A_C	0.4065	NA	RPS26	3.108e-16	5.04e-13	nicotine	Neuroblast	GCST004606	RPS26_chr12:56056091:A_C	Eosinophil counts
1	RDH16, GCST004606	0.7919	0.8522	RDH16_chr12:56938152:A_G	0.5917	NA	RDH16	1.564e-05	1.593e-12	nicotine	Neuroblast	GCST004606	RDH16_chr12:56938152:A_G	Eosinophil counts
1	LNCTAM34A, GCST004606	0.6093	0.6254	LNCTAM34A_chr1:9280678:T_C	0.9579	NA	LNCTAM34A	0.0001389	2.985e-10	nicotine	Neuron	GCST004606	LNCTAM34A_chr1:9280678:T_C	Eosinophil counts
1	RPS26, GCST004606	0.9636	0.9999	RPS26_chr12:56056091:A_C	0.4062	NA	RPS26	4.309e-08	5.04e-13	nicotine	Neuron	GCST004606	RPS26_chr12:56056091:A_C	Eosinophil counts
1	RPS26, GCST004606	0.9636	1	RPS26_chr12:56056091:A_C	0.404	NA	RPS26	1.185e-07	5.04e-13	nicotine	Retinal neurons	GCST004606	RPS26_chr12:56056091:A_C	Eosinophil counts
1	SULT1A3, GCST004606	0.9613	0.9673	SULT1A3_chr16:30107024:T_C	0.9992	NA	SULT1A3	3.89e-05	2.883e-15	nicotine	Retinal neurons	GCST004606	SULT1A3_chr16:30107024:T_C	Eosinophil counts
1	RPS26, GCST004606	0.9468	0.9933	RPS26_chr12:56076841:C_T	0.5851	NA	RPS26	3.946e-06	7.459e-13	nicotine	Retinal pigment cells	GCST004606	RPS26_chr12:56076841:C_T	Eosinophil counts
1	ID3, GCST004606	0.9667	0.9868	ID3_chr1:23509302:A_G	0.8932	NA	ID3	1.383e-05	1.403e-10	nicotine	Squamous epithelial cells	GCST004606	ID3_chr1:23509302:A_G	Eosinophil counts
1	RPS10, GCST004606	0.4076	0.6294	RPS10_chr6:34430582:T_A	0.1113	NA	RPS10	0.0001296	1.029e-07	nicotine	Squamous epithelial cells	GCST004606	RPS10_chr6:34430582:T_A	Eosinophil counts
1	RPS26, GCST004606	0.9636	1	RPS26_chr12:56056091:A_C	0.4053	NA	RPS26	3.751e-09	5.04e-13	nicotine	Squamous epithelial cells	GCST004606	RPS26_chr12:56056091:A_C	Eosinophil counts
1	LPL, GCST004606	0.6553	0.7061	LPL_chr8:19995428:A_T	0.0498	NA	LPL	0.0001528	3.57e-06	nicotine	Stromal cells	GCST004606	LPL_chr8:19995428:A_T	Eosinophil counts
1	RPS26, GCST004606	0.9637	1	RPS26_chr12:56056091:A_C	0.4064	NA	RPS26	1.942e-10	5.04e-13	nicotine	Stromal cells	GCST004606	RPS26_chr12:56056091:A_C	Eosinophil counts
1	ZFP90, GCST004606	0.4406	0.5803	ZFP90_chr16:68540831:T_A	0.0558	NA	ZFP90	2.249e-05	1.826e-06	nicotine	Stromal cells	GCST004606	ZFP90_chr16:68540831:T_A	Eosinophil counts
1	SRRM2, GCST004606	0.6491	0.678	SRRM2_chr16:2784825:A_G	0.9569	NA	SRRM2	0.0001821	5.139e-15	nicotine	Stromal cells	GCST004606	SRRM2_chr16:2784825:A_G	Eosinophil counts
1	C5AR1, GCST004606	0.7046	0.786	C5AR1_chr19:47278337:C_T	0.0549	NA	C5AR1	5.388e-05	7.356e-06	nicotine	Stromal cells	GCST004606	C5AR1_chr19:47278337:C_T	Eosinophil counts
1	FLYWCH2, GCST004606	0.5662	0.5895	FLYWCH2_chr16:2785188:G_A	0.5699	NA	FLYWCH2	5.124e-05	5.482e-15	nicotine	Vascular endothelial cells	GCST004606	FLYWCH2_chr16:2785188:G_A	Eosinophil counts
1	HMGA1, GCST004606	0.7772	0.8267	HMGA1_chr6:34300060:G_T	0.9831	NA	HMGA1	2.694e-05	1.179e-06	nicotine	iPSCs	GCST004606	HMGA1_chr6:34300060:G_T	Eosinophil counts
1	GABPB1-AS1, GCST004607	0.4782	0.7033	GABPB1-AS1_chr15:50356142:T_C	0.3315	NA	GABPB1-AS1	1.416e-08	1.446e-05	caffeine	Ciliated epithelial cells	GCST004607	GABPB1-AS1_chr15:50356142:T_C	Plateletcrit
1	TENT5B, GCST004607	0.5797	0.6434	TENT5B_chr1:26918922:C_T	0.0978	NA	TENT5B	0.0001206	4.265e-09	caffeine	ENS glia	GCST004607	TENT5B_chr1:26918922:C_T	Plateletcrit
1	FADS2, GCST004607	0.7087	0.7412	FADS2_chr11:61843278:G_A	0.9132	NA	FADS2	3.968e-05	3.286e-09	caffeine	ENS glia	GCST004607	FADS2_chr11:61843278:G_A	Plateletcrit
1	GABPB1-AS1, GCST004607	0.5245	0.7352	GABPB1-AS1_chr15:50356142:T_C	0.4743	NA	GABPB1-AS1	3.904e-13	1.446e-05	caffeine	ENS glia	GCST004607	GABPB1-AS1_chr15:50356142:T_C	Plateletcrit
1	EIF5A, GCST004607	0.5669	0.5835	EIF5A_chr17:7330793:C_G	0.998	NA	EIF5A	8.001e-07	3.382e-05	caffeine	ENS glia	GCST004607	EIF5A_chr17:7330793:C_G	Plateletcrit
1	DDX42, GCST004607	0.4585	0.646	DDX42_chr17:63780577:T_G	0.067	NA	DDX42	1.302e-05	4.553e-05	caffeine	ENS glia	GCST004607	DDX42_chr17:63780577:T_G	Plateletcrit
1	RPS11, GCST004607	0.697	0.8103	RPS11_chr19:49475190:G_A	0.299	NA	RPS11	1.227e-05	2.325e-05	caffeine	ENS glia	GCST004607	RPS11_chr19:49475190:G_A	Plateletcrit
1	IQGAP3, GCST004607	0.9083	0.9445	IQGAP3_chr1:156478417:T_G	0.0931	NA	IQGAP3	7.279e-05	2.177e-14	caffeine	Epicardial fat cells	GCST004607	IQGAP3_chr1:156478417:T_G	Plateletcrit
1	FAM160A1, GCST004607	0.768	0.9206	FAM160A1_chr4:151428810:G_T	0.0217	NA	FAM160A1	0.0001188	2.568e-10	caffeine	Hepatoblasts	GCST004607	FAM160A1_chr4:151428810:G_T	Plateletcrit
1	GSTA2, GCST004607	0.5332	0.5936	GSTA2_chr6:52791371:T_G	0.1073	NA	GSTA2	0.0009126	4.484e-16	caffeine	Hepatoblasts	GCST004607	GSTA2_chr6:52791371:T_G	Plateletcrit
1	USP53, GCST004607	0.762	0.9347	USP53_chr4:119300030:G_A	0.9927	NA	USP53	1.353e-05	4.341e-07	caffeine	Intestinal epithelial cells	GCST004607	USP53_chr4:119300030:G_A	Plateletcrit
1	FAM160A1, GCST004607	0.8433	0.9998	FAM160A1_chr4:151432262:G_A	0.3112	NA	FAM160A1	1.963e-05	4.188e-10	caffeine	Intestinal epithelial cells	GCST004607	FAM160A1_chr4:151432262:G_A	Plateletcrit
1	PRR12, GCST004607	0.5617	0.6068	PRR12_chr19:49511720:G_A	0.8842	NA	PRR12	4.233e-05	2.178e-05	caffeine	Intestinal epithelial cells	GCST004607	PRR12_chr19:49511720:G_A	Plateletcrit
1	NCK1, GCST004607	0.6625	0.9698	NCK1_chr3:136831706:T_C	0.0413	NA	NCK1	9.525e-06	7.757e-07	caffeine	Neuroblast	GCST004607	NCK1_chr3:136831706:T_C	Plateletcrit
1	FIBP, GCST004607	0.8874	0.999	FIBP_chr11:65895768:T_C	0.4472	NA	FIBP	3.12e-07	5.829e-08	caffeine	Neuroblast	GCST004607	FIBP_chr11:65895768:T_C	Plateletcrit
1	GABPB1-AS1, GCST004607	0.7384	0.8655	GABPB1-AS1_chr15:50356142:T_C	0.9492	NA	GABPB1-AS1	3.298e-10	1.446e-05	caffeine	Neuroblast	GCST004607	GABPB1-AS1_chr15:50356142:T_C	Plateletcrit
1	GET1, GCST004607	0.638	0.6906	GET1_chr21:39369920:A_C	0.2922	NA	GET1	0.0003495	1.353e-10	caffeine	Neuroblast	GCST004607	GET1_chr21:39369920:A_C	Plateletcrit
1	OST4, GCST004607	0.8798	0.883	OST4_chr2:27170162:A_G	0.9993	NA	OST4	2.47e-05	1.732e-06	caffeine	Neuron	GCST004607	OST4_chr2:27170162:A_G	Plateletcrit
1	SENP7, GCST004607	0.3518	0.5096	SENP7_chr3:101432153:A_G	0.0086	NA	SENP7	0.001184	3.765e-06	caffeine	Neuron	GCST004607	SENP7_chr3:101432153:A_G	Plateletcrit
1	ADAM11, GCST004607	0.8294	0.8554	ADAM11_chr17:44818188:G_C	0.2805	NA	ADAM11	0.0001605	1.147e-06	caffeine	Neuron	GCST004607	ADAM11_chr17:44818188:G_C	Plateletcrit
1	TECPR2, GCST004607	0.7518	0.7601	TECPR2_chr14:102437842:G_C	0.9313	NA	TECPR2	0.0001541	1.61e-12	caffeine	Retinal neurons	GCST004607	TECPR2_chr14:102437842:G_C	Plateletcrit
1	COL4A1, GCST004607	0.5891	0.6363	COL4A1_chr13:110377576:G_A	0.2255	NA	COL4A1	0.0003099	2.655e-07	caffeine	Retinal pigment cells	GCST004607	COL4A1_chr13:110377576:G_A	Plateletcrit
1	GALNS, GCST004607	0.4861	0.5351	GALNS_chr16:88897496:C_T	0.6161	NA	GALNS	2.527e-05	3.099e-06	caffeine	Retinal pigment cells	GCST004607	GALNS_chr16:88897496:C_T	Plateletcrit
1	AC099066.2, GCST004607	0.3423	0.5759	AC099066.2_chr1:225761158:T_C	0.9767	NA	AC099066.2	2.077e-05	2.912e-07	caffeine	Squamous epithelial cells	GCST004607	AC099066.2_chr1:225761158:T_C	Plateletcrit
1	SH3YL1, GCST004607	0.7385	0.8304	SH3YL1_chr2:226933:A_G	0.1795	NA	SH3YL1	5.724e-05	3.627e-06	caffeine	Squamous epithelial cells	GCST004607	SH3YL1_chr2:226933:A_G	Plateletcrit
1	MIR3936HG, GCST004607	0.473	0.6558	MIR3936HG_chr5:132385482:A_G	0.1157	NA	MIR3936HG	2.623e-05	2.117e-05	caffeine	Squamous epithelial cells	GCST004607	MIR3936HG_chr5:132385482:A_G	Plateletcrit
1	GABPB1-AS1, GCST004607	0.6891	0.8116	GABPB1-AS1_chr15:50356142:T_C	0.9956	NA	GABPB1-AS1	3.383e-07	1.446e-05	caffeine	Squamous epithelial cells	GCST004607	GABPB1-AS1_chr15:50356142:T_C	Plateletcrit
1	CXCL16, GCST004607	0.6345	0.6496	CXCL16_chr17:4824132:A_T	0.9966	NA	CXCL16	2.381e-05	1.192e-05	caffeine	Squamous epithelial cells	GCST004607	CXCL16_chr17:4824132:A_T	Plateletcrit
1	ARFRP1, GCST004607	0.5229	0.5375	ARFRP1_chr20:63676805:C_G	0.9911	NA	ARFRP1	0.0007645	3.141e-11	caffeine	Squamous epithelial cells	GCST004607	ARFRP1_chr20:63676805:C_G	Plateletcrit
1	RPS10, GCST004607	0.6687	0.7279	RPS10_chr6:34414160:A_G	0.5538	NA	RPS10	0.0002817	3.491e-11	caffeine	Stromal cells	GCST004607	RPS10_chr6:34414160:A_G	Plateletcrit
1	CDC42EP2, GCST004607	0.9593	0.9646	CDC42EP2_chr11:65404726:C_T	0.9007	NA	CDC42EP2	6.391e-06	5.407e-07	caffeine	Stromal cells	GCST004607	CDC42EP2_chr11:65404726:C_T	Plateletcrit
1	PPP1R14A, GCST004607	0.6628	0.6721	PPP1R14A_chr19:38235436:A_G	0.9949	NA	PPP1R14A	0.0004277	7.319e-12	caffeine	Stromal cells	GCST004607	PPP1R14A_chr19:38235436:A_G	Plateletcrit
1	AC126773.6, GCST004607	0.655	0.9983	AC126773.6_chr16:68574608:T_C	0.0166	NA	AC126773.6	1.183e-05	5.528e-08	caffeine	iPSCs	GCST004607	AC126773.6_chr16:68574608:T_C	Plateletcrit
1	GSTA1, GCST004607	0.7005	0.8149	GSTA1_chr6:52803889:A_G	0.1267	NA	GSTA1	3.798e-05	7.254e-16	control	ENS glia	GCST004607	GSTA1_chr6:52803889:A_G	Plateletcrit
1	FIBP, GCST004607	0.8436	0.9981	FIBP_chr11:65878109:A_C	0.0777	NA	FIBP	2.595e-06	4.146e-08	control	ENS glia	GCST004607	FIBP_chr11:65878109:A_C	Plateletcrit
1	MKNK2, GCST004607	0.6284	0.6811	MKNK2_chr19:2011413:A_G	0.999	NA	MKNK2	4.24e-06	4.627e-05	control	ENS glia	GCST004607	MKNK2_chr19:2011413:A_G	Plateletcrit
1	SCAMP1, GCST004607	0.7259	0.7792	SCAMP1_chr5:78425580:A_C	0.5257	NA	SCAMP1	2.164e-05	5.252e-22	control	Epicardial fat cells	GCST004607	SCAMP1_chr5:78425580:A_C	Plateletcrit
1	ATP5PO, GCST004607	0.6644	0.7879	ATP5PO_chr21:33908879:G_A	0.966	NA	ATP5PO	1.838e-05	1.274e-05	control	Intestinal epithelial cells	GCST004607	ATP5PO_chr21:33908879:G_A	Plateletcrit
1	SNAPIN, GCST004607	0.6216	0.8332	SNAPIN_chr1:153644381:T_C	0.18	NA	SNAPIN	1.73e-05	2.208e-07	control	Neuroblast	GCST004607	SNAPIN_chr1:153644381:T_C	Plateletcrit
1	SLC39A1, GCST004607	0.5063	0.5409	SLC39A1_chr1:153941294:A_G	0.1669	NA	SLC39A1	0.0002994	4.171e-06	control	Neuroblast	GCST004607	SLC39A1_chr1:153941294:A_G	Plateletcrit
1	NCK1, GCST004607	0.679	0.949	NCK1_chr3:136881825:G_T	0.0164	NA	NCK1	3.374e-05	4.673e-07	control	Neuroblast	GCST004607	NCK1_chr3:136881825:G_T	Plateletcrit
1	AC096992.2, GCST004607	0.4189	0.5783	AC096992.2_chr3:136881825:G_T	0.0164	NA	AC096992.2	6.168e-05	4.673e-07	control	Neuroblast	GCST004607	AC096992.2_chr3:136881825:G_T	Plateletcrit
1	AL354740.1, GCST004607	0.6038	0.8117	AL354740.1_chr6:34302891:C_T	0.3672	NA	AL354740.1	3.893e-05	9.25e-09	control	Neuroblast	GCST004607	AL354740.1_chr6:34302891:C_T	Plateletcrit
1	FIBP, GCST004607	0.885	0.9994	FIBP_chr11:65878109:A_C	0.0783	NA	FIBP	3.574e-07	4.146e-08	control	Neuroblast	GCST004607	FIBP_chr11:65878109:A_C	Plateletcrit
1	ATF1, GCST004607	0.3509	0.5805	ATF1_chr12:50794551:T_C	0.5081	NA	ATF1	1.913e-05	9.818e-12	control	Neuroblast	GCST004607	ATF1_chr12:50794551:T_C	Plateletcrit
1	ATP5PO, GCST004607	0.4948	0.5541	ATP5PO_chr21:33950521:C_A	0.1176	NA	ATP5PO	0.0002248	2.718e-06	control	Neuroblast	GCST004607	ATP5PO_chr21:33950521:C_A	Plateletcrit
1	NCK1, GCST004607	0.3905	0.5547	NCK1_chr3:136881825:G_T	0.0151	NA	NCK1	0.0001281	4.673e-07	control	Retinal neurons	GCST004607	NCK1_chr3:136881825:G_T	Plateletcrit
1	NRM, GCST004607	0.93	0.9734	NRM_chr6:30639723:C_T	0.9991	NA	NRM	1.354e-06	1.441e-10	control	Retinal pigment cells	GCST004607	NRM_chr6:30639723:C_T	Plateletcrit
1	AC109322.2, GCST004607	0.9395	0.9593	AC109322.2_chr8:143932622:T_C	0.999	NA	AC109322.2	1.52e-06	4.21e-16	control	Retinal pigment cells	GCST004607	AC109322.2_chr8:143932622:T_C	Plateletcrit
1	LCA5L, GCST004607	0.7864	0.8415	LCA5L_chr21:39398686:T_C	0.1522	NA	LCA5L	5.71e-05	2.768e-10	control	Retinal pigment cells	GCST004607	LCA5L_chr21:39398686:T_C	Plateletcrit
1	ILF3, GCST004607	0.6475	0.6595	ILF3_chr19:10579437:A_T	0.9276	NA	ILF3	0.0001314	6.509e-16	control	Squamous epithelial cells	GCST004607	ILF3_chr19:10579437:A_T	Plateletcrit
1	FAM160A1, GCST004607	0.498	0.6587	FAM160A1_chr4:151432262:G_A	0.0717	NA	FAM160A1	7.458e-05	4.188e-10	control	Stromal cells	GCST004607	FAM160A1_chr4:151432262:G_A	Plateletcrit
1	SPATA2L, GCST004607	0.5021	0.532	SPATA2L_chr16:89733650:C_T	0.9895	NA	SPATA2L	0.0002918	1.544e-07	control	Stromal cells	GCST004607	SPATA2L_chr16:89733650:C_T	Plateletcrit
1	GABPB1-AS1, GCST004607	0.4901	0.7112	GABPB1-AS1_chr15:50356142:T_C	0.4136	NA	GABPB1-AS1	5.787e-09	1.446e-05	etoh	ENS glia	GCST004607	GABPB1-AS1_chr15:50356142:T_C	Plateletcrit
1	DDX42, GCST004607	0.3925	0.601	DDX42_chr17:63786645:G_T	0.8441	NA	DDX42	1.499e-07	4.92e-05	etoh	ENS glia	GCST004607	DDX42_chr17:63786645:G_T	Plateletcrit
1	RPS11, GCST004607	0.4807	0.5285	RPS11_chr19:49499996:C_T	0.3477	NA	RPS11	0.000146	8.354e-06	etoh	ENS glia	GCST004607	RPS11_chr19:49499996:C_T	Plateletcrit
1	SYT14, GCST004607	0.8074	0.8423	SYT14_chr1:209815925:A_G	0.1481	NA	SYT14	0.0001691	1.134e-05	etoh	Epicardial fat cells	GCST004607	SYT14_chr1:209815925:A_G	Plateletcrit
1	STBD1, GCST004607	0.7545	0.7751	STBD1_chr4:76277833:C_T	0.8446	NA	STBD1	1.796e-05	3.497e-06	etoh	Epicardial fat cells	GCST004607	STBD1_chr4:76277833:C_T	Plateletcrit
1	MEF2C, GCST004607	0.9774	0.9776	MEF2C_chr5:88871824:A_G	1	NA	MEF2C	9.091e-05	6.573e-24	etoh	Epicardial fat cells	GCST004607	MEF2C_chr5:88871824:A_G	Plateletcrit
1	SPDYE3, GCST004607	0.7476	0.8139	SPDYE3_chr7:100406954:G_C	0.3795	NA	SPDYE3	0.0002765	2.05e-12	etoh	Epicardial fat cells	GCST004607	SPDYE3_chr7:100406954:G_C	Plateletcrit
1	GPR20, GCST004607	0.6101	0.9317	GPR20_chr8:141276782:G_A	0.9964	NA	GPR20	2.543e-05	4.169e-09	etoh	Epicardial fat cells	GCST004607	GPR20_chr8:141276782:G_A	Plateletcrit
1	CASC4, GCST004607	0.5858	0.609	CASC4_chr15:44193725:C_G	0.1731	NA	CASC4	0.002851	1.327e-08	etoh	Epicardial fat cells	GCST004607	CASC4_chr15:44193725:C_G	Plateletcrit
1	USP53, GCST004607	0.5487	0.5648	USP53_chr4:119229001:A_C	0.9855	NA	USP53	0.0006086	6.451e-08	etoh	Intestinal epithelial cells	GCST004607	USP53_chr4:119229001:A_C	Plateletcrit
1	BAG6, GCST004607	0.9289	0.9553	BAG6_chr6:31609322:A_T	1	NA	BAG6	6.428e-05	1.561e-17	etoh	Intestinal epithelial cells	GCST004607	BAG6_chr6:31609322:A_T	Plateletcrit
1	ALKBH2, GCST004607	0.9129	0.9188	ALKBH2_chr12:109037207:G_T	0.9886	NA	ALKBH2	0.000597	5.959e-40	etoh	Intestinal epithelial cells	GCST004607	ALKBH2_chr12:109037207:G_T	Plateletcrit
1	GLOD4, GCST004607	0.57	0.5862	GLOD4_chr17:835613:C_T	0.9424	NA	GLOD4	0.0009173	7.874e-08	etoh	Intestinal epithelial cells	GCST004607	GLOD4_chr17:835613:C_T	Plateletcrit
1	NCK1, GCST004607	0.6415	0.9883	NCK1_chr3:136798018:T_C	0.1012	NA	NCK1	4.584e-09	3.746e-06	etoh	Neuroblast	GCST004607	NCK1_chr3:136798018:T_C	Plateletcrit
1	AC096992.2, GCST004607	0.3937	0.5609	AC096992.2_chr3:136831706:T_C	0.0138	NA	AC096992.2	5.375e-05	7.757e-07	etoh	Neuroblast	GCST004607	AC096992.2_chr3:136831706:T_C	Plateletcrit
1	EEF1AKMT4, GCST004607	0.6509	0.6566	EEF1AKMT4_chr3:184348768:C_T	1	NA	EEF1AKMT4	0.0002208	1.584e-22	etoh	Neuroblast	GCST004607	EEF1AKMT4_chr3:184348768:C_T	Plateletcrit
1	HLA-DPA1, GCST004607	0.4833	0.7004	HLA-DPA1_chr6:33096616:G_A	0.8651	NA	HLA-DPA1	5.802e-05	7.413e-27	etoh	Neuroblast	GCST004607	HLA-DPA1_chr6:33096616:G_A	Plateletcrit
1	STAG3, GCST004607	0.714	0.7272	STAG3_chr7:100236567:T_C	0.4449	NA	STAG3	0.0001083	1.112e-07	etoh	Neuroblast	GCST004607	STAG3_chr7:100236567:T_C	Plateletcrit
1	FIBP, GCST004607	0.8904	0.9994	FIBP_chr11:65878109:A_C	0.0782	NA	FIBP	4.398e-07	4.146e-08	etoh	Neuroblast	GCST004607	FIBP_chr11:65878109:A_C	Plateletcrit
1	GABPB1-AS1, GCST004607	0.5046	0.7213	GABPB1-AS1_chr15:50356142:T_C	0.4136	NA	GABPB1-AS1	4.098e-09	1.446e-05	etoh	Neuroblast	GCST004607	GABPB1-AS1_chr15:50356142:T_C	Plateletcrit
1	DDX42, GCST004607	0.4565	0.6519	DDX42_chr17:63780577:T_G	0.0868	NA	DDX42	9.909e-07	4.553e-05	etoh	Neuroblast	GCST004607	DDX42_chr17:63780577:T_G	Plateletcrit
1	CASS4, GCST004607	0.5548	0.5706	CASS4_chr20:56414309:C_T	0.2923	NA	CASS4	0.0006929	8.936e-13	etoh	Neuroblast	GCST004607	CASS4_chr20:56414309:C_T	Plateletcrit
1	GABPB1-AS1, GCST004607	0.4079	0.6239	GABPB1-AS1_chr15:50356142:T_C	0.4123	NA	GABPB1-AS1	9.688e-07	1.446e-05	etoh	Neuron	GCST004607	GABPB1-AS1_chr15:50356142:T_C	Plateletcrit
1	ILF2, GCST004607	0.7746	0.8257	ILF2_chr1:153672590:T_C	0.3469	NA	ILF2	5.145e-05	5.701e-08	etoh	Retinal neurons	GCST004607	ILF2_chr1:153672590:T_C	Plateletcrit
1	IGLON5, GCST004607	0.922	0.9478	IGLON5_chr19:51233866:A_G	0.9986	NA	IGLON5	2.282e-05	8.397e-09	etoh	Retinal pigment cells	GCST004607	IGLON5_chr19:51233866:A_G	Plateletcrit
1	SH3YL1, GCST004607	0.7861	0.8782	SH3YL1_chr2:264621:A_C	0.1483	NA	SH3YL1	4.445e-06	6.704e-06	etoh	Squamous epithelial cells	GCST004607	SH3YL1_chr2:264621:A_C	Plateletcrit
1	ARPC2, GCST004607	0.8143	0.9528	ARPC2_chr2:218268414:A_G	0.0895	NA	ARPC2	6.113e-05	7.392e-10	etoh	Squamous epithelial cells	GCST004607	ARPC2_chr2:218268414:A_G	Plateletcrit
1	ATP5PO, GCST004607	0.647	0.6981	ATP5PO_chr21:33971633:A_G	0.3071	NA	ATP5PO	0.0003101	7.788e-07	etoh	Squamous epithelial cells	GCST004607	ATP5PO_chr21:33971633:A_G	Plateletcrit
1	RPS10, GCST004607	0.6036	0.6614	RPS10_chr6:34414160:A_G	0.558	NA	RPS10	0.0003503	3.491e-11	etoh	Stromal cells	GCST004607	RPS10_chr6:34414160:A_G	Plateletcrit
1	GABPB1-AS1, GCST004607	0.7653	0.8801	GABPB1-AS1_chr15:50356142:T_C	1	NA	GABPB1-AS1	3.197e-10	1.446e-05	etoh	Stromal cells	GCST004607	GABPB1-AS1_chr15:50356142:T_C	Plateletcrit
1	DBF4B, GCST004607	0.7202	0.8008	DBF4B_chr17:44658343:T_G	0.1215	NA	DBF4B	7.592e-05	2.462e-06	etoh	Stromal cells	GCST004607	DBF4B_chr17:44658343:T_G	Plateletcrit
1	SLC35G2, GCST004607	0.5072	0.677	SLC35G2_chr3:136881825:G_T	0.018	NA	SLC35G2	0.0006769	4.673e-07	etoh	Vascular endothelial cells	GCST004607	SLC35G2_chr3:136881825:G_T	Plateletcrit
1	PLPP1, GCST004607	0.9039	0.9983	PLPP1_chr5:55568190:A_C	0.4706	NA	PLPP1	1.029e-05	5.763e-08	etoh	Vascular endothelial cells	GCST004607	PLPP1_chr5:55568190:A_C	Plateletcrit
1	SLC45A4, GCST004607	0.6071	0.7098	SLC45A4_chr8:141269284:G_C	0.988	NA	SLC45A4	7.493e-05	7.451e-10	etoh	Vascular endothelial cells	GCST004607	SLC45A4_chr8:141269284:G_C	Plateletcrit
1	FAM160A1, GCST004607	0.805	1	FAM160A1_chr4:151506534:C_T	0.2106	NA	FAM160A1	6.932e-07	4.162e-10	etoh	iPSCs	GCST004607	FAM160A1_chr4:151506534:C_T	Plateletcrit
1	RGS14, GCST004607	0.5621	0.5748	RGS14_chr5:177339542:A_T	0.3758	NA	RGS14	9.262e-05	6.45e-05	etoh	iPSCs	GCST004607	RGS14_chr5:177339542:A_T	Plateletcrit
1	SLC39A7, GCST004607	0.7001	0.8058	SLC39A7_chr6:33109830:C_T	0.1309	NA	SLC39A7	0.0003987	8.948e-25	etoh	iPSCs	GCST004607	SLC39A7_chr6:33109830:C_T	Plateletcrit
1	FIBP, GCST004607	0.8891	0.9994	FIBP_chr11:65878109:A_C	0.0775	NA	FIBP	1.542e-06	4.146e-08	etoh	iPSCs	GCST004607	FIBP_chr11:65878109:A_C	Plateletcrit
1	MPI, GCST004607	0.4715	0.5797	MPI_chr15:74888551:T_G	0.1591	NA	MPI	0.0002415	2.88e-06	etoh	iPSCs	GCST004607	MPI_chr15:74888551:T_G	Plateletcrit
1	ITFG1, GCST004607	0.5027	0.5769	ITFG1_chr16:47553339:G_T	0.0568	NA	ITFG1	3.472e-05	0.0001883	etoh	iPSCs	GCST004607	ITFG1_chr16:47553339:G_T	Plateletcrit
1	PRDX5, GCST004607	0.5394	0.5583	PRDX5_chr11:64238820:T_C	0.4801	NA	PRDX5	0.0002741	2.397e-08	nicotine	Ciliated epithelial cells	GCST004607	PRDX5_chr11:64238820:T_C	Plateletcrit
1	GABPB1-AS1, GCST004607	0.2988	0.5602	GABPB1-AS1_chr15:50356142:T_C	0.2624	NA	GABPB1-AS1	9.439e-08	1.446e-05	nicotine	Ciliated epithelial cells	GCST004607	GABPB1-AS1_chr15:50356142:T_C	Plateletcrit
1	S100A1, GCST004607	0.7436	0.993	S100A1_chr1:153644381:T_C	0.1932	NA	S100A1	7.663e-07	2.208e-07	nicotine	ENS glia	GCST004607	S100A1_chr1:153644381:T_C	Plateletcrit
1	FIBP, GCST004607	0.6601	0.7596	FIBP_chr11:65878109:A_C	0.0729	NA	FIBP	6.891e-05	4.146e-08	nicotine	ENS glia	GCST004607	FIBP_chr11:65878109:A_C	Plateletcrit
1	PRIM1, GCST004607	0.644	0.6522	PRIM1_chr12:56752285:T_G	1	NA	PRIM1	0.0001471	1.127e-10	nicotine	ENS glia	GCST004607	PRIM1_chr12:56752285:T_G	Plateletcrit
1	GABPB1-AS1, GCST004607	0.769	0.8823	GABPB1-AS1_chr15:50356142:T_C	1	NA	GABPB1-AS1	4.64e-14	1.446e-05	nicotine	ENS glia	GCST004607	GABPB1-AS1_chr15:50356142:T_C	Plateletcrit
1	DDX42, GCST004607	0.4523	0.647	DDX42_chr17:63780577:T_G	0.0813	NA	DDX42	1.656e-06	4.553e-05	nicotine	ENS glia	GCST004607	DDX42_chr17:63780577:T_G	Plateletcrit
1	SH3YL1, GCST004607	0.6752	0.8932	SH3YL1_chr2:211317:C_T	0.8313	NA	SH3YL1	5.322e-06	1.212e-05	nicotine	Intestinal epithelial cells	GCST004607	SH3YL1_chr2:211317:C_T	Plateletcrit
1	AP3B1, GCST004607	0.5003	0.5406	AP3B1_chr5:78394324:C_T	0.3449	NA	AP3B1	3.645e-05	4.271e-21	nicotine	Intestinal epithelial cells	GCST004607	AP3B1_chr5:78394324:C_T	Plateletcrit
1	NCK1, GCST004607	0.6847	0.9903	NCK1_chr3:136831706:T_C	0.038	NA	NCK1	9.032e-10	7.757e-07	nicotine	Neuroblast	GCST004607	NCK1_chr3:136831706:T_C	Plateletcrit
1	AC096992.2, GCST004607	0.7043	0.9725	AC096992.2_chr3:136820105:C_G	0.0307	NA	AC096992.2	9.782e-07	7.804e-07	nicotine	Neuroblast	GCST004607	AC096992.2_chr3:136820105:C_G	Plateletcrit
1	NCK1-DT, GCST004607	0.4714	0.6623	NCK1-DT_chr3:136952662:A_T	0.0151	NA	NCK1-DT	0.0001828	1.703e-07	nicotine	Neuroblast	GCST004607	NCK1-DT_chr3:136952662:A_T	Plateletcrit
1	FIBP, GCST004607	0.761	0.9982	FIBP_chr11:65878109:A_C	0.0765	NA	FIBP	4.095e-07	4.146e-08	nicotine	Neuroblast	GCST004607	FIBP_chr11:65878109:A_C	Plateletcrit
1	RNASEH2C, GCST004607	0.5858	0.7026	RNASEH2C_chr11:65695372:C_G	0.3559	NA	RNASEH2C	3.931e-05	1.571e-06	nicotine	Neuroblast	GCST004607	RNASEH2C_chr11:65695372:C_G	Plateletcrit
1	LARP4, GCST004607	0.8443	0.85	LARP4_chr12:50489104:T_G	0.9977	NA	LARP4	3.092e-05	4.233e-13	nicotine	Neuroblast	GCST004607	LARP4_chr12:50489104:T_G	Plateletcrit
1	GABPB1-AS1, GCST004607	0.7681	0.8819	GABPB1-AS1_chr15:50356142:T_C	0.999	NA	GABPB1-AS1	4.759e-15	1.446e-05	nicotine	Neuroblast	GCST004607	GABPB1-AS1_chr15:50356142:T_C	Plateletcrit
1	DDX42, GCST004607	0.4663	0.6609	DDX42_chr17:63780577:T_G	0.0851	NA	DDX42	3.023e-08	4.553e-05	nicotine	Neuroblast	GCST004607	DDX42_chr17:63780577:T_G	Plateletcrit
1	AC120049.1, GCST004607	0.7751	0.7802	AC120049.1_chr18:44584124:C_G	0.9309	NA	AC120049.1	3.245e-05	6.631e-24	nicotine	Neuroblast	GCST004607	AC120049.1_chr18:44584124:C_G	Plateletcrit
1	RPS11, GCST004607	0.8137	0.869	RPS11_chr19:49498242:A_G	0.8793	NA	RPS11	1.297e-05	1.387e-05	nicotine	Neuroblast	GCST004607	RPS11_chr19:49498242:A_G	Plateletcrit
1	PPP1R14A, GCST004607	0.8075	0.9293	PPP1R14A_chr19:38279354:T_G	0.6519	NA	PPP1R14A	1.503e-05	1.425e-10	nicotine	Neuroblast	GCST004607	PPP1R14A_chr19:38279354:T_G	Plateletcrit
1	ALDH16A1, GCST004607	0.5367	0.5986	ALDH16A1_chr19:49501242:C_T	0.1568	NA	ALDH16A1	0.0001051	8.671e-06	nicotine	Neuroblast	GCST004607	ALDH16A1_chr19:49501242:C_T	Plateletcrit
1	LCA5L, GCST004607	0.9235	0.9834	LCA5L_chr21:39388679:A_T	0.6636	NA	LCA5L	3.718e-06	1.863e-10	nicotine	Neuroblast	GCST004607	LCA5L_chr21:39388679:A_T	Plateletcrit
1	ATP5PO, GCST004607	0.5033	0.5788	ATP5PO_chr21:33910534:T_G	0.9776	NA	ATP5PO	1.093e-05	6.522e-06	nicotine	Neuroblast	GCST004607	ATP5PO_chr21:33910534:T_G	Plateletcrit
1	PSMG1, GCST004607	0.592	0.6915	PSMG1_chr21:39150493:A_T	0.296	NA	PSMG1	2.564e-05	8.499e-06	nicotine	Neuroblast	GCST004607	PSMG1_chr21:39150493:A_T	Plateletcrit
1	IGF2BP2, GCST004607	0.6476	0.7512	IGF2BP2_chr3:185793096:A_C	0.2027	NA	IGF2BP2	6.843e-05	1.775e-12	nicotine	Neuron	GCST004607	IGF2BP2_chr3:185793096:A_C	Plateletcrit
1	FAM160A1, GCST004607	0.526	0.6316	FAM160A1_chr4:151435967:A_G	0.0548	NA	FAM160A1	0.0001975	4.209e-10	nicotine	Neuron	GCST004607	FAM160A1_chr4:151435967:A_G	Plateletcrit
1	SF3B6, GCST004607	0.8051	0.8321	SF3B6_chr2:23995229:T_C	0.3854	NA	SF3B6	0.0001627	3.303e-08	nicotine	Retinal neurons	GCST004607	SF3B6_chr2:23995229:T_C	Plateletcrit
1	SOCS2, GCST004607	0.6221	0.6962	SOCS2_chr12:93490930:G_A	0.5278	NA	SOCS2	4.701e-05	1.372e-06	nicotine	Retinal neurons	GCST004607	SOCS2_chr12:93490930:G_A	Plateletcrit
1	GABPB1-AS1, GCST004607	0.292	0.5534	GABPB1-AS1_chr15:50356142:T_C	0.3028	NA	GABPB1-AS1	3.946e-07	1.446e-05	nicotine	Retinal neurons	GCST004607	GABPB1-AS1_chr15:50356142:T_C	Plateletcrit
1	SULT1A3, GCST004607	0.7052	0.7346	SULT1A3_chr16:30107024:T_C	0.9958	NA	SULT1A3	3.89e-05	5.196e-06	nicotine	Retinal neurons	GCST004607	SULT1A3_chr16:30107024:T_C	Plateletcrit
1	EIF5A, GCST004607	0.5188	0.5299	EIF5A_chr17:7330980:C_G	0.461	NA	EIF5A	1.822e-05	4.75e-05	nicotine	Retinal neurons	GCST004607	EIF5A_chr17:7330980:C_G	Plateletcrit
1	AC090617.4, GCST004607	0.4464	0.5984	AC090617.4_chr17:2121583:C_A	0.0834	NA	AC090617.4	0.0005342	5.199e-27	nicotine	Retinal neurons	GCST004607	AC090617.4_chr17:2121583:C_A	Plateletcrit
1	TMEM147-AS1, GCST004607	0.781	0.8854	TMEM147-AS1_chr19:35553600:A_G	0.9602	NA	TMEM147-AS1	8.928e-06	3.413e-06	nicotine	Retinal neurons	GCST004607	TMEM147-AS1_chr19:35553600:A_G	Plateletcrit
1	NASP, GCST004607	0.6864	0.7253	NASP_chr1:45497577:C_T	0.824	NA	NASP	6.308e-05	9.886e-13	nicotine	Squamous epithelial cells	GCST004607	NASP_chr1:45497577:C_T	Plateletcrit
1	RPS10, GCST004607	0.9241	0.9591	RPS10_chr6:34414160:A_G	0.5657	NA	RPS10	7.698e-05	3.491e-11	nicotine	Squamous epithelial cells	GCST004607	RPS10_chr6:34414160:A_G	Plateletcrit
1	EDNRA, GCST004607	0.3895	0.5297	EDNRA_chr4:147540226:G_A	0.0644	NA	EDNRA	0.0002267	3.853e-08	nicotine	Stromal cells	GCST004607	EDNRA_chr4:147540226:G_A	Plateletcrit
1	SLC38A4, GCST004607	0.9247	0.9908	SLC38A4_chr12:46771385:A_G	0.6336	NA	SLC38A4	7.043e-06	7.882e-07	nicotine	iPSCs	GCST004607	SLC38A4_chr12:46771385:A_G	Plateletcrit
1	AC090115.1, GCST004607	0.6507	0.6796	AC090115.1_chr12:48318084:T_G	0.9597	NA	AC090115.1	0.0008527	1.231e-07	nicotine	iPSCs	GCST004607	AC090115.1_chr12:48318084:T_G	Plateletcrit
1	AC009133.3, GCST004607	0.5182	0.5334	AC009133.3_chr16:29649973:C_T	0.2802	NA	AC009133.3	0.001868	6.697e-15	nicotine	iPSCs	GCST004607	AC009133.3_chr16:29649973:C_T	Plateletcrit
1	FXYD1, GCST004607	0.8235	0.8598	FXYD1_chr19:35062684:A_T	0.107	NA	FXYD1	0.0001039	2.214e-05	nicotine	iPSCs	GCST004607	FXYD1_chr19:35062684:A_T	Plateletcrit
1	CSK, GCST004608	0.9153	0.923	CSK_chr15:74839618:A_G	0.4077	NA	CSK	0.0001071	2.415e-14	caffeine	Ciliated epithelial cells	GCST004608	CSK_chr15:74839618:A_G	Granulocyte percentage of myeloid white cells
1	CSNK2B, GCST004608	0.8641	0.8696	CSNK2B_chr6:31618684:C_T	0.9947	NA	CSNK2B	0.0002838	6.501e-18	caffeine	ENS glia	GCST004608	CSNK2B_chr6:31618684:C_T	Granulocyte percentage of myeloid white cells
1	KDELR2, GCST004608	0.9817	0.9868	KDELR2_chr7:6462736:T_C	0.8901	NA	KDELR2	1.087e-05	2.311e-50	caffeine	ENS glia	GCST004608	KDELR2_chr7:6462736:T_C	Granulocyte percentage of myeloid white cells
1	MIR100HG, GCST004608	0.6382	0.8924	MIR100HG_chr11:122627784:C_G	0.0921	NA	MIR100HG	8.331e-05	2.697e-14	caffeine	ENS glia	GCST004608	MIR100HG_chr11:122627784:C_G	Granulocyte percentage of myeloid white cells
1	CATSPER2, GCST004608	0.6435	0.7736	CATSPER2_chr15:43727394:T_C	0.4206	NA	CATSPER2	5.386e-07	7.602e-07	caffeine	ENS glia	GCST004608	CATSPER2_chr15:43727394:T_C	Granulocyte percentage of myeloid white cells
1	SCAMP2, GCST004608	0.5755	0.6052	SCAMP2_chr15:74839618:A_G	0.4064	NA	SCAMP2	0.000656	2.415e-14	caffeine	ENS glia	GCST004608	SCAMP2_chr15:74839618:A_G	Granulocyte percentage of myeloid white cells
1	EIF5A, GCST004608	0.984	0.9999	EIF5A_chr17:7330793:C_G	0.999	NA	EIF5A	8.001e-07	1.452e-10	caffeine	ENS glia	GCST004608	EIF5A_chr17:7330793:C_G	Granulocyte percentage of myeloid white cells
1	KDELR2, GCST004608	0.8078	0.8179	KDELR2_chr7:6462736:T_C	0.7982	NA	KDELR2	0.000812	2.311e-50	caffeine	Epicardial fat cells	GCST004608	KDELR2_chr7:6462736:T_C	Granulocyte percentage of myeloid white cells
1	ABCA2, GCST004608	0.9088	0.9522	ABCA2_chr9:137099650:G_A	0.9815	NA	ABCA2	9.179e-06	4.614e-06	caffeine	Epicardial fat cells	GCST004608	ABCA2_chr9:137099650:G_A	Granulocyte percentage of myeloid white cells
1	AIF1, GCST004608	0.404	0.5021	AIF1_chr6:31643381:T_C	0.4312	NA	AIF1	0.0001326	1.977e-17	caffeine	Hepatoblasts	GCST004608	AIF1_chr6:31643381:T_C	Granulocyte percentage of myeloid white cells
1	SST, GCST004608	0.5933	0.6081	SST_chr3:187741300:T_G	0.9439	NA	SST	0.0003531	6.131e-09	caffeine	Intestinal epithelial cells	GCST004608	SST_chr3:187741300:T_G	Granulocyte percentage of myeloid white cells
1	SCNN1A, GCST004608	0.5861	0.5993	SCNN1A_chr12:6400722:A_G	0.9953	NA	SCNN1A	0.001469	2.034e-24	caffeine	Intestinal epithelial cells	GCST004608	SCNN1A_chr12:6400722:A_G	Granulocyte percentage of myeloid white cells
1	TNFAIP8L3, GCST004608	0.666	0.7206	TNFAIP8L3_chr15:51131802:C_T	0.2746	NA	TNFAIP8L3	5.107e-05	5.065e-06	caffeine	Intestinal epithelial cells	GCST004608	TNFAIP8L3_chr15:51131802:C_T	Granulocyte percentage of myeloid white cells
1	CATSPER2, GCST004608	0.8259	0.8769	CATSPER2_chr15:43727394:T_C	0.847	NA	CATSPER2	2.36e-06	7.602e-07	caffeine	Neuroblast	GCST004608	CATSPER2_chr15:43727394:T_C	Granulocyte percentage of myeloid white cells
1	VAMP2, GCST004608	0.5237	0.5374	VAMP2_chr17:8205013:A_G	0.5121	NA	VAMP2	4.27e-05	1.274e-05	caffeine	Neuroblast	GCST004608	VAMP2_chr17:8205013:A_G	Granulocyte percentage of myeloid white cells
1	AL353708.3, GCST004608	0.6107	0.6391	AL353708.3_chr1:179945130:G_A	0.3644	NA	AL353708.3	6.086e-05	6.167e-06	caffeine	Squamous epithelial cells	GCST004608	AL353708.3_chr1:179945130:G_A	Granulocyte percentage of myeloid white cells
1	ANKRD36C, GCST004608	0.4794	0.5116	ANKRD36C_chr2:95994552:A_G	0.2147	NA	ANKRD36C	0.0004229	6.203e-07	caffeine	Squamous epithelial cells	GCST004608	ANKRD36C_chr2:95994552:A_G	Granulocyte percentage of myeloid white cells
1	KDELR2, GCST004608	0.443	0.5695	KDELR2_chr7:6462736:T_C	0.8518	NA	KDELR2	0.001403	2.311e-50	caffeine	Squamous epithelial cells	GCST004608	KDELR2_chr7:6462736:T_C	Granulocyte percentage of myeloid white cells
1	AC078802.1, GCST004608	0.4844	0.5728	AC078802.1_chr3:169791456:G_A	0.8342	NA	AC078802.1	3.466e-05	1.318e-05	caffeine	Stromal cells	GCST004608	AC078802.1_chr3:169791456:G_A	Granulocyte percentage of myeloid white cells
1	EIF5A, GCST004608	0.6154	0.6279	EIF5A_chr17:7330793:C_G	0.8973	NA	EIF5A	0.0003158	1.452e-10	caffeine	Vascular endothelial cells	GCST004608	EIF5A_chr17:7330793:C_G	Granulocyte percentage of myeloid white cells
1	SMIM4, GCST004608	0.7819	0.7875	SMIM4_chr3:52522353:C_T	0.9855	NA	SMIM4	0.0001273	2.184e-06	control	ENS glia	GCST004608	SMIM4_chr3:52522353:C_T	Granulocyte percentage of myeloid white cells
1	MLLT10, GCST004608	0.5046	0.5181	MLLT10_chr10:21545607:G_A	0.9557	NA	MLLT10	0.0002643	5.252e-07	control	ENS glia	GCST004608	MLLT10_chr10:21545607:G_A	Granulocyte percentage of myeloid white cells
1	CATSPER2, GCST004608	0.4068	0.5325	CATSPER2_chr15:43706786:A_G	0.2741	NA	CATSPER2	3.893e-07	6.985e-05	control	ENS glia	GCST004608	CATSPER2_chr15:43706786:A_G	Granulocyte percentage of myeloid white cells
1	STX10, GCST004608	0.5898	0.6739	STX10_chr19:13128326:G_A	0.4706	NA	STX10	7.861e-05	1.744e-07	control	ENS glia	GCST004608	STX10_chr19:13128326:G_A	Granulocyte percentage of myeloid white cells
1	CLIC1, GCST004608	0.6633	0.6929	CLIC1_chr6:31643381:T_C	0.5201	NA	CLIC1	0.000589	1.977e-17	control	Hepatoblasts	GCST004608	CLIC1_chr6:31643381:T_C	Granulocyte percentage of myeloid white cells
1	ADPRHL1, GCST004608	0.7671	0.8417	ADPRHL1_chr13:113536899:A_G	0.1117	NA	ADPRHL1	2.159e-05	2.883e-07	control	Neuroblast	GCST004608	ADPRHL1_chr13:113536899:A_G	Granulocyte percentage of myeloid white cells
1	CKMT1A, GCST004608	0.6076	0.7438	CKMT1A_chr15:43727394:T_C	0.5028	NA	CKMT1A	5.297e-06	7.602e-07	control	Neuroblast	GCST004608	CKMT1A_chr15:43727394:T_C	Granulocyte percentage of myeloid white cells
1	HEATR6, GCST004608	0.5192	0.5575	HEATR6_chr17:60091623:G_T	0.2679	NA	HEATR6	2.427e-05	2.116e-05	control	Neuroblast	GCST004608	HEATR6_chr17:60091623:G_T	Granulocyte percentage of myeloid white cells
1	DNM3, GCST004608	0.6407	0.6447	DNM3_chr1:171836704:A_G	0.9985	NA	DNM3	0.0001512	3.263e-06	control	Neuron	GCST004608	DNM3_chr1:171836704:A_G	Granulocyte percentage of myeloid white cells
1	ZSWIM7, GCST004608	0.5359	0.9143	ZSWIM7_chr17:15975989:T_C	0.1584	NA	ZSWIM7	2.156e-06	7.411e-14	control	Neuron	GCST004608	ZSWIM7_chr17:15975989:T_C	Granulocyte percentage of myeloid white cells
1	MAPRE1, GCST004608	0.6905	0.698	MAPRE1_chr20:32732153:G_A	0.9999	NA	MAPRE1	0.0001634	1.937e-11	control	Retinal pigment cells	GCST004608	MAPRE1_chr20:32732153:G_A	Granulocyte percentage of myeloid white cells
1	HLA-C, GCST004608	0.7564	0.9918	HLA-C_chr6:31266717:T_C	0.3687	NA	HLA-C	6.864e-06	4.369e-33	control	Stromal cells	GCST004608	HLA-C_chr6:31266717:T_C	Granulocyte percentage of myeloid white cells
1	N4BP2, GCST004608	0.489	0.5146	N4BP2_chr4:40008932:T_A	0.1852	NA	N4BP2	0.0002001	7.754e-07	control	iPSCs	GCST004608	N4BP2_chr4:40008932:T_A	Granulocyte percentage of myeloid white cells
1	CCDC6, GCST004608	0.9334	0.9585	CCDC6_chr10:59886187:C_A	0.2047	NA	CCDC6	8.235e-05	1.162e-07	control	iPSCs	GCST004608	CCDC6_chr10:59886187:C_A	Granulocyte percentage of myeloid white cells
1	CKMT1A, GCST004608	0.7982	0.8528	CKMT1A_chr15:43727394:T_C	0.8563	NA	CKMT1A	0.0001505	7.602e-07	control	iPSCs	GCST004608	CKMT1A_chr15:43727394:T_C	Granulocyte percentage of myeloid white cells
1	CATSPER2, GCST004608	0.8429	0.899	CATSPER2_chr15:43727394:T_C	0.8325	NA	CATSPER2	8.646e-07	7.602e-07	etoh	ENS glia	GCST004608	CATSPER2_chr15:43727394:T_C	Granulocyte percentage of myeloid white cells
1	ZSWIM7, GCST004608	0.749	0.9555	ZSWIM7_chr17:16045649:C_T	0.4655	NA	ZSWIM7	5.193e-06	3.22e-14	etoh	ENS glia	GCST004608	ZSWIM7_chr17:16045649:C_T	Granulocyte percentage of myeloid white cells
1	CRLF3, GCST004608	0.9	0.9674	CRLF3_chr17:30923893:G_A	0.1898	NA	CRLF3	6.063e-06	6.69e-09	etoh	ENS glia	GCST004608	CRLF3_chr17:30923893:G_A	Granulocyte percentage of myeloid white cells
1	KHK, GCST004608	0.7672	0.7741	KHK_chr2:27102969:T_A	0.9996	NA	KHK	0.00013	2.034e-05	etoh	Epicardial fat cells	GCST004608	KHK_chr2:27102969:T_A	Granulocyte percentage of myeloid white cells
1	SPDYE3, GCST004608	0.6148	0.6895	SPDYE3_chr7:100381941:C_G	0.2174	NA	SPDYE3	0.0002765	4.618e-06	etoh	Epicardial fat cells	GCST004608	SPDYE3_chr7:100381941:C_G	Granulocyte percentage of myeloid white cells
1	RPS20, GCST004608	0.524	0.6017	RPS20_chr8:55985242:G_A	0.6073	NA	RPS20	0.0001441	3.212e-07	etoh	Epicardial fat cells	GCST004608	RPS20_chr8:55985242:G_A	Granulocyte percentage of myeloid white cells
1	PPARD, GCST004608	0.8076	0.8697	PPARD_chr6:35311019:A_C	0.0555	NA	PPARD	0.0001244	3.34e-10	etoh	Hepatoblasts	GCST004608	PPARD_chr6:35311019:A_C	Granulocyte percentage of myeloid white cells
1	KDELR2, GCST004608	0.8035	0.9	KDELR2_chr7:6462736:T_C	0.7969	NA	KDELR2	0.0002838	2.311e-50	etoh	Hepatoblasts	GCST004608	KDELR2_chr7:6462736:T_C	Granulocyte percentage of myeloid white cells
1	DNAJC25, GCST004608	0.7606	0.7761	DNAJC25_chr9:111581096:G_T	0.5281	NA	DNAJC25	0.0006867	2.261e-30	etoh	Hepatoblasts	GCST004608	DNAJC25_chr9:111581096:G_T	Granulocyte percentage of myeloid white cells
1	UBA52, GCST004608	0.9565	0.9995	UBA52_chr19:18501447:G_A	0.4182	NA	UBA52	1.125e-06	2.258e-19	etoh	Hepatoblasts	GCST004608	UBA52_chr19:18501447:G_A	Granulocyte percentage of myeloid white cells
1	AC145146.1, GCST004608	0.6192	0.6767	AC145146.1_chr5:69416945:C_T	0.2337	NA	AC145146.1	0.0004581	7.421e-07	etoh	Intestinal epithelial cells	GCST004608	AC145146.1_chr5:69416945:C_T	Granulocyte percentage of myeloid white cells
1	HEATR6, GCST004608	0.5763	0.663	HEATR6_chr17:60079066:G_A	0.3663	NA	HEATR6	9.274e-05	1.516e-05	etoh	Intestinal epithelial cells	GCST004608	HEATR6_chr17:60079066:G_A	Granulocyte percentage of myeloid white cells
1	EIF5A, GCST004608	0.9228	0.9766	EIF5A_chr17:7331664:G_A	0.4869	NA	EIF5A	0.0003424	1.896e-10	etoh	Intestinal epithelial cells	GCST004608	EIF5A_chr17:7331664:G_A	Granulocyte percentage of myeloid white cells
1	GNA11, GCST004608	0.4418	0.558	GNA11_chr19:3182945:C_T	0.8735	NA	GNA11	0.0002552	8.916e-06	etoh	Intestinal epithelial cells	GCST004608	GNA11_chr19:3182945:C_T	Granulocyte percentage of myeloid white cells
1	IFITM3, GCST004608	0.505	0.5309	IFITM3_chr11:307961:A_C	0.9939	NA	IFITM3	0.0002026	4.813e-49	etoh	Neuroblast	GCST004608	IFITM3_chr11:307961:A_C	Granulocyte percentage of myeloid white cells
1	AC021752.1, GCST004608	0.4739	0.6145	AC021752.1_chr15:50969861:A_G	0.0687	NA	AC021752.1	7.064e-05	3.439e-06	etoh	Neuroblast	GCST004608	AC021752.1_chr15:50969861:A_G	Granulocyte percentage of myeloid white cells
1	ZSWIM7, GCST004608	0.616	0.9879	ZSWIM7_chr17:15975989:T_C	0.1339	NA	ZSWIM7	2.231e-07	7.411e-14	etoh	Neuroblast	GCST004608	ZSWIM7_chr17:15975989:T_C	Granulocyte percentage of myeloid white cells
1	MRPL12, GCST004608	0.4963	0.5279	MRPL12_chr17:81719346:T_C	0.3879	NA	MRPL12	0.000582	1.275e-06	etoh	Neuroblast	GCST004608	MRPL12_chr17:81719346:T_C	Granulocyte percentage of myeloid white cells
1	HLA-C, GCST004608	0.6749	0.9674	HLA-C_chr6:31266717:T_C	0.3671	NA	HLA-C	4.443e-05	4.369e-33	etoh	Squamous epithelial cells	GCST004608	HLA-C_chr6:31266717:T_C	Granulocyte percentage of myeloid white cells
1	EVI5, GCST004608	0.8313	0.8993	EVI5_chr1:92804267:T_C	0.3031	NA	EVI5	0.0001291	5.074e-15	etoh	Stromal cells	GCST004608	EVI5_chr1:92804267:T_C	Granulocyte percentage of myeloid white cells
1	FARP2, GCST004608	0.5531	0.5696	FARP2_chr2:241453439:G_A	0.7365	NA	FARP2	0.0001874	1.794e-07	etoh	Stromal cells	GCST004608	FARP2_chr2:241453439:G_A	Granulocyte percentage of myeloid white cells
1	GATA2-AS1, GCST004608	0.8975	0.9025	GATA2-AS1_chr3:128586459:A_G	1	NA	GATA2-AS1	0.0001687	6.84e-93	etoh	Vascular endothelial cells	GCST004608	GATA2-AS1_chr3:128586459:A_G	Granulocyte percentage of myeloid white cells
1	MIDN, GCST004608	0.6925	0.7087	MIDN_chr19:1220322:T_C	0.9873	NA	MIDN	5.76e-05	2.84e-06	etoh	Vascular endothelial cells	GCST004608	MIDN_chr19:1220322:T_C	Granulocyte percentage of myeloid white cells
1	HLA-C, GCST004608	0.391	0.6295	HLA-C_chr6:31266717:T_C	0.3675	NA	HLA-C	0.0001012	4.369e-33	etoh	iPSCs	GCST004608	HLA-C_chr6:31266717:T_C	Granulocyte percentage of myeloid white cells
1	PPP2R3C, GCST004608	0.7533	0.9334	PPP2R3C_chr14:35112932:A_G	0.2434	NA	PPP2R3C	1.117e-05	4.12e-09	etoh	iPSCs	GCST004608	PPP2R3C_chr14:35112932:A_G	Granulocyte percentage of myeloid white cells
1	AL049840.3, GCST004608	0.5643	0.6602	AL049840.3_chr14:103602665:T_C	0.1473	NA	AL049840.3	9.466e-05	3.856e-08	etoh	iPSCs	GCST004608	AL049840.3_chr14:103602665:T_C	Granulocyte percentage of myeloid white cells
1	CATSPER2, GCST004608	0.6495	0.7274	CATSPER2_chr15:43727394:T_C	0.6844	NA	CATSPER2	0.0001021	7.602e-07	etoh	iPSCs	GCST004608	CATSPER2_chr15:43727394:T_C	Granulocyte percentage of myeloid white cells
1	ADORA2B, GCST004608	0.566	0.6883	ADORA2B_chr17:15981478:G_A	0.8523	NA	ADORA2B	7.551e-05	8.192e-14	etoh	iPSCs	GCST004608	ADORA2B_chr17:15981478:G_A	Granulocyte percentage of myeloid white cells
1	PHF23, GCST004608	0.5352	0.5627	PHF23_chr17:7331997:G_C	0.4195	NA	PHF23	0.0006854	2.141e-10	etoh	iPSCs	GCST004608	PHF23_chr17:7331997:G_C	Granulocyte percentage of myeloid white cells
1	RBM34, GCST004608	0.4236	0.5027	RBM34_chr1:235202554:A_T	0.0619	NA	RBM34	0.001534	3.19e-07	nicotine	Ciliated epithelial cells	GCST004608	RBM34_chr1:235202554:A_T	Granulocyte percentage of myeloid white cells
1	LRRC34, GCST004608	0.8255	0.8842	LRRC34_chr3:169791456:G_A	0.8138	NA	LRRC34	1.415e-06	1.318e-05	nicotine	ENS glia	GCST004608	LRRC34_chr3:169791456:G_A	Granulocyte percentage of myeloid white cells
1	SMC4, GCST004608	0.6748	0.7188	SMC4_chr3:160360155:C_G	0.0712	NA	SMC4	2.608e-05	2.044e-05	nicotine	ENS glia	GCST004608	SMC4_chr3:160360155:C_G	Granulocyte percentage of myeloid white cells
1	KDELR2, GCST004608	0.8481	0.8695	KDELR2_chr7:6462736:T_C	0.8766	NA	KDELR2	6.248e-05	2.311e-50	nicotine	ENS glia	GCST004608	KDELR2_chr7:6462736:T_C	Granulocyte percentage of myeloid white cells
1	KLRC2, GCST004608	0.6301	0.66	KLRC2_chr12:10429051:G_C	0.9783	NA	KLRC2	2.025e-05	1.4e-18	nicotine	ENS glia	GCST004608	KLRC2_chr12:10429051:G_C	Granulocyte percentage of myeloid white cells
1	SRP54, GCST004608	0.7468	0.9063	SRP54_chr14:35077591:G_T	0.1393	NA	SRP54	6.071e-05	2.003e-07	nicotine	ENS glia	GCST004608	SRP54_chr14:35077591:G_T	Granulocyte percentage of myeloid white cells
1	CATSPER2, GCST004608	0.4587	0.6399	CATSPER2_chr15:43724685:C_T	0.0679	NA	CATSPER2	1.727e-09	6.963e-05	nicotine	ENS glia	GCST004608	CATSPER2_chr15:43724685:C_T	Granulocyte percentage of myeloid white cells
1	DENND4A, GCST004608	0.5127	0.6456	DENND4A_chr15:65766083:T_C	0.0243	NA	DENND4A	0.0002269	6.832e-15	nicotine	ENS glia	GCST004608	DENND4A_chr15:65766083:T_C	Granulocyte percentage of myeloid white cells
1	HEATR6, GCST004608	0.8761	0.9151	HEATR6_chr17:60079066:G_A	0.3697	NA	HEATR6	2.241e-08	1.516e-05	nicotine	ENS glia	GCST004608	HEATR6_chr17:60079066:G_A	Granulocyte percentage of myeloid white cells
1	EIF5A, GCST004608	0.81	0.9999	EIF5A_chr17:7330793:C_G	0.9844	NA	EIF5A	3.135e-07	1.452e-10	nicotine	ENS glia	GCST004608	EIF5A_chr17:7330793:C_G	Granulocyte percentage of myeloid white cells
1	DNMT3B, GCST004608	0.4594	0.7686	DNMT3B_chr20:32687438:A_G	0.2812	NA	DNMT3B	0.0003293	7.873e-12	nicotine	ENS glia	GCST004608	DNMT3B_chr20:32687438:A_G	Granulocyte percentage of myeloid white cells
1	UBE2L3, GCST004608	0.5771	0.6506	UBE2L3_chr22:21627960:T_C	0.5334	NA	UBE2L3	2.33e-05	2.972e-05	nicotine	ENS glia	GCST004608	UBE2L3_chr22:21627960:T_C	Granulocyte percentage of myeloid white cells
1	AL390728.6, GCST004608	0.8619	0.8963	AL390728.6_chr1:247265967:A_G	0.1167	NA	AL390728.6	5.651e-05	4.454e-09	nicotine	Hepatoblasts	GCST004608	AL390728.6_chr1:247265967:A_G	Granulocyte percentage of myeloid white cells
1	DARS, GCST004608	0.6006	0.6201	DARS_chr2:136081133:T_G	0.551	NA	DARS	0.0002176	4.045e-12	nicotine	Intestinal epithelial cells	GCST004608	DARS_chr2:136081133:T_G	Granulocyte percentage of myeloid white cells
1	MFSD6L, GCST004608	0.5162	0.7797	MFSD6L_chr17:8889870:A_C	0.9997	NA	MFSD6L	2.812e-05	2.977e-05	nicotine	Intestinal epithelial cells	GCST004608	MFSD6L_chr17:8889870:A_C	Granulocyte percentage of myeloid white cells
1	LEPR, GCST004608	0.3044	0.5525	LEPR_chr1:65440807:C_A	0.8321	NA	LEPR	5.815e-06	4.33e-10	nicotine	Neuroblast	GCST004608	LEPR_chr1:65440807:C_A	Granulocyte percentage of myeloid white cells
1	OSCP1, GCST004608	0.4382	0.5509	OSCP1_chr1:36478315:C_G	1	NA	OSCP1	0.0003351	1.073e-19	nicotine	Neuroblast	GCST004608	OSCP1_chr1:36478315:C_G	Granulocyte percentage of myeloid white cells
1	CATSPER2, GCST004608	0.497	0.6515	CATSPER2_chr15:43708873:G_C	0.1747	NA	CATSPER2	1.306e-07	5.653e-05	nicotine	Neuroblast	GCST004608	CATSPER2_chr15:43708873:G_C	Granulocyte percentage of myeloid white cells
1	CKMT1A, GCST004608	0.7127	0.8095	CKMT1A_chr15:43727394:T_C	0.7319	NA	CKMT1A	2.756e-06	7.602e-07	nicotine	Neuroblast	GCST004608	CKMT1A_chr15:43727394:T_C	Granulocyte percentage of myeloid white cells
1	HEATR6, GCST004608	0.6256	0.6989	HEATR6_chr17:60099429:G_A	0.1656	NA	HEATR6	1.081e-05	3.652e-05	nicotine	Neuroblast	GCST004608	HEATR6_chr17:60099429:G_A	Granulocyte percentage of myeloid white cells
1	STX10, GCST004608	0.5505	0.5784	STX10_chr19:13146765:G_T	0.4807	NA	STX10	3.708e-05	1.467e-07	nicotine	Neuroblast	GCST004608	STX10_chr19:13146765:G_T	Granulocyte percentage of myeloid white cells
1	RPRD2, GCST004608	0.7987	0.8208	RPRD2_chr1:150451101:G_A	1	NA	RPRD2	9.933e-05	6.186e-16	nicotine	Retinal neurons	GCST004608	RPRD2_chr1:150451101:G_A	Granulocyte percentage of myeloid white cells
1	CD302, GCST004608	0.657	0.7158	CD302_chr2:159711078:G_T	0.2907	NA	CD302	0.0003104	4.996e-25	nicotine	Retinal neurons	GCST004608	CD302_chr2:159711078:G_T	Granulocyte percentage of myeloid white cells
1	EIF5A, GCST004608	0.9748	0.9848	EIF5A_chr17:7330980:C_G	0.5137	NA	EIF5A	1.822e-05	1.642e-10	nicotine	Retinal neurons	GCST004608	EIF5A_chr17:7330980:C_G	Granulocyte percentage of myeloid white cells
1	HLA-C, GCST004608	0.7333	0.9999	HLA-C_chr6:31253796:A_G	0.4959	NA	HLA-C	1.328e-07	3.976e-31	nicotine	Stromal cells	GCST004608	HLA-C_chr6:31253796:A_G	Granulocyte percentage of myeloid white cells
1	KDELR2, GCST004608	0.4872	0.5061	KDELR2_chr7:6462736:T_C	0.6963	NA	KDELR2	0.0009494	2.311e-50	nicotine	Stromal cells	GCST004608	KDELR2_chr7:6462736:T_C	Granulocyte percentage of myeloid white cells
1	RND2, GCST004608	0.5224	0.5543	RND2_chr17:43013415:T_C	0.1921	NA	RND2	4.344e-05	3.511e-05	nicotine	Stromal cells	GCST004608	RND2_chr17:43013415:T_C	Granulocyte percentage of myeloid white cells
1	EIF5A, GCST004608	0.5854	0.6095	EIF5A_chr17:7330793:C_G	0.5958	NA	EIF5A	5.818e-05	1.452e-10	nicotine	Stromal cells	GCST004608	EIF5A_chr17:7330793:C_G	Granulocyte percentage of myeloid white cells
1	CHD9, GCST004608	0.7276	0.7629	CHD9_chr16:53149924:G_A	0.1775	NA	CHD9	0.0005374	2.988e-09	nicotine	iPSCs	GCST004608	CHD9_chr16:53149924:G_A	Granulocyte percentage of myeloid white cells
1	CSK, GCST004609	0.894	0.9042	CSK_chr15:74839618:A_G	0.4351	NA	CSK	0.0001071	1.762e-10	caffeine	Ciliated epithelial cells	GCST004609	CSK_chr15:74839618:A_G	Monocyte percentage of white cells
1	AC020911.2, GCST004609	0.5437	0.5682	AC020911.2_chr19:16417023:T_C	0.7983	NA	AC020911.2	0.001094	4.005e-13	caffeine	Ciliated epithelial cells	GCST004609	AC020911.2_chr19:16417023:T_C	Monocyte percentage of white cells
1	CSNK2B, GCST004609	0.553	0.5747	CSNK2B_chr6:31618684:C_T	0.9869	NA	CSNK2B	0.0002838	7.024e-19	caffeine	ENS glia	GCST004609	CSNK2B_chr6:31618684:C_T	Monocyte percentage of white cells
1	CBX3, GCST004609	0.5225	0.606	CBX3_chr7:26142210:G_A	0.8903	NA	CBX3	1.028e-05	2.974e-05	caffeine	ENS glia	GCST004609	CBX3_chr7:26142210:G_A	Monocyte percentage of white cells
1	KDELR2, GCST004609	0.9818	0.9869	KDELR2_chr7:6462736:T_C	0.9119	NA	KDELR2	1.087e-05	4.72e-45	caffeine	ENS glia	GCST004609	KDELR2_chr7:6462736:T_C	Monocyte percentage of white cells
1	AP004609.3, GCST004609	0.6609	0.7599	AP004609.3_chr11:118730654:T_C	0.1627	NA	AP004609.3	3.031e-05	7.566e-06	caffeine	ENS glia	GCST004609	AP004609.3_chr11:118730654:T_C	Monocyte percentage of white cells
1	MIR100HG, GCST004609	0.8502	0.9615	MIR100HG_chr11:122628050:C_T	0.1392	NA	MIR100HG	8.331e-05	1.965e-15	caffeine	ENS glia	GCST004609	MIR100HG_chr11:122628050:C_T	Monocyte percentage of white cells
1	CATSPER2, GCST004609	0.7823	0.9737	CATSPER2_chr15:43727394:T_C	0.5764	NA	CATSPER2	5.386e-07	4.249e-08	caffeine	ENS glia	GCST004609	CATSPER2_chr15:43727394:T_C	Monocyte percentage of white cells
1	SCAMP2, GCST004609	0.4749	0.5112	SCAMP2_chr15:74839618:A_G	0.4259	NA	SCAMP2	0.000656	1.762e-10	caffeine	ENS glia	GCST004609	SCAMP2_chr15:74839618:A_G	Monocyte percentage of white cells
1	EIF5A, GCST004609	0.9842	0.9999	EIF5A_chr17:7330793:C_G	0.999	NA	EIF5A	8.001e-07	1.53e-10	caffeine	ENS glia	GCST004609	EIF5A_chr17:7330793:C_G	Monocyte percentage of white cells
1	KDELR2, GCST004609	0.8055	0.8158	KDELR2_chr7:6462736:T_C	0.8348	NA	KDELR2	0.000812	4.72e-45	caffeine	Epicardial fat cells	GCST004609	KDELR2_chr7:6462736:T_C	Monocyte percentage of white cells
1	ABCA2, GCST004609	0.6953	0.9569	ABCA2_chr9:137099650:G_A	0.9784	NA	ABCA2	9.179e-06	2.573e-08	caffeine	Epicardial fat cells	GCST004609	ABCA2_chr9:137099650:G_A	Monocyte percentage of white cells
1	SST, GCST004609	0.6398	0.6519	SST_chr3:187741300:T_G	0.9854	NA	SST	0.0003531	8.198e-08	caffeine	Intestinal epithelial cells	GCST004609	SST_chr3:187741300:T_G	Monocyte percentage of white cells
1	PHLDB3, GCST004609	0.5419	0.6773	PHLDB3_chr19:43512450:G_C	0.2044	NA	PHLDB3	0.000501	2.162e-06	caffeine	Intestinal epithelial cells	GCST004609	PHLDB3_chr19:43512450:G_C	Monocyte percentage of white cells
1	RAVER1, GCST004609	0.621	0.6268	RAVER1_chr19:10259866:C_T	0.9995	NA	RAVER1	0.001103	9.463e-08	caffeine	Intestinal epithelial cells	GCST004609	RAVER1_chr19:10259866:C_T	Monocyte percentage of white cells
1	CATSPER2, GCST004609	0.9119	0.9657	CATSPER2_chr15:43727394:T_C	0.9196	NA	CATSPER2	2.36e-06	4.249e-08	caffeine	Neuroblast	GCST004609	CATSPER2_chr15:43727394:T_C	Monocyte percentage of white cells
1	TUBB, GCST004609	0.464	0.5075	TUBB_chr6:30815003:A_G	1	NA	TUBB	0.001706	2.383e-13	caffeine	Neuron	GCST004609	TUBB_chr6:30815003:A_G	Monocyte percentage of white cells
1	AL353708.3, GCST004609	0.5671	0.6078	AL353708.3_chr1:179945130:G_A	0.382	NA	AL353708.3	6.086e-05	2.496e-06	caffeine	Squamous epithelial cells	GCST004609	AL353708.3_chr1:179945130:G_A	Monocyte percentage of white cells
1	ANKRD36C, GCST004609	0.4951	0.5298	ANKRD36C_chr2:95994552:A_G	0.2297	NA	ANKRD36C	0.0004229	1.908e-09	caffeine	Squamous epithelial cells	GCST004609	ANKRD36C_chr2:95994552:A_G	Monocyte percentage of white cells
1	KDELR2, GCST004609	0.4424	0.569	KDELR2_chr7:6462736:T_C	0.8801	NA	KDELR2	0.001403	4.72e-45	caffeine	Squamous epithelial cells	GCST004609	KDELR2_chr7:6462736:T_C	Monocyte percentage of white cells
1	DNAJB2, GCST004609	0.5797	0.6041	DNAJB2_chr2:219182253:C_A	0.9067	NA	DNAJB2	1.617e-05	3.876e-05	caffeine	Vascular endothelial cells	GCST004609	DNAJB2_chr2:219182253:C_A	Monocyte percentage of white cells
1	SURF1, GCST004609	0.6997	0.7218	SURF1_chr9:133270004:C_A	0.9894	NA	SURF1	4.422e-05	1.309e-11	caffeine	Vascular endothelial cells	GCST004609	SURF1_chr9:133270004:C_A	Monocyte percentage of white cells
1	TLL2, GCST004609	0.5736	0.6927	TLL2_chr10:96594047:T_G	0.8645	NA	TLL2	8.621e-05	3.429e-06	caffeine	Vascular endothelial cells	GCST004609	TLL2_chr10:96594047:T_G	Monocyte percentage of white cells
1	EIF5A, GCST004609	0.6194	0.6318	EIF5A_chr17:7330793:C_G	0.8948	NA	EIF5A	0.0003158	1.53e-10	caffeine	Vascular endothelial cells	GCST004609	EIF5A_chr17:7330793:C_G	Monocyte percentage of white cells
1	CLEC2D, GCST004609	0.6369	0.7281	CLEC2D_chr12:9744357:G_A	0.4967	NA	CLEC2D	2.092e-06	1.811e-11	control	Ciliated epithelial cells	GCST004609	CLEC2D_chr12:9744357:G_A	Monocyte percentage of white cells
1	SNHG11, GCST004609	0.6068	0.6312	SNHG11_chr20:38365471:C_T	0.4803	NA	SNHG11	3.555e-05	2.182e-06	control	Ciliated epithelial cells	GCST004609	SNHG11_chr20:38365471:C_T	Monocyte percentage of white cells
1	SMIM4, GCST004609	0.6813	0.6863	SMIM4_chr3:52522353:C_T	0.9852	NA	SMIM4	0.0001273	5.042e-06	control	ENS glia	GCST004609	SMIM4_chr3:52522353:C_T	Monocyte percentage of white cells
1	AC137810.1, GCST004609	0.7802	0.874	AC137810.1_chr5:35824820:T_C	0.5329	NA	AC137810.1	3.136e-06	4.681e-06	control	ENS glia	GCST004609	AC137810.1_chr5:35824820:T_C	Monocyte percentage of white cells
1	CATSPER2, GCST004609	0.478	0.6949	CATSPER2_chr15:43706786:A_G	0.2546	NA	CATSPER2	3.893e-07	6.892e-06	control	ENS glia	GCST004609	CATSPER2_chr15:43706786:A_G	Monocyte percentage of white cells
1	CLIC1, GCST004609	0.59	0.626	CLIC1_chr6:31643381:T_C	0.5291	NA	CLIC1	0.000589	1.416e-17	control	Hepatoblasts	GCST004609	CLIC1_chr6:31643381:T_C	Monocyte percentage of white cells
1	FBXL18, GCST004609	0.4856	0.5052	FBXL18_chr7:5466981:C_T	0.9905	NA	FBXL18	0.0005125	4.022e-08	control	Intestinal epithelial cells	GCST004609	FBXL18_chr7:5466981:C_T	Monocyte percentage of white cells
1	SLC35E2B, GCST004609	0.6198	0.63	SLC35E2B_chr1:1696758:A_G	0.85	NA	SLC35E2B	0.0001688	3.725e-07	control	Neuroblast	GCST004609	SLC35E2B_chr1:1696758:A_G	Monocyte percentage of white cells
1	CD164, GCST004609	0.5908	0.7771	CD164_chr6:109355573:G_A	0.2991	NA	CD164	2.485e-06	6.104e-06	control	Neuroblast	GCST004609	CD164_chr6:109355573:G_A	Monocyte percentage of white cells
1	ADPRHL1, GCST004609	0.8273	0.8841	ADPRHL1_chr13:113548651:G_A	0.1006	NA	ADPRHL1	2.159e-05	1.293e-07	control	Neuroblast	GCST004609	ADPRHL1_chr13:113548651:G_A	Monocyte percentage of white cells
1	CKMT1A, GCST004609	0.7511	0.9469	CKMT1A_chr15:43727394:T_C	0.6824	NA	CKMT1A	5.297e-06	4.249e-08	control	Neuroblast	GCST004609	CKMT1A_chr15:43727394:T_C	Monocyte percentage of white cells
1	HEATR6, GCST004609	0.5432	0.6019	HEATR6_chr17:60090861:A_C	0.2572	NA	HEATR6	2.427e-05	8.608e-06	control	Neuroblast	GCST004609	HEATR6_chr17:60090861:A_C	Monocyte percentage of white cells
1	UHRF1, GCST004609	0.5472	0.5716	UHRF1_chr19:4981527:T_C	0.9618	NA	UHRF1	0.0002021	1.031e-07	control	Neuroblast	GCST004609	UHRF1_chr19:4981527:T_C	Monocyte percentage of white cells
1	DNM3, GCST004609	0.5813	0.5844	DNM3_chr1:171836704:A_G	0.9988	NA	DNM3	0.0001512	4.567e-06	control	Neuron	GCST004609	DNM3_chr1:171836704:A_G	Monocyte percentage of white cells
1	ZSWIM7, GCST004609	0.6853	0.8398	ZSWIM7_chr17:15975989:T_C	0.1432	NA	ZSWIM7	2.156e-06	9.938e-06	control	Neuron	GCST004609	ZSWIM7_chr17:15975989:T_C	Monocyte percentage of white cells
1	IGDCC3, GCST004609	0.4903	0.5385	IGDCC3_chr15:65438758:G_A	0.484	NA	IGDCC3	0.0004921	2.495e-15	control	Retinal neurons	GCST004609	IGDCC3_chr15:65438758:G_A	Monocyte percentage of white cells
1	MAPRE1, GCST004609	0.6795	0.6874	MAPRE1_chr20:32732153:G_A	0.999	NA	MAPRE1	0.0001634	1.577e-16	control	Retinal pigment cells	GCST004609	MAPRE1_chr20:32732153:G_A	Monocyte percentage of white cells
1	HLA-C, GCST004609	0.7517	0.9916	HLA-C_chr6:31262153:C_T	0.3823	NA	HLA-C	6.864e-06	4.158e-40	control	Stromal cells	GCST004609	HLA-C_chr6:31262153:C_T	Monocyte percentage of white cells
1	GSDMD, GCST004609	0.7687	0.7935	GSDMD_chr8:143568340:G_A	0.9922	NA	GSDMD	8.465e-05	3.503e-07	control	Stromal cells	GCST004609	GSDMD_chr8:143568340:G_A	Monocyte percentage of white cells
1	CCDC6, GCST004609	0.9194	0.9449	CCDC6_chr10:59887395:C_T	0.1869	NA	CCDC6	8.235e-05	6.448e-07	control	iPSCs	GCST004609	CCDC6_chr10:59887395:C_T	Monocyte percentage of white cells
1	CKMT1A, GCST004609	0.8945	0.9508	CKMT1A_chr15:43727394:T_C	0.9228	NA	CKMT1A	0.0001505	4.249e-08	control	iPSCs	GCST004609	CKMT1A_chr15:43727394:T_C	Monocyte percentage of white cells
1	CATSPER2, GCST004609	0.9252	0.9847	CATSPER2_chr15:43727394:T_C	0.9128	NA	CATSPER2	8.646e-07	4.249e-08	etoh	ENS glia	GCST004609	CATSPER2_chr15:43727394:T_C	Monocyte percentage of white cells
1	ARL17B, GCST004609	0.5909	0.6147	ARL17B_chr17:46359125:A_C	0.9998	NA	ARL17B	9.788e-11	9.159e-05	etoh	ENS glia	GCST004609	ARL17B_chr17:46359125:A_C	Monocyte percentage of white cells
1	ZSWIM7, GCST004609	0.6144	0.7936	ZSWIM7_chr17:16045649:C_T	0.4499	NA	ZSWIM7	5.193e-06	1.369e-05	etoh	ENS glia	GCST004609	ZSWIM7_chr17:16045649:C_T	Monocyte percentage of white cells
1	CRLF3, GCST004609	0.8983	0.9612	CRLF3_chr17:30923893:G_A	0.2433	NA	CRLF3	6.063e-06	3.774e-07	etoh	ENS glia	GCST004609	CRLF3_chr17:30923893:G_A	Monocyte percentage of white cells
1	ZAP70, GCST004609	0.7292	0.7788	ZAP70_chr2:97789232:C_T	0.2252	NA	ZAP70	0.0003081	2.578e-06	etoh	Epicardial fat cells	GCST004609	ZAP70_chr2:97789232:C_T	Monocyte percentage of white cells
1	SPDYE3, GCST004609	0.4782	0.5354	SPDYE3_chr7:100381941:C_G	0.2543	NA	SPDYE3	0.0002765	1.681e-05	etoh	Epicardial fat cells	GCST004609	SPDYE3_chr7:100381941:C_G	Monocyte percentage of white cells
1	AL035071.2, GCST004609	0.562	0.7096	AL035071.2_chr20:32800830:T_C	0.3349	NA	AL035071.2	0.0001376	6.34e-07	etoh	Epicardial fat cells	GCST004609	AL035071.2_chr20:32800830:T_C	Monocyte percentage of white cells
1	PPARD, GCST004609	0.8047	0.8678	PPARD_chr6:35311019:A_C	0.1301	NA	PPARD	0.0001244	2.549e-15	etoh	Hepatoblasts	GCST004609	PPARD_chr6:35311019:A_C	Monocyte percentage of white cells
1	KDELR2, GCST004609	0.8011	0.8987	KDELR2_chr7:6462736:T_C	0.8337	NA	KDELR2	0.0002838	4.72e-45	etoh	Hepatoblasts	GCST004609	KDELR2_chr7:6462736:T_C	Monocyte percentage of white cells
1	DNAJC25, GCST004609	0.7725	0.7872	DNAJC25_chr9:111582948:A_G	0.5613	NA	DNAJC25	0.0007067	1.232e-39	etoh	Hepatoblasts	GCST004609	DNAJC25_chr9:111582948:A_G	Monocyte percentage of white cells
1	UBA52, GCST004609	0.9532	0.9994	UBA52_chr19:18501447:G_A	0.3538	NA	UBA52	1.125e-06	8.255e-17	etoh	Hepatoblasts	GCST004609	UBA52_chr19:18501447:G_A	Monocyte percentage of white cells
1	LINC01355, GCST004609	0.8177	0.8672	LINC01355_chr1:23289795:A_G	0.1068	NA	LINC01355	0.0005923	1.252e-06	etoh	Intestinal epithelial cells	GCST004609	LINC01355_chr1:23289795:A_G	Monocyte percentage of white cells
1	HEATR6, GCST004609	0.6304	0.7654	HEATR6_chr17:60079066:G_A	0.3782	NA	HEATR6	9.274e-05	5.56e-06	etoh	Intestinal epithelial cells	GCST004609	HEATR6_chr17:60079066:G_A	Monocyte percentage of white cells
1	EIF5A, GCST004609	0.923	0.9767	EIF5A_chr17:7331664:G_A	0.5122	NA	EIF5A	0.0003424	1.918e-10	etoh	Intestinal epithelial cells	GCST004609	EIF5A_chr17:7331664:G_A	Monocyte percentage of white cells
1	GNA11, GCST004609	0.7079	0.8246	GNA11_chr19:3182945:C_T	0.9024	NA	GNA11	0.0002552	2.644e-07	etoh	Intestinal epithelial cells	GCST004609	GNA11_chr19:3182945:C_T	Monocyte percentage of white cells
1	AIF1, GCST004609	0.6471	0.6833	AIF1_chr6:31569019:T_G	0.0884	NA	AIF1	0.000835	3.572e-19	etoh	Myeloid cells	GCST004609	AIF1_chr6:31569019:T_G	Monocyte percentage of white cells
1	ZSWIM7, GCST004609	0.7101	0.8669	ZSWIM7_chr17:15975989:T_C	0.1387	NA	ZSWIM7	2.231e-07	9.938e-06	etoh	Neuroblast	GCST004609	ZSWIM7_chr17:15975989:T_C	Monocyte percentage of white cells
1	MRPL12, GCST004609	0.6973	0.7359	MRPL12_chr17:81719346:T_C	0.225	NA	MRPL12	0.000582	2.202e-07	etoh	Neuroblast	GCST004609	MRPL12_chr17:81719346:T_C	Monocyte percentage of white cells
1	BMF, GCST004609	0.9505	0.9708	BMF_chr15:40106553:T_C	0.9996	NA	BMF	1.975e-05	1.084e-06	etoh	Retinal pigment cells	GCST004609	BMF_chr15:40106553:T_C	Monocyte percentage of white cells
1	HLA-C, GCST004609	0.6734	0.9672	HLA-C_chr6:31262153:C_T	0.3737	NA	HLA-C	4.443e-05	4.158e-40	etoh	Squamous epithelial cells	GCST004609	HLA-C_chr6:31262153:C_T	Monocyte percentage of white cells
1	EVI5, GCST004609	0.7389	0.8414	EVI5_chr1:92804267:T_C	0.427	NA	EVI5	0.0001291	1.029e-27	etoh	Stromal cells	GCST004609	EVI5_chr1:92804267:T_C	Monocyte percentage of white cells
1	ZSWIM7, GCST004609	0.4015	0.5106	ZSWIM7_chr17:15975989:T_C	0.1444	NA	ZSWIM7	7.671e-06	9.938e-06	etoh	Stromal cells	GCST004609	ZSWIM7_chr17:15975989:T_C	Monocyte percentage of white cells
1	GATA2-AS1, GCST004609	0.8975	0.9025	GATA2-AS1_chr3:128586459:A_G	1	NA	GATA2-AS1	0.0001687	4.43e-123	etoh	Vascular endothelial cells	GCST004609	GATA2-AS1_chr3:128586459:A_G	Monocyte percentage of white cells
1	CRYBG2, GCST004609	0.4962	0.5336	CRYBG2_chr1:26321458:G_C	0.964	NA	CRYBG2	0.0001187	3.57e-15	etoh	iPSCs	GCST004609	CRYBG2_chr1:26321458:G_C	Monocyte percentage of white cells
1	HLA-C, GCST004609	0.3829	0.623	HLA-C_chr6:31262153:C_T	0.3822	NA	HLA-C	0.0001012	4.158e-40	etoh	iPSCs	GCST004609	HLA-C_chr6:31262153:C_T	Monocyte percentage of white cells
1	AL049840.3, GCST004609	0.5716	0.6657	AL049840.3_chr14:103613400:A_G	0.1472	NA	AL049840.3	9.466e-05	7.255e-08	etoh	iPSCs	GCST004609	AL049840.3_chr14:103613400:A_G	Monocyte percentage of white cells
1	CATSPER2, GCST004609	0.7799	0.8767	CATSPER2_chr15:43727394:T_C	0.8024	NA	CATSPER2	0.0001021	4.249e-08	etoh	iPSCs	GCST004609	CATSPER2_chr15:43727394:T_C	Monocyte percentage of white cells
1	MPI, GCST004609	0.3185	0.5215	MPI_chr15:74839618:A_G	0.1605	NA	MPI	0.001636	1.762e-10	etoh	iPSCs	GCST004609	MPI_chr15:74839618:A_G	Monocyte percentage of white cells
1	VAMP2, GCST004609	0.5584	0.5971	VAMP2_chr17:8154049:T_C	0.6167	NA	VAMP2	1.675e-05	0.0001134	etoh	iPSCs	GCST004609	VAMP2_chr17:8154049:T_C	Monocyte percentage of white cells
1	PHF23, GCST004609	0.547	0.5738	PHF23_chr17:7331997:G_C	0.4444	NA	PHF23	0.0006854	2.055e-10	etoh	iPSCs	GCST004609	PHF23_chr17:7331997:G_C	Monocyte percentage of white cells
1	LRRC34, GCST004609	0.5603	0.5955	LRRC34_chr3:169791456:G_A	0.829	NA	LRRC34	1.415e-06	7.537e-05	nicotine	ENS glia	GCST004609	LRRC34_chr3:169791456:G_A	Monocyte percentage of white cells
1	SMC4, GCST004609	0.5692	0.6126	SMC4_chr3:160360155:C_G	0.0713	NA	SMC4	2.608e-05	3.515e-05	nicotine	ENS glia	GCST004609	SMC4_chr3:160360155:C_G	Monocyte percentage of white cells
1	AC137810.1, GCST004609	0.9006	0.9756	AC137810.1_chr5:35873770:T_G	0.7792	NA	AC137810.1	4.677e-08	2.362e-06	nicotine	ENS glia	GCST004609	AC137810.1_chr5:35873770:T_G	Monocyte percentage of white cells
1	CD164, GCST004609	0.7313	0.8868	CD164_chr6:109355573:G_A	0.7945	NA	CD164	3.928e-07	6.104e-06	nicotine	ENS glia	GCST004609	CD164_chr6:109355573:G_A	Monocyte percentage of white cells
1	SMIM8, GCST004609	0.4431	0.8284	SMIM8_chr6:87334901:C_T	0.9552	NA	SMIM8	5.406e-07	7.671e-08	nicotine	ENS glia	GCST004609	SMIM8_chr6:87334901:C_T	Monocyte percentage of white cells
1	KDELR2, GCST004609	0.8486	0.8699	KDELR2_chr7:6462736:T_C	0.9007	NA	KDELR2	6.248e-05	4.72e-45	nicotine	ENS glia	GCST004609	KDELR2_chr7:6462736:T_C	Monocyte percentage of white cells
1	AP004609.3, GCST004609	0.5725	0.6466	AP004609.3_chr11:118770742:G_T	0.0485	NA	AP004609.3	0.000142	4.67e-06	nicotine	ENS glia	GCST004609	AP004609.3_chr11:118770742:G_T	Monocyte percentage of white cells
1	KLRC2, GCST004609	0.5096	0.5489	KLRC2_chr12:10429051:G_C	0.9645	NA	KLRC2	2.025e-05	2.773e-16	nicotine	ENS glia	GCST004609	KLRC2_chr12:10429051:G_C	Monocyte percentage of white cells
1	SRP54, GCST004609	0.7471	0.9086	SRP54_chr14:35075954:C_G	0.4747	NA	SRP54	0.0001333	4.28e-09	nicotine	ENS glia	GCST004609	SRP54_chr14:35075954:C_G	Monocyte percentage of white cells
1	FAM177A1, GCST004609	0.5244	0.5464	FAM177A1_chr14:35133873:G_A	0.9863	NA	FAM177A1	0.0007109	1.777e-10	nicotine	ENS glia	GCST004609	FAM177A1_chr14:35133873:G_A	Monocyte percentage of white cells
1	CATSPER2, GCST004609	0.5392	0.932	CATSPER2_chr15:43724685:C_T	0.0985	NA	CATSPER2	1.727e-09	5.468e-06	nicotine	ENS glia	GCST004609	CATSPER2_chr15:43724685:C_T	Monocyte percentage of white cells
1	DENND4A, GCST004609	0.5028	0.6377	DENND4A_chr15:65766083:T_C	0.0221	NA	DENND4A	0.0002269	1.16e-14	nicotine	ENS glia	GCST004609	DENND4A_chr15:65766083:T_C	Monocyte percentage of white cells
1	ARL17B, GCST004609	0.5914	0.6152	ARL17B_chr17:46359125:A_C	1	NA	ARL17B	6.536e-11	9.159e-05	nicotine	ENS glia	GCST004609	ARL17B_chr17:46359125:A_C	Monocyte percentage of white cells
1	HEATR6, GCST004609	0.9066	0.9645	HEATR6_chr17:60079066:G_A	0.381	NA	HEATR6	2.241e-08	5.56e-06	nicotine	ENS glia	GCST004609	HEATR6_chr17:60079066:G_A	Monocyte percentage of white cells
1	EIF5A, GCST004609	0.812	0.9999	EIF5A_chr17:7330793:C_G	0.9853	NA	EIF5A	3.135e-07	1.53e-10	nicotine	ENS glia	GCST004609	EIF5A_chr17:7330793:C_G	Monocyte percentage of white cells
1	DNMT3B, GCST004609	0.4582	0.7679	DNMT3B_chr20:32687438:A_G	0.3106	NA	DNMT3B	0.0003293	5.624e-17	nicotine	ENS glia	GCST004609	DNMT3B_chr20:32687438:A_G	Monocyte percentage of white cells
1	MAPK8IP2, GCST004609	0.6747	0.9441	MAPK8IP2_chr22:50505734:G_A	0.9986	NA	MAPK8IP2	2.205e-06	3.051e-07	nicotine	ENS glia	GCST004609	MAPK8IP2_chr22:50505734:G_A	Monocyte percentage of white cells
1	MYRF, GCST004609	0.4671	0.5103	MYRF_chr11:61803876:C_G	0.3741	NA	MYRF	0.001321	1.019e-14	nicotine	Epicardial fat cells	GCST004609	MYRF_chr11:61803876:C_G	Monocyte percentage of white cells
1	AL390728.6, GCST004609	0.8629	0.8972	AL390728.6_chr1:247264315:T_C	0.1213	NA	AL390728.6	5.651e-05	4.927e-12	nicotine	Hepatoblasts	GCST004609	AL390728.6_chr1:247264315:T_C	Monocyte percentage of white cells
1	KCNQ1, GCST004609	0.5112	0.5599	KCNQ1_chr11:2348003:T_G	0.487	NA	KCNQ1	1.223e-05	3.647e-06	nicotine	Hepatoblasts	GCST004609	KCNQ1_chr11:2348003:T_G	Monocyte percentage of white cells
1	DARS, GCST004609	0.6386	0.6562	DARS_chr2:136081133:T_G	0.5799	NA	DARS	0.0002176	6.001e-16	nicotine	Intestinal epithelial cells	GCST004609	DARS_chr2:136081133:T_G	Monocyte percentage of white cells
1	LEPR, GCST004609	0.438	0.6572	LEPR_chr1:65440807:C_A	0.7795	NA	LEPR	5.815e-06	9.529e-07	nicotine	Neuroblast	GCST004609	LEPR_chr1:65440807:C_A	Monocyte percentage of white cells
1	OSCP1, GCST004609	0.4377	0.5505	OSCP1_chr1:36478315:C_G	1	NA	OSCP1	0.0003351	3.921e-12	nicotine	Neuroblast	GCST004609	OSCP1_chr1:36478315:C_G	Monocyte percentage of white cells
1	CD164, GCST004609	0.4585	0.6019	CD164_chr6:109422189:A_T	0.1032	NA	CD164	3.765e-05	6.27e-06	nicotine	Neuroblast	GCST004609	CD164_chr6:109422189:A_T	Monocyte percentage of white cells
1	CATSPER2, GCST004609	0.5927	0.8803	CATSPER2_chr15:43727394:T_C	0.2011	NA	CATSPER2	9.253e-06	4.249e-08	nicotine	Neuroblast	GCST004609	CATSPER2_chr15:43727394:T_C	Monocyte percentage of white cells
1	CKMT1A, GCST004609	0.8422	0.9565	CKMT1A_chr15:43727394:T_C	0.855	NA	CKMT1A	2.756e-06	4.249e-08	nicotine	Neuroblast	GCST004609	CKMT1A_chr15:43727394:T_C	Monocyte percentage of white cells
1	ARL17B, GCST004609	0.5147	0.5429	ARL17B_chr17:46359125:A_C	0.9739	NA	ARL17B	1.006e-08	9.159e-05	nicotine	Neuroblast	GCST004609	ARL17B_chr17:46359125:A_C	Monocyte percentage of white cells
1	ZSWIM7, GCST004609	0.4665	0.6072	ZSWIM7_chr17:15975989:T_C	0.1445	NA	ZSWIM7	5.793e-06	9.938e-06	nicotine	Neuroblast	GCST004609	ZSWIM7_chr17:15975989:T_C	Monocyte percentage of white cells
1	HEATR6, GCST004609	0.6646	0.7802	HEATR6_chr17:60099429:G_A	0.1808	NA	HEATR6	1.081e-05	1.315e-05	nicotine	Neuroblast	GCST004609	HEATR6_chr17:60099429:G_A	Monocyte percentage of white cells
1	RPRD2, GCST004609	0.7987	0.8208	RPRD2_chr1:150451101:G_A	1	NA	RPRD2	9.933e-05	1.359e-18	nicotine	Retinal neurons	GCST004609	RPRD2_chr1:150451101:G_A	Monocyte percentage of white cells
1	CD302, GCST004609	0.6717	0.7282	CD302_chr2:159711078:G_T	0.294	NA	CD302	0.0003104	9.816e-23	nicotine	Retinal neurons	GCST004609	CD302_chr2:159711078:G_T	Monocyte percentage of white cells
1	IL7, GCST004609	0.6294	0.6588	IL7_chr8:78745431:T_C	0.0907	NA	IL7	0.0002519	1.095e-05	nicotine	Retinal neurons	GCST004609	IL7_chr8:78745431:T_C	Monocyte percentage of white cells
1	CLEC18B, GCST004609	0.5518	0.6015	CLEC18B_chr16:74445927:G_A	0.8086	NA	CLEC18B	1.845e-05	8.139e-10	nicotine	Retinal neurons	GCST004609	CLEC18B_chr16:74445927:G_A	Monocyte percentage of white cells
1	EIF5A, GCST004609	0.9734	0.984	EIF5A_chr17:7330980:C_G	0.4673	NA	EIF5A	1.822e-05	2.042e-10	nicotine	Retinal neurons	GCST004609	EIF5A_chr17:7330980:C_G	Monocyte percentage of white cells
1	HLA-C, GCST004609	0.6137	0.9999	HLA-C_chr6:31262153:C_T	0.3247	NA	HLA-C	1.202e-06	4.158e-40	nicotine	Stromal cells	GCST004609	HLA-C_chr6:31262153:C_T	Monocyte percentage of white cells
1	EIF5A, GCST004609	0.593	0.6166	EIF5A_chr17:7330793:C_G	0.5861	NA	EIF5A	5.818e-05	1.53e-10	nicotine	Stromal cells	GCST004609	EIF5A_chr17:7330793:C_G	Monocyte percentage of white cells
1	CHD9, GCST004609	0.7337	0.7682	CHD9_chr16:53147335:C_T	0.1622	NA	CHD9	0.0005374	2.149e-10	nicotine	iPSCs	GCST004609	CHD9_chr16:53147335:C_T	Monocyte percentage of white cells
1	RFLNA, GCST004610	0.3321	0.579	RFLNA_chr12:123946265:G_A	0.3054	NA	RFLNA	2.724e-05	4.468e-08	caffeine	Ciliated epithelial cells	GCST004610	RFLNA_chr12:123946265:G_A	White blood cell count
1	ATP2B4, GCST004610	0.5263	0.6038	ATP2B4_chr1:203691653:A_G	0.0646	NA	ATP2B4	0.0004236	1.183e-05	caffeine	ENS glia	GCST004610	ATP2B4_chr1:203691653:A_G	White blood cell count
1	AC016747.1, GCST004610	0.7396	0.9586	AC016747.1_chr2:61233414:C_G	0.3038	NA	AC016747.1	2.399e-06	1.721e-07	caffeine	ENS glia	GCST004610	AC016747.1_chr2:61233414:C_G	White blood cell count
1	PPIA, GCST004610	0.9871	0.9999	PPIA_chr7:44768492:T_G	0.9913	NA	PPIA	8.789e-08	6.659e-09	caffeine	ENS glia	GCST004610	PPIA_chr7:44768492:T_G	White blood cell count
1	MIR100HG, GCST004610	0.7504	0.9317	MIR100HG_chr11:122625541:C_A	0.164	NA	MIR100HG	5.708e-05	4.723e-15	caffeine	ENS glia	GCST004610	MIR100HG_chr11:122625541:C_A	White blood cell count
1	CERS5, GCST004610	0.8575	0.9611	CERS5_chr12:50208951:G_A	0.0553	NA	CERS5	5.621e-05	1.837e-07	caffeine	ENS glia	GCST004610	CERS5_chr12:50208951:G_A	White blood cell count
1	EIF5A, GCST004610	0.9597	0.9804	EIF5A_chr17:7330793:C_G	0.9965	NA	EIF5A	8.001e-07	7.842e-07	caffeine	ENS glia	GCST004610	EIF5A_chr17:7330793:C_G	White blood cell count
1	SCAP, GCST004610	0.4637	0.5677	SCAP_chr3:47440732:C_T	0.2523	NA	SCAP	8.298e-05	2.193e-16	caffeine	Hepatoblasts	GCST004610	SCAP_chr3:47440732:C_T	White blood cell count
1	FAM160A1, GCST004610	0.7693	0.921	FAM160A1_chr4:151496228:A_G	0.0193	NA	FAM160A1	0.0001074	1.095e-08	caffeine	Hepatoblasts	GCST004610	FAM160A1_chr4:151496228:A_G	White blood cell count
1	PCDHA9, GCST004610	0.5002	0.5414	PCDHA9_chr5:140929431:C_T	0.1457	NA	PCDHA9	1.63e-06	6.508e-05	caffeine	Hepatoblasts	GCST004610	PCDHA9_chr5:140929431:C_T	White blood cell count
1	FAM160A1, GCST004610	0.8425	0.9997	FAM160A1_chr4:151432262:G_A	0.3211	NA	FAM160A1	1.963e-05	1.213e-08	caffeine	Intestinal epithelial cells	GCST004610	FAM160A1_chr4:151432262:G_A	White blood cell count
1	BIRC5, GCST004610	0.7398	0.7481	BIRC5_chr17:78148677:C_T	0.9981	NA	BIRC5	0.0005286	3.497e-07	caffeine	Intestinal epithelial cells	GCST004610	BIRC5_chr17:78148677:C_T	White blood cell count
1	MCM3AP-AS1, GCST004610	0.4949	0.5229	MCM3AP-AS1_chr21:46215713:C_G	0.8844	NA	MCM3AP-AS1	6.887e-05	1.852e-08	caffeine	Myeloid cells	GCST004610	MCM3AP-AS1_chr21:46215713:C_G	White blood cell count
1	SLC22A5, GCST004610	0.7145	0.7316	SLC22A5_chr5:132371737:G_A	0.4467	NA	SLC22A5	3.664e-05	2.016e-25	caffeine	Neuroblast	GCST004610	SLC22A5_chr5:132371737:G_A	White blood cell count
1	ABCF1, GCST004610	0.4092	0.7637	ABCF1_chr6:30598076:G_A	1	NA	ABCF1	0.000338	1.236e-54	caffeine	Neuroblast	GCST004610	ABCF1_chr6:30598076:G_A	White blood cell count
1	PRR3, GCST004610	0.4605	0.5211	PRR3_chr6:30598076:G_A	1	NA	PRR3	0.0007809	1.236e-54	caffeine	Neuroblast	GCST004610	PRR3_chr6:30598076:G_A	White blood cell count
1	PPIA, GCST004610	0.9353	0.9996	PPIA_chr7:44768492:T_G	0.8823	NA	PPIA	4.524e-07	6.659e-09	caffeine	Neuroblast	GCST004610	PPIA_chr7:44768492:T_G	White blood cell count
1	COX14, GCST004610	0.5759	0.6119	COX14_chr12:50208951:G_A	0.1924	NA	COX14	0.0004184	1.837e-07	caffeine	Neuroblast	GCST004610	COX14_chr12:50208951:G_A	White blood cell count
1	AC116552.1, GCST004610	0.6238	0.7341	AC116552.1_chr16:88463728:C_T	0.9639	NA	AC116552.1	9.241e-08	4.348e-05	caffeine	Neuron	GCST004610	AC116552.1_chr16:88463728:C_T	White blood cell count
1	NANOS3, GCST004610	0.7174	0.745	NANOS3_chr19:13837848:C_T	0.3466	NA	NANOS3	6.486e-05	4.909e-09	caffeine	Neuron	GCST004610	NANOS3_chr19:13837848:C_T	White blood cell count
1	DLEU1, GCST004610	0.6339	0.6435	DLEU1_chr13:50180116:C_T	0.3319	NA	DLEU1	0.000221	1.544e-06	caffeine	Retinal neurons	GCST004610	DLEU1_chr13:50180116:C_T	White blood cell count
1	SEC22C, GCST004610	0.5627	0.5693	SEC22C_chr3:42701078:C_G	0.984	NA	SEC22C	8.019e-05	2.806e-07	caffeine	Retinal pigment cells	GCST004610	SEC22C_chr3:42701078:C_G	White blood cell count
1	PCBP1-AS1, GCST004610	0.4122	0.6824	PCBP1-AS1_chr2:70093629:G_A	0.0702	NA	PCBP1-AS1	1.727e-05	1.673e-06	caffeine	Squamous epithelial cells	GCST004610	PCBP1-AS1_chr2:70093629:G_A	White blood cell count
1	AC016747.1, GCST004610	0.455	0.5639	AC016747.1_chr2:61213812:T_C	0.1905	NA	AC016747.1	4.833e-05	2.714e-07	caffeine	Stromal cells	GCST004610	AC016747.1_chr2:61213812:T_C	White blood cell count
1	PCBP1-AS1, GCST004610	0.4562	0.5445	PCBP1-AS1_chr2:70112352:C_T	0.1509	NA	PCBP1-AS1	7.565e-05	3.826e-06	caffeine	Stromal cells	GCST004610	PCBP1-AS1_chr2:70112352:C_T	White blood cell count
1	LINC00491, GCST004610	0.5194	0.6195	LINC00491_chr5:102687636:C_T	0.4917	NA	LINC00491	9.45e-05	6.93e-07	caffeine	Stromal cells	GCST004610	LINC00491_chr5:102687636:C_T	White blood cell count
1	RPS10, GCST004610	0.608	0.6697	RPS10_chr6:34414160:A_G	0.3207	NA	RPS10	0.0002817	2.428e-07	caffeine	Stromal cells	GCST004610	RPS10_chr6:34414160:A_G	White blood cell count
1	DLEU1, GCST004610	0.5344	0.6031	DLEU1_chr13:50180116:C_T	0.4104	NA	DLEU1	0.0001336	1.544e-06	caffeine	Stromal cells	GCST004610	DLEU1_chr13:50180116:C_T	White blood cell count
1	H2AFV, GCST004610	0.652	0.9323	H2AFV_chr7:44771386:G_A	0.8208	NA	H2AFV	5.82e-05	7.397e-09	caffeine	Vascular endothelial cells	GCST004610	H2AFV_chr7:44771386:G_A	White blood cell count
1	DLEU1, GCST004610	0.8755	0.8901	DLEU1_chr13:50180116:C_T	0.3967	NA	DLEU1	9.533e-05	1.544e-06	caffeine	Vascular endothelial cells	GCST004610	DLEU1_chr13:50180116:C_T	White blood cell count
1	CLEC2D, GCST004610	0.725	0.7958	CLEC2D_chr12:9744357:G_A	0.3316	NA	CLEC2D	2.092e-06	1.78e-14	control	Ciliated epithelial cells	GCST004610	CLEC2D_chr12:9744357:G_A	White blood cell count
1	AC016747.1, GCST004610	0.804	0.9943	AC016747.1_chr2:61231071:A_T	0.3907	NA	AC016747.1	1.391e-08	2.476e-07	control	ENS glia	GCST004610	AC016747.1_chr2:61231071:A_T	White blood cell count
1	AC137810.1, GCST004610	0.8714	0.9364	AC137810.1_chr5:35824820:T_C	0.7243	NA	AC137810.1	3.136e-06	5.016e-07	control	ENS glia	GCST004610	AC137810.1_chr5:35824820:T_C	White blood cell count
1	RPS10, GCST004610	0.4883	0.7885	RPS10_chr6:34428383:C_T	0.2508	NA	RPS10	1.738e-05	1.306e-05	control	ENS glia	GCST004610	RPS10_chr6:34428383:C_T	White blood cell count
1	AC008267.5, GCST004610	0.7765	0.9155	AC008267.5_chr7:66557934:T_C	0.0336	NA	AC008267.5	1.319e-06	3.915e-06	control	ENS glia	GCST004610	AC008267.5_chr7:66557934:T_C	White blood cell count
1	PPIA, GCST004610	0.6026	0.7198	PPIA_chr7:44775735:A_T	0.4835	NA	PPIA	0.0001025	1.101e-08	control	ENS glia	GCST004610	PPIA_chr7:44775735:A_T	White blood cell count
1	ZSWIM7, GCST004610	0.4017	0.5196	ZSWIM7_chr17:15980913:A_G	0.119	NA	ZSWIM7	5.316e-05	2.992e-09	control	ENS glia	GCST004610	ZSWIM7_chr17:15980913:A_G	White blood cell count
1	PELP1, GCST004610	0.4696	0.5283	PELP1_chr17:4708007:G_A	0.0977	NA	PELP1	0.0001693	4.569e-06	control	ENS glia	GCST004610	PELP1_chr17:4708007:G_A	White blood cell count
1	TMEM150C, GCST004610	0.3488	0.5608	TMEM150C_chr4:82624823:C_T	0.1798	NA	TMEM150C	4.043e-05	6.144e-20	control	Hepatoblasts	GCST004610	TMEM150C_chr4:82624823:C_T	White blood cell count
1	SNAPIN, GCST004610	0.7056	0.7512	SNAPIN_chr1:153641069:G_A	0.1569	NA	SNAPIN	1.73e-05	1.541e-05	control	Neuroblast	GCST004610	SNAPIN_chr1:153641069:G_A	White blood cell count
1	LEPR, GCST004610	0.7886	0.8133	LEPR_chr1:65451214:T_C	0.5217	NA	LEPR	4.511e-05	4.201e-16	control	Neuroblast	GCST004610	LEPR_chr1:65451214:T_C	White blood cell count
1	ATG9A, GCST004610	0.517	0.5354	ATG9A_chr2:219146370:A_C	0.2624	NA	ATG9A	8.328e-05	6.515e-07	control	Neuroblast	GCST004610	ATG9A_chr2:219146370:A_C	White blood cell count
1	RPS10, GCST004610	0.4136	0.6752	RPS10_chr6:34428383:C_T	0.2206	NA	RPS10	4.548e-05	1.306e-05	control	Neuroblast	GCST004610	RPS10_chr6:34428383:C_T	White blood cell count
1	ATF1, GCST004610	0.5504	0.7297	ATF1_chr12:50811155:T_C	0.3759	NA	ATF1	6.789e-05	1.657e-07	control	Neuroblast	GCST004610	ATF1_chr12:50811155:T_C	White blood cell count
1	ZSWIM7, GCST004610	0.4791	0.5834	ZSWIM7_chr17:15982654:T_A	0.2172	NA	ZSWIM7	5.423e-05	1.935e-09	control	Neuroblast	GCST004610	ZSWIM7_chr17:15982654:T_A	White blood cell count
1	ZSWIM7, GCST004610	0.835	0.9776	ZSWIM7_chr17:15980913:A_G	0.163	NA	ZSWIM7	2.156e-06	2.992e-09	control	Neuron	GCST004610	ZSWIM7_chr17:15980913:A_G	White blood cell count
1	C2orf74, GCST004610	0.6032	0.8204	C2orf74_chr2:61217638:G_C	0.3317	NA	C2orf74	1.467e-05	8.266e-08	control	Stromal cells	GCST004610	C2orf74_chr2:61217638:G_C	White blood cell count
1	AC016747.1, GCST004610	0.4428	0.5463	AC016747.1_chr2:61217638:G_C	0.3091	NA	AC016747.1	0.0001419	8.266e-08	control	Stromal cells	GCST004610	AC016747.1_chr2:61217638:G_C	White blood cell count
1	FAM160A1, GCST004610	0.4865	0.6497	FAM160A1_chr4:151432262:G_A	0.0766	NA	FAM160A1	7.458e-05	1.213e-08	control	Stromal cells	GCST004610	FAM160A1_chr4:151432262:G_A	White blood cell count
1	AL662884.5, GCST004610	0.5455	0.5537	AL662884.5_chr6:32043581:A_G	1	NA	AL662884.5	6.818e-05	2.87e-95	etoh	Ciliated epithelial cells	GCST004610	AL662884.5_chr6:32043581:A_G	White blood cell count
1	PFDN6, GCST004610	0.6723	0.9865	PFDN6_chr6:33282699:C_A	0.9979	NA	PFDN6	4.836e-07	4.81e-07	etoh	ENS glia	GCST004610	PFDN6_chr6:33282699:C_A	White blood cell count
1	AC021752.1, GCST004610	0.4416	0.5672	AC021752.1_chr15:50996454:G_A	0.0849	NA	AC021752.1	5.268e-05	4.163e-06	etoh	ENS glia	GCST004610	AC021752.1_chr15:50996454:G_A	White blood cell count
1	ZSWIM7, GCST004610	0.7577	0.9572	ZSWIM7_chr17:16045649:C_T	0.4052	NA	ZSWIM7	5.193e-06	6.252e-09	etoh	ENS glia	GCST004610	ZSWIM7_chr17:16045649:C_T	White blood cell count
1	SKA2, GCST004610	0.3732	0.5256	SKA2_chr17:59165511:G_A	0.7874	NA	SKA2	3.621e-05	1.339e-06	etoh	ENS glia	GCST004610	SKA2_chr17:59165511:G_A	White blood cell count
1	DGCR8, GCST004610	0.9596	0.9875	DGCR8_chr22:19983024:G_T	0.4744	NA	DGCR8	2.514e-05	1.125e-10	etoh	ENS glia	GCST004610	DGCR8_chr22:19983024:G_T	White blood cell count
1	AGER, GCST004610	0.9627	0.9832	AGER_chr6:32126816:T_C	1	NA	AGER	0.0001837	5.67e-65	etoh	Epicardial fat cells	GCST004610	AGER_chr6:32126816:T_C	White blood cell count
1	CD72, GCST004610	0.4887	0.5186	CD72_chr9:35689954:A_T	0.3011	NA	CD72	9.07e-05	4.507e-08	etoh	Epicardial fat cells	GCST004610	CD72_chr9:35689954:A_T	White blood cell count
1	ENO3, GCST004610	0.5214	0.6198	ENO3_chr17:4909621:C_T	0.098	NA	ENO3	0.0001888	1.981e-05	etoh	Epicardial fat cells	GCST004610	ENO3_chr17:4909621:C_T	White blood cell count
1	CBX7, GCST004610	0.7594	0.7872	CBX7_chr22:39136415:G_C	0.3759	NA	CBX7	0.0002107	1.035e-09	etoh	Epicardial fat cells	GCST004610	CBX7_chr22:39136415:G_C	White blood cell count
1	PPARD, GCST004610	0.793	0.8597	PPARD_chr6:35254720:G_A	0.0623	NA	PPARD	0.0001244	4.109e-11	etoh	Hepatoblasts	GCST004610	PPARD_chr6:35254720:G_A	White blood cell count
1	FIBP, GCST004610	0.8895	0.9189	FIBP_chr11:65869605:T_C	0.9928	NA	FIBP	2.264e-05	3.588e-08	etoh	Hepatoblasts	GCST004610	FIBP_chr11:65869605:T_C	White blood cell count
1	KLHL18, GCST004610	0.7037	0.8516	KLHL18_chr3:47291805:T_A	0.2683	NA	KLHL18	0.0003123	8.917e-15	etoh	Intestinal epithelial cells	GCST004610	KLHL18_chr3:47291805:T_A	White blood cell count
1	AC145146.1, GCST004610	0.6533	0.7093	AC145146.1_chr5:69429242:C_A	0.2565	NA	AC145146.1	0.0004581	1.913e-10	etoh	Intestinal epithelial cells	GCST004610	AC145146.1_chr5:69429242:C_A	White blood cell count
1	MXRA7, GCST004610	0.7513	0.7825	MXRA7_chr17:76701766:C_A	0.5706	NA	MXRA7	4.266e-05	1.921e-05	etoh	Intestinal epithelial cells	GCST004610	MXRA7_chr17:76701766:C_A	White blood cell count
1	EIF5A, GCST004610	0.8697	0.9211	EIF5A_chr17:7331664:G_A	0.5595	NA	EIF5A	0.0003424	6.864e-07	etoh	Intestinal epithelial cells	GCST004610	EIF5A_chr17:7331664:G_A	White blood cell count
1	C1QBP, GCST004610	0.8597	0.9486	C1QBP_chr17:5363707:G_T	0.998	NA	C1QBP	6.151e-05	4.013e-10	etoh	Myeloid cells	GCST004610	C1QBP_chr17:5363707:G_T	White blood cell count
1	C5orf56, GCST004610	0.6404	0.6576	C5orf56_chr5:132371737:G_A	0.4359	NA	C5orf56	9.988e-05	2.016e-25	etoh	Neuroblast	GCST004610	C5orf56_chr5:132371737:G_A	White blood cell count
1	RFLNA, GCST004610	0.7472	0.9888	RFLNA_chr12:123946265:G_A	0.3376	NA	RFLNA	1.217e-05	4.468e-08	etoh	Neuroblast	GCST004610	RFLNA_chr12:123946265:G_A	White blood cell count
1	AC021752.1, GCST004610	0.5648	0.7247	AC021752.1_chr15:50951767:A_C	0.051	NA	AC021752.1	7.064e-05	7.945e-07	etoh	Neuroblast	GCST004610	AC021752.1_chr15:50951767:A_C	White blood cell count
1	ZSWIM7, GCST004610	0.8434	0.9963	ZSWIM7_chr17:15980913:A_G	0.171	NA	ZSWIM7	2.231e-07	2.992e-09	etoh	Neuroblast	GCST004610	ZSWIM7_chr17:15980913:A_G	White blood cell count
1	GUCY1B1, GCST004610	0.6382	0.663	GUCY1B1_chr4:155755523:G_T	0.1643	NA	GUCY1B1	0.0003281	1.629e-06	etoh	Neuron	GCST004610	GUCY1B1_chr4:155755523:G_T	White blood cell count
1	MRPS17, GCST004610	0.4687	0.5286	MRPS17_chr7:56003589:T_C	0.0511	NA	MRPS17	0.0001054	3.461e-06	etoh	Neuron	GCST004610	MRPS17_chr7:56003589:T_C	White blood cell count
1	ULK2, GCST004610	0.5972	0.6425	ULK2_chr17:19928747:A_G	0.1235	NA	ULK2	5.871e-05	3.319e-05	etoh	Retinal neurons	GCST004610	ULK2_chr17:19928747:A_G	White blood cell count
1	EXOC2, GCST004610	0.812	0.8346	EXOC2_chr6:694022:T_C	0.9993	NA	EXOC2	1.536e-05	3.146e-05	etoh	Retinal pigment cells	GCST004610	EXOC2_chr6:694022:T_C	White blood cell count
1	HDAC7, GCST004610	0.5788	0.5851	HDAC7_chr12:47808263:T_C	0.9995	NA	HDAC7	9.196e-05	2.355e-07	etoh	Retinal pigment cells	GCST004610	HDAC7_chr12:47808263:T_C	White blood cell count
1	PLEKHA5, GCST004610	0.7312	0.7425	PLEKHA5_chr12:19067834:A_G	0.9959	NA	PLEKHA5	0.0001306	2.883e-06	etoh	Retinal pigment cells	GCST004610	PLEKHA5_chr12:19067834:A_G	White blood cell count
1	IGLON5, GCST004610	0.9409	0.9589	IGLON5_chr19:51233866:A_G	0.999	NA	IGLON5	2.282e-05	1.86e-07	etoh	Retinal pigment cells	GCST004610	IGLON5_chr19:51233866:A_G	White blood cell count
1	ARPC2, GCST004610	0.6037	0.8824	ARPC2_chr2:218277768:C_T	0.0966	NA	ARPC2	6.113e-05	9.888e-10	etoh	Squamous epithelial cells	GCST004610	ARPC2_chr2:218277768:C_T	White blood cell count
1	RPS10, GCST004610	0.5496	0.6077	RPS10_chr6:34414160:A_G	0.311	NA	RPS10	0.0003503	2.428e-07	etoh	Stromal cells	GCST004610	RPS10_chr6:34414160:A_G	White blood cell count
1	CCDC63, GCST004610	0.56	0.5751	CCDC63_chr12:110944145:G_C	0.5211	NA	CCDC63	4.751e-05	2.034e-15	etoh	Stromal cells	GCST004610	CCDC63_chr12:110944145:G_C	White blood cell count
1	ZSWIM7, GCST004610	0.5558	0.6783	ZSWIM7_chr17:15980913:A_G	0.1758	NA	ZSWIM7	7.671e-06	2.992e-09	etoh	Stromal cells	GCST004610	ZSWIM7_chr17:15980913:A_G	White blood cell count
1	PPIA, GCST004610	0.4682	0.58	PPIA_chr7:44768418:G_A	0.5966	NA	PPIA	0.001074	3.573e-09	etoh	Vascular endothelial cells	GCST004610	PPIA_chr7:44768418:G_A	White blood cell count
1	FAM160A1, GCST004610	0.8341	0.9998	FAM160A1_chr4:151496228:A_G	0.1954	NA	FAM160A1	6.932e-07	1.095e-08	etoh	iPSCs	GCST004610	FAM160A1_chr4:151496228:A_G	White blood cell count
1	ARAP2, GCST004610	0.5957	0.603	ARAP2_chr4:36310920:G_A	0.9943	NA	ARAP2	0.000346	1.619e-06	etoh	iPSCs	GCST004610	ARAP2_chr4:36310920:G_A	White blood cell count
1	SLIT1, GCST004610	0.7629	0.7902	SLIT1_chr10:97216714:G_T	0.2743	NA	SLIT1	0.0003908	1.304e-40	etoh	iPSCs	GCST004610	SLIT1_chr10:97216714:G_T	White blood cell count
1	FES, GCST004610	0.5852	0.6091	FES_chr15:90868426:C_T	0.4527	NA	FES	0.0002944	1.622e-06	etoh	iPSCs	GCST004610	FES_chr15:90868426:C_T	White blood cell count
1	ADORA2B, GCST004610	0.7315	0.8117	ADORA2B_chr17:15981478:G_A	0.9382	NA	ADORA2B	7.551e-05	3.18e-09	etoh	iPSCs	GCST004610	ADORA2B_chr17:15981478:G_A	White blood cell count
1	PATZ1, GCST004610	0.6196	0.6406	PATZ1_chr22:31417072:A_T	0.8577	NA	PATZ1	0.0006224	1.062e-06	etoh	iPSCs	GCST004610	PATZ1_chr22:31417072:A_T	White blood cell count
1	S100A1, GCST004610	0.7683	0.8171	S100A1_chr1:153641069:G_A	0.166	NA	S100A1	7.663e-07	1.541e-05	nicotine	ENS glia	GCST004610	S100A1_chr1:153641069:G_A	White blood cell count
1	AC016747.1, GCST004610	0.588	0.8073	AC016747.1_chr2:61213812:T_C	0.2812	NA	AC016747.1	9.432e-06	2.714e-07	nicotine	ENS glia	GCST004610	AC016747.1_chr2:61213812:T_C	White blood cell count
1	AC137810.1, GCST004610	0.9147	0.9928	AC137810.1_chr5:35873770:T_G	0.7864	NA	AC137810.1	4.677e-08	5.767e-07	nicotine	ENS glia	GCST004610	AC137810.1_chr5:35873770:T_G	White blood cell count
1	PPIA, GCST004610	0.9837	0.9999	PPIA_chr7:44768492:T_G	0.9988	NA	PPIA	5.661e-08	6.659e-09	nicotine	ENS glia	GCST004610	PPIA_chr7:44768492:T_G	White blood cell count
1	ERV3-1, GCST004610	0.731	0.7936	ERV3-1_chr7:64965795:A_C	0.1324	NA	ERV3-1	7.787e-06	3.229e-05	nicotine	ENS glia	GCST004610	ERV3-1_chr7:64965795:A_C	White blood cell count
1	SRP54, GCST004610	0.3385	0.616	SRP54_chr14:35075954:C_G	0.6133	NA	SRP54	0.0001333	3.931e-07	nicotine	ENS glia	GCST004610	SRP54_chr14:35075954:C_G	White blood cell count
1	EIF5A, GCST004610	0.6105	0.7956	EIF5A_chr17:7330793:C_G	0.9788	NA	EIF5A	3.135e-07	7.842e-07	nicotine	ENS glia	GCST004610	EIF5A_chr17:7330793:C_G	White blood cell count
1	DGKE, GCST004610	0.5381	0.6167	DGKE_chr17:56932987:G_A	0.9993	NA	DGKE	0.0002502	7.669e-08	nicotine	ENS glia	GCST004610	DGKE_chr17:56932987:G_A	White blood cell count
1	C5AR1, GCST004610	0.8783	0.8869	C5AR1_chr19:47192494:G_T	0.8663	NA	C5AR1	1.413e-05	2.404e-08	nicotine	ENS glia	GCST004610	C5AR1_chr19:47192494:G_T	White blood cell count
1	UBE2L3, GCST004610	0.4944	0.5545	UBE2L3_chr22:21627960:T_C	0.5182	NA	UBE2L3	2.33e-05	5.268e-05	nicotine	ENS glia	GCST004610	UBE2L3_chr22:21627960:T_C	White blood cell count
1	MYRF, GCST004610	0.4986	0.5395	MYRF_chr11:61814292:T_C	0.4105	NA	MYRF	0.001321	8.883e-11	nicotine	Epicardial fat cells	GCST004610	MYRF_chr11:61814292:T_C	White blood cell count
1	PPIA, GCST004610	0.5583	0.5729	PPIA_chr7:44768418:G_A	0.5545	NA	PPIA	0.0006228	3.573e-09	nicotine	Myeloid cells	GCST004610	PPIA_chr7:44768418:G_A	White blood cell count
1	LEPR, GCST004610	0.9759	0.987	LEPR_chr1:65440807:C_A	0.9773	NA	LEPR	5.815e-06	1.081e-16	nicotine	Neuroblast	GCST004610	LEPR_chr1:65440807:C_A	White blood cell count
1	OSCP1, GCST004610	0.4382	0.5509	OSCP1_chr1:36478315:C_G	1	NA	OSCP1	0.0003351	3.206e-31	nicotine	Neuroblast	GCST004610	OSCP1_chr1:36478315:C_G	White blood cell count
1	PCBP1-AS1, GCST004610	0.4471	0.7308	PCBP1-AS1_chr2:70093629:G_A	0.0785	NA	PCBP1-AS1	3.723e-05	1.673e-06	nicotine	Neuroblast	GCST004610	PCBP1-AS1_chr2:70093629:G_A	White blood cell count
1	PPIA, GCST004610	0.9795	0.9999	PPIA_chr7:44768492:T_G	0.9645	NA	PPIA	7.451e-08	6.659e-09	nicotine	Neuroblast	GCST004610	PPIA_chr7:44768492:T_G	White blood cell count
1	AC008267.5, GCST004610	0.5702	0.6881	AC008267.5_chr7:66421313:G_C	0.0404	NA	AC008267.5	5.599e-05	4.724e-06	nicotine	Neuroblast	GCST004610	AC008267.5_chr7:66421313:G_C	White blood cell count
1	ZSWIM7, GCST004610	0.6311	0.7858	ZSWIM7_chr17:15980913:A_G	0.1763	NA	ZSWIM7	5.793e-06	2.992e-09	nicotine	Neuroblast	GCST004610	ZSWIM7_chr17:15980913:A_G	White blood cell count
1	FAM160A1, GCST004610	0.5259	0.6315	FAM160A1_chr4:151435967:A_G	0.0573	NA	FAM160A1	0.0001975	1.196e-08	nicotine	Neuron	GCST004610	FAM160A1_chr4:151435967:A_G	White blood cell count
1	NPR2, GCST004610	0.7554	0.763	NPR2_chr9:35716069:T_C	0.9752	NA	NPR2	0.0006662	1.345e-08	nicotine	Neuron	GCST004610	NPR2_chr9:35716069:T_C	White blood cell count
1	CDC6, GCST004610	0.5639	0.5683	CDC6_chr17:40188233:T_C	0.9999	NA	CDC6	0.0005865	4.327e-29	nicotine	Neuron	GCST004610	CDC6_chr17:40188233:T_C	White blood cell count
1	IL7, GCST004610	0.773	0.8174	IL7_chr8:78745431:T_C	0.0937	NA	IL7	0.0002519	7.377e-07	nicotine	Retinal neurons	GCST004610	IL7_chr8:78745431:T_C	White blood cell count
1	EIF5A, GCST004610	0.9575	0.9677	EIF5A_chr17:7330980:C_G	0.5099	NA	EIF5A	1.822e-05	7.081e-07	nicotine	Retinal neurons	GCST004610	EIF5A_chr17:7330980:C_G	White blood cell count
1	AC090617.4, GCST004610	0.4629	0.6118	AC090617.4_chr17:2112318:C_T	0.1418	NA	AC090617.4	8.448e-05	2.702e-11	nicotine	Retinal neurons	GCST004610	AC090617.4_chr17:2112318:C_T	White blood cell count
1	ATXN7, GCST004610	0.6761	0.7012	ATXN7_chr3:63856953:C_T	0.9683	NA	ATXN7	9.505e-05	1.765e-07	nicotine	Retinal pigment cells	GCST004610	ATXN7_chr3:63856953:C_T	White blood cell count
1	NELFE, GCST004610	0.6035	0.6124	NELFE_chr6:32043581:A_G	0.9995	NA	NELFE	0.000914	2.87e-95	nicotine	Retinal pigment cells	GCST004610	NELFE_chr6:32043581:A_G	White blood cell count
1	RPS10, GCST004610	0.8925	0.9352	RPS10_chr6:34414160:A_G	0.3576	NA	RPS10	7.698e-05	2.428e-07	nicotine	Squamous epithelial cells	GCST004610	RPS10_chr6:34414160:A_G	White blood cell count
1	KIT, GCST004610	0.8065	0.8322	KIT_chr4:54654850:G_A	0.9927	NA	KIT	8.627e-06	3.189e-09	nicotine	Stromal cells	GCST004610	KIT_chr4:54654850:G_A	White blood cell count
1	AC005682.2, GCST004610	0.8706	0.897	AC005682.2_chr7:22760695:A_C	0.3459	NA	AC005682.2	2.033e-05	8.22e-07	nicotine	Stromal cells	GCST004610	AC005682.2_chr7:22760695:A_C	White blood cell count
1	DLEU1, GCST004610	0.5488	0.5578	DLEU1_chr13:50180116:C_T	0.4141	NA	DLEU1	4.597e-05	1.544e-06	nicotine	Stromal cells	GCST004610	DLEU1_chr13:50180116:C_T	White blood cell count
1	C5AR1, GCST004610	0.4171	0.721	C5AR1_chr19:47256616:T_G	0.0395	NA	C5AR1	5.388e-05	1.957e-06	nicotine	Stromal cells	GCST004610	C5AR1_chr19:47256616:T_G	White blood cell count
1	IP6K2, GCST004611	0.8987	0.9497	IP6K2_chr3:48727521:A_G	1	NA	IP6K2	4.687e-05	8.949e-39	caffeine	Ciliated epithelial cells	GCST004611	IP6K2_chr3:48727521:A_G	High light scatter reticulocyte count
1	SOX6, GCST004611	0.7021	0.7613	SOX6_chr11:16713944:G_A	0.276	NA	SOX6	5.598e-05	2.865e-11	caffeine	Ciliated epithelial cells	GCST004611	SOX6_chr11:16713944:G_A	High light scatter reticulocyte count
1	RFLNA, GCST004611	0.8174	0.903	RFLNA_chr12:123946502:G_A	0.1637	NA	RFLNA	1.488e-05	1.54e-07	caffeine	Ciliated epithelial cells	GCST004611	RFLNA_chr12:123946502:G_A	High light scatter reticulocyte count
1	CKB, GCST004611	0.476	0.5482	CKB_chr14:103525141:T_A	0.4433	NA	CKB	0.001366	2.684e-10	caffeine	Ciliated epithelial cells	GCST004611	CKB_chr14:103525141:T_A	High light scatter reticulocyte count
1	AC016747.1, GCST004611	0.7882	0.9483	AC016747.1_chr2:61175579:C_T	0.172	NA	AC016747.1	2.399e-06	1.313e-06	caffeine	ENS glia	GCST004611	AC016747.1_chr2:61175579:C_T	High light scatter reticulocyte count
1	ZNF391, GCST004611	0.4371	0.5365	ZNF391_chr6:27338739:C_T	0.8549	NA	ZNF391	0.000338	8.425e-15	caffeine	ENS glia	GCST004611	ZNF391_chr6:27338739:C_T	High light scatter reticulocyte count
1	AL356608.3, GCST004611	0.3888	0.5382	AL356608.3_chr10:102959621:A_G	0.0426	NA	AL356608.3	0.0002509	4.233e-40	caffeine	ENS glia	GCST004611	AL356608.3_chr10:102959621:A_G	High light scatter reticulocyte count
1	AS3MT, GCST004611	0.4949	0.6116	AS3MT_chr10:102959621:A_G	0.0776	NA	AS3MT	0.0005136	4.233e-40	caffeine	ENS glia	GCST004611	AS3MT_chr10:102959621:A_G	High light scatter reticulocyte count
1	MMP24OS, GCST004611	0.6546	0.8522	MMP24OS_chr20:35274101:C_T	0.2784	NA	MMP24OS	3.079e-07	1.818e-05	caffeine	ENS glia	GCST004611	MMP24OS_chr20:35274101:C_T	High light scatter reticulocyte count
1	EIF6, GCST004611	0.3016	0.5023	EIF6_chr20:35286348:A_G	0.4227	NA	EIF6	2.774e-06	5.733e-05	caffeine	ENS glia	GCST004611	EIF6_chr20:35286348:A_G	High light scatter reticulocyte count
1	NAALADL1, GCST004611	0.6828	0.7046	NAALADL1_chr11:64974713:T_C	0.9847	NA	NAALADL1	5.985e-05	1.939e-07	caffeine	Epicardial fat cells	GCST004611	NAALADL1_chr11:64974713:T_C	High light scatter reticulocyte count
1	AC015802.6, GCST004611	0.9403	0.959	AC015802.6_chr17:76471014:T_C	0.9982	NA	AC015802.6	1.605e-05	2.688e-09	caffeine	Epicardial fat cells	GCST004611	AC015802.6_chr17:76471014:T_C	High light scatter reticulocyte count
1	SMARCC1, GCST004611	0.6902	0.8315	SMARCC1_chr3:47748775:T_A	0.0341	NA	SMARCC1	0.0002811	4.559e-13	caffeine	Hepatoblasts	GCST004611	SMARCC1_chr3:47748775:T_A	High light scatter reticulocyte count
1	DENND3, GCST004611	0.9076	0.9132	DENND3_chr8:141216009:C_T	0.9897	NA	DENND3	6.126e-05	7.664e-10	caffeine	Hepatoblasts	GCST004611	DENND3_chr8:141216009:C_T	High light scatter reticulocyte count
1	CNOT9, GCST004611	0.9057	0.9928	CNOT9_chr2:218469890:G_A	0.0765	NA	CNOT9	7.778e-06	6.583e-10	caffeine	Neuroblast	GCST004611	CNOT9_chr2:218469890:G_A	High light scatter reticulocyte count
1	HBS1L, GCST004611	0.4745	0.5695	HBS1L_chr6:135055094:C_T	0.2373	NA	HBS1L	5.199e-05	9.12e-18	caffeine	Neuroblast	GCST004611	HBS1L_chr6:135055094:C_T	High light scatter reticulocyte count
1	AS3MT, GCST004611	0.788	0.9842	AS3MT_chr10:102959621:A_G	0.0776	NA	AS3MT	6.21e-06	4.233e-40	caffeine	Neuroblast	GCST004611	AS3MT_chr10:102959621:A_G	High light scatter reticulocyte count
1	BORCS7, GCST004611	0.3875	0.5023	BORCS7_chr10:102920221:C_T	0.0899	NA	BORCS7	0.002027	4.476e-40	caffeine	Neuroblast	GCST004611	BORCS7_chr10:102920221:C_T	High light scatter reticulocyte count
1	CDK11A, GCST004611	0.7302	0.7482	CDK11A_chr1:1758323:T_C	1	NA	CDK11A	2.963e-07	3.689e-05	caffeine	Neuron	GCST004611	CDK11A_chr1:1758323:T_C	High light scatter reticulocyte count
1	CNOT9, GCST004611	0.4583	0.6608	CNOT9_chr2:218469890:G_A	0.0683	NA	CNOT9	2.829e-05	6.583e-10	caffeine	Neuron	GCST004611	CNOT9_chr2:218469890:G_A	High light scatter reticulocyte count
1	INA, GCST004611	0.4838	0.8109	INA_chr10:103184229:T_A	0.1472	NA	INA	0.0001439	1.627e-40	caffeine	Retinal pigment cells	GCST004611	INA_chr10:103184229:T_A	High light scatter reticulocyte count
1	MIR3936HG, GCST004611	0.8012	0.9207	MIR3936HG_chr5:132370257:T_C	0.1456	NA	MIR3936HG	2.623e-05	4.746e-08	caffeine	Squamous epithelial cells	GCST004611	MIR3936HG_chr5:132370257:T_C	High light scatter reticulocyte count
1	AL662884.3, GCST004611	0.8743	0.8799	AL662884.3_chr6:32242084:C_T	0.9998	NA	AL662884.3	0.0001431	1.87e-29	caffeine	Squamous epithelial cells	GCST004611	AL662884.3_chr6:32242084:C_T	High light scatter reticulocyte count
1	AC020913.1, GCST004611	0.9798	0.9972	AC020913.1_chr19:17140807:T_G	0.3712	NA	AC020913.1	2.56e-06	5.912e-10	caffeine	Squamous epithelial cells	GCST004611	AC020913.1_chr19:17140807:T_G	High light scatter reticulocyte count
1	RPS10, GCST004611	0.656	0.7161	RPS10_chr6:34414160:A_G	0.1969	NA	RPS10	0.0002817	5.888e-08	caffeine	Stromal cells	GCST004611	RPS10_chr6:34414160:A_G	High light scatter reticulocyte count
1	AS3MT, GCST004611	0.387	0.5201	AS3MT_chr10:102959621:A_G	0.0776	NA	AS3MT	0.000554	4.233e-40	caffeine	Stromal cells	GCST004611	AS3MT_chr10:102959621:A_G	High light scatter reticulocyte count
1	SOX6, GCST004611	0.8876	0.9305	SOX6_chr11:16724096:C_T	0.5643	NA	SOX6	4.356e-05	1.552e-11	caffeine	Stromal cells	GCST004611	SOX6_chr11:16724096:C_T	High light scatter reticulocyte count
1	HERC1, GCST004611	0.4735	0.591	HERC1_chr15:63739920:T_A	0.0737	NA	HERC1	0.0001928	1.033e-10	caffeine	Vascular endothelial cells	GCST004611	HERC1_chr15:63739920:T_A	High light scatter reticulocyte count
1	AC126773.6, GCST004611	0.5001	0.9985	AC126773.6_chr16:68572178:A_G	0.0227	NA	AC126773.6	1.183e-05	6.332e-12	caffeine	iPSCs	GCST004611	AC126773.6_chr16:68572178:A_G	High light scatter reticulocyte count
1	GPR137, GCST004611	0.9544	0.9803	GPR137_chr11:64253312:C_T	0.2194	NA	GPR137	2.581e-05	5.969e-15	control	Ciliated epithelial cells	GCST004611	GPR137_chr11:64253312:C_T	High light scatter reticulocyte count
1	AC016747.1, GCST004611	0.5205	0.9071	AC016747.1_chr2:61178660:G_T	0.3155	NA	AC016747.1	1.391e-08	6.257e-06	control	ENS glia	GCST004611	AC016747.1_chr2:61178660:G_T	High light scatter reticulocyte count
1	C2orf74, GCST004611	0.4131	0.6132	C2orf74_chr2:61163610:T_A	0.0921	NA	C2orf74	3.597e-06	2.972e-06	control	ENS glia	GCST004611	C2orf74_chr2:61163610:T_A	High light scatter reticulocyte count
1	PDE5A, GCST004611	0.4745	0.5316	PDE5A_chr4:119579550:A_G	0.909	NA	PDE5A	6.868e-05	1.893e-06	control	ENS glia	GCST004611	PDE5A_chr4:119579550:A_G	High light scatter reticulocyte count
1	RPS10, GCST004611	0.7295	0.9355	RPS10_chr6:34430071:C_T	0.2544	NA	RPS10	1.738e-05	9.133e-07	control	ENS glia	GCST004611	RPS10_chr6:34430071:C_T	High light scatter reticulocyte count
1	TMEM9B-AS1, GCST004611	0.6707	0.9623	TMEM9B-AS1_chr11:8975571:A_G	0.2013	NA	TMEM9B-AS1	1.241e-08	1.516e-06	control	ENS glia	GCST004611	TMEM9B-AS1_chr11:8975571:A_G	High light scatter reticulocyte count
1	MMP24OS, GCST004611	0.5194	0.5629	MMP24OS_chr20:35269908:A_C	0.4963	NA	MMP24OS	5.04e-05	1.532e-06	control	ENS glia	GCST004611	MMP24OS_chr20:35269908:A_C	High light scatter reticulocyte count
1	RPL11, GCST004611	0.4527	0.6544	RPL11_chr1:23716321:G_A	0.9423	NA	RPL11	0.0001345	3.571e-11	control	Epicardial fat cells	GCST004611	RPL11_chr1:23716321:G_A	High light scatter reticulocyte count
1	DPP7, GCST004611	0.6383	0.6549	DPP7_chr9:137212884:G_T	0.9058	NA	DPP7	0.0001414	1.552e-06	control	Epicardial fat cells	GCST004611	DPP7_chr9:137212884:G_T	High light scatter reticulocyte count
1	ANKRA2, GCST004611	0.6491	0.8687	ANKRA2_chr5:73561786:C_T	0.1728	NA	ANKRA2	7.249e-06	2.777e-06	control	Neuroblast	GCST004611	ANKRA2_chr5:73561786:C_T	High light scatter reticulocyte count
1	AL354740.1, GCST004611	0.6078	0.8063	AL354740.1_chr6:34302891:C_T	0.5429	NA	AL354740.1	3.893e-05	9.324e-08	control	Neuroblast	GCST004611	AL354740.1_chr6:34302891:C_T	High light scatter reticulocyte count
1	RPS10, GCST004611	0.6894	0.8732	RPS10_chr6:34430071:C_T	0.2057	NA	RPS10	4.548e-05	9.133e-07	control	Neuroblast	GCST004611	RPS10_chr6:34430071:C_T	High light scatter reticulocyte count
1	AS3MT, GCST004611	0.5873	0.7146	AS3MT_chr10:102959621:A_G	0.0776	NA	AS3MT	3.345e-05	4.233e-40	control	Neuroblast	GCST004611	AS3MT_chr10:102959621:A_G	High light scatter reticulocyte count
1	RFLNA, GCST004611	0.7875	0.867	RFLNA_chr12:123962792:T_G	0.1363	NA	RFLNA	1.995e-05	1.54e-07	control	Neuroblast	GCST004611	RFLNA_chr12:123962792:T_G	High light scatter reticulocyte count
1	MMP24OS, GCST004611	0.4343	0.6972	MMP24OS_chr20:35279445:A_T	0.1463	NA	MMP24OS	2.226e-06	3.395e-05	control	Neuroblast	GCST004611	MMP24OS_chr20:35279445:A_T	High light scatter reticulocyte count
1	TET1, GCST004611	0.8793	0.8937	TET1_chr10:68623696:A_G	0.9372	NA	TET1	1.408e-06	4.582e-06	control	Neuron	GCST004611	TET1_chr10:68623696:A_G	High light scatter reticulocyte count
1	TMEM9B-AS1, GCST004611	0.2974	0.5097	TMEM9B-AS1_chr11:8955012:G_A	0.0458	NA	TMEM9B-AS1	0.0001518	1.102e-06	control	Neuron	GCST004611	TMEM9B-AS1_chr11:8955012:G_A	High light scatter reticulocyte count
1	ARL15, GCST004611	0.4937	0.5433	ARL15_chr5:54307276:G_C	0.2563	NA	ARL15	3.529e-05	2.66e-11	control	Retinal neurons	GCST004611	ARL15_chr5:54307276:G_C	High light scatter reticulocyte count
1	TSBP1-AS1, GCST004611	0.4637	0.5206	TSBP1-AS1_chr6:32242084:C_T	0.9993	NA	TSBP1-AS1	0.0001872	1.87e-29	control	Retinal pigment cells	GCST004611	TSBP1-AS1_chr6:32242084:C_T	High light scatter reticulocyte count
1	ASB16, GCST004611	0.4692	0.529	ASB16_chr17:44246689:G_C	0.406	NA	ASB16	1.929e-06	3.655e-07	control	Retinal pigment cells	GCST004611	ASB16_chr17:44246689:G_C	High light scatter reticulocyte count
1	USE1, GCST004611	0.4783	0.9563	USE1_chr19:17203674:G_A	0.995	NA	USE1	2.487e-07	2.056e-08	control	Retinal pigment cells	GCST004611	USE1_chr19:17203674:G_A	High light scatter reticulocyte count
1	FAU, GCST004611	0.788	0.8138	FAU_chr11:65026266:G_A	0.4366	NA	FAU	3.476e-05	2.498e-06	control	Stromal cells	GCST004611	FAU_chr11:65026266:G_A	High light scatter reticulocyte count
1	C5orf34, GCST004611	0.8013	0.9736	C5orf34_chr5:43543455:C_T	0.1922	NA	C5orf34	9.979e-06	6.896e-08	control	iPSCs	GCST004611	C5orf34_chr5:43543455:C_T	High light scatter reticulocyte count
1	ATP5F1B, GCST004611	0.5977	0.714	ATP5F1B_chr12:56627222:T_C	0.3729	NA	ATP5F1B	3.133e-05	1.369e-08	control	iPSCs	GCST004611	ATP5F1B_chr12:56627222:T_C	High light scatter reticulocyte count
1	AS3MT, GCST004611	0.4244	0.5424	AS3MT_chr10:102959621:A_G	0.0776	NA	AS3MT	0.0002043	4.233e-40	etoh	Ciliated epithelial cells	GCST004611	AS3MT_chr10:102959621:A_G	High light scatter reticulocyte count
1	AC016747.1, GCST004611	0.6678	0.907	AC016747.1_chr2:61175579:C_T	0.0957	NA	AC016747.1	7.234e-06	1.313e-06	etoh	ENS glia	GCST004611	AC016747.1_chr2:61175579:C_T	High light scatter reticulocyte count
1	TMEM9B-AS1, GCST004611	0.4606	0.9179	TMEM9B-AS1_chr11:8955012:G_A	0.056	NA	TMEM9B-AS1	3.119e-07	1.102e-06	etoh	ENS glia	GCST004611	TMEM9B-AS1_chr11:8955012:G_A	High light scatter reticulocyte count
1	NARF, GCST004611	0.8871	0.9253	NARF_chr17:82531447:T_G	0.1547	NA	NARF	0.0001562	9.14e-08	etoh	ENS glia	GCST004611	NARF_chr17:82531447:T_G	High light scatter reticulocyte count
1	CD72, GCST004611	0.6052	0.6183	CD72_chr9:35690533:T_A	0.308	NA	CD72	9.07e-05	9.925e-07	etoh	Epicardial fat cells	GCST004611	CD72_chr9:35690533:T_A	High light scatter reticulocyte count
1	SUFU, GCST004611	0.9965	1	SUFU_chr10:102555124:C_T	0.6812	NA	SUFU	8.92e-06	1.483e-09	etoh	Epicardial fat cells	GCST004611	SUFU_chr10:102555124:C_T	High light scatter reticulocyte count
1	STIP1, GCST004611	0.5862	0.6252	STIP1_chr11:64198476:C_T	0.2492	NA	STIP1	0.0008013	7.936e-15	etoh	Epicardial fat cells	GCST004611	STIP1_chr11:64198476:C_T	High light scatter reticulocyte count
1	SNX32, GCST004611	0.8355	0.8483	SNX32_chr11:65793898:G_A	0.9399	NA	SNX32	0.000199	1.374e-09	etoh	Epicardial fat cells	GCST004611	SNX32_chr11:65793898:G_A	High light scatter reticulocyte count
1	GRN, GCST004611	0.7025	0.7246	GRN_chr17:44246689:G_C	0.9325	NA	GRN	0.0003562	3.655e-07	etoh	Epicardial fat cells	GCST004611	GRN_chr17:44246689:G_C	High light scatter reticulocyte count
1	KLHL18, GCST004611	0.2887	0.5614	KLHL18_chr3:47291805:T_A	0.2202	NA	KLHL18	0.0003123	2.537e-07	etoh	Intestinal epithelial cells	GCST004611	KLHL18_chr3:47291805:T_A	High light scatter reticulocyte count
1	BAG6, GCST004611	0.3032	0.5001	BAG6_chr6:31607296:C_T	0.64	NA	BAG6	0.000371	3.751e-25	etoh	Intestinal epithelial cells	GCST004611	BAG6_chr6:31607296:C_T	High light scatter reticulocyte count
1	ATP5MF, GCST004611	0.8769	0.9752	ATP5MF_chr7:99379444:A_G	0.2431	NA	ATP5MF	1.062e-05	2.815e-06	etoh	Myeloid cells	GCST004611	ATP5MF_chr7:99379444:A_G	High light scatter reticulocyte count
1	COMMD7, GCST004611	0.4233	0.5359	COMMD7_chr20:32736328:C_T	0.1137	NA	COMMD7	4.138e-06	8.358e-05	etoh	Myeloid cells	GCST004611	COMMD7_chr20:32736328:C_T	High light scatter reticulocyte count
1	ARIH2, GCST004611	0.4666	0.5022	ARIH2_chr3:48903442:G_A	0.9992	NA	ARIH2	0.0008612	2.208e-16	etoh	Neuroblast	GCST004611	ARIH2_chr3:48903442:G_A	High light scatter reticulocyte count
1	AS3MT, GCST004611	0.5998	0.8085	AS3MT_chr10:102959621:A_G	0.0776	NA	AS3MT	0.0001313	4.233e-40	etoh	Neuroblast	GCST004611	AS3MT_chr10:102959621:A_G	High light scatter reticulocyte count
1	RFLNA, GCST004611	0.8658	0.9918	RFLNA_chr12:123946502:G_A	0.2073	NA	RFLNA	1.369e-05	1.54e-07	etoh	Neuroblast	GCST004611	RFLNA_chr12:123946502:G_A	High light scatter reticulocyte count
1	TMEM9B-AS1, GCST004611	0.5076	0.7614	TMEM9B-AS1_chr11:8975571:A_G	0.1962	NA	TMEM9B-AS1	1.333e-05	1.516e-06	etoh	Neuron	GCST004611	TMEM9B-AS1_chr11:8975571:A_G	High light scatter reticulocyte count
1	CCDC157, GCST004611	0.8182	0.8255	CCDC157_chr22:30271288:T_C	0.5371	NA	CCDC157	0.0001379	8.461e-08	etoh	Neuron	GCST004611	CCDC157_chr22:30271288:T_C	High light scatter reticulocyte count
1	MUS81, GCST004611	0.9065	0.9157	MUS81_chr11:65793314:G_A	0.7934	NA	MUS81	1.343e-05	7.388e-10	etoh	Retinal neurons	GCST004611	MUS81_chr11:65793314:G_A	High light scatter reticulocyte count
1	NDUFAF3, GCST004611	0.5467	0.9157	NDUFAF3_chr3:49003029:A_G	0.9641	NA	NDUFAF3	4.802e-05	2.641e-13	etoh	Squamous epithelial cells	GCST004611	NDUFAF3_chr3:49003029:A_G	High light scatter reticulocyte count
1	MMP24OS, GCST004611	0.4438	0.5025	MMP24OS_chr20:35190631:T_C	0.0687	NA	MMP24OS	3.773e-05	5.421e-06	etoh	Squamous epithelial cells	GCST004611	MMP24OS_chr20:35190631:T_C	High light scatter reticulocyte count
1	RPS10, GCST004611	0.5578	0.6203	RPS10_chr6:34414160:A_G	0.224	NA	RPS10	0.0003503	5.888e-08	etoh	Stromal cells	GCST004611	RPS10_chr6:34414160:A_G	High light scatter reticulocyte count
1	TMEM9B-AS1, GCST004611	0.4133	0.5852	TMEM9B-AS1_chr11:8955012:G_A	0.0507	NA	TMEM9B-AS1	5.515e-05	1.102e-06	etoh	Stromal cells	GCST004611	TMEM9B-AS1_chr11:8955012:G_A	High light scatter reticulocyte count
1	U2SURP, GCST004611	0.5742	0.9977	U2SURP_chr3:142979906:T_C	0.9999	NA	U2SURP	1.783e-06	8.388e-08	etoh	Vascular endothelial cells	GCST004611	U2SURP_chr3:142979906:T_C	High light scatter reticulocyte count
1	AL049840.2, GCST004611	0.3869	0.5397	AL049840.2_chr14:103594044:C_T	0.206	NA	AL049840.2	6.102e-05	7.603e-06	etoh	Vascular endothelial cells	GCST004611	AL049840.2_chr14:103594044:C_T	High light scatter reticulocyte count
1	NATD1, GCST004611	0.7699	0.7921	NATD1_chr17:21253548:C_T	0.5836	NA	NATD1	4.756e-05	3.808e-06	etoh	Vascular endothelial cells	GCST004611	NATD1_chr17:21253548:C_T	High light scatter reticulocyte count
1	USP37, GCST004611	0.598	0.7516	USP37_chr2:218493019:A_T	0.0928	NA	USP37	0.0004857	5.499e-10	etoh	iPSCs	GCST004611	USP37_chr2:218493019:A_T	High light scatter reticulocyte count
1	PFKFB4, GCST004611	0.4948	0.5105	PFKFB4_chr3:48470796:G_A	0.8487	NA	PFKFB4	0.0007495	4.462e-19	etoh	iPSCs	GCST004611	PFKFB4_chr3:48470796:G_A	High light scatter reticulocyte count
1	NUDT14, GCST004611	0.7233	0.8331	NUDT14_chr14:105172704:G_A	0.7775	NA	NUDT14	5.394e-06	3.364e-08	etoh	iPSCs	GCST004611	NUDT14_chr14:105172704:G_A	High light scatter reticulocyte count
1	LRRC37A2, GCST004611	0.4806	0.5073	LRRC37A2_chr17:46534973:C_T	0.3986	NA	LRRC37A2	0.0005399	1.478e-10	etoh	iPSCs	GCST004611	LRRC37A2_chr17:46534973:C_T	High light scatter reticulocyte count
1	AL391121.1, GCST004611	0.7556	0.7619	AL391121.1_chr10:102728114:T_C	0.9769	NA	AL391121.1	6.5e-05	2.212e-23	nicotine	Ciliated epithelial cells	GCST004611	AL391121.1_chr10:102728114:T_C	High light scatter reticulocyte count
1	DPEP1, GCST004611	0.4636	0.6715	DPEP1_chr16:89668664:G_A	0.3625	NA	DPEP1	9.076e-05	3.24e-07	nicotine	Ciliated epithelial cells	GCST004611	DPEP1_chr16:89668664:G_A	High light scatter reticulocyte count
1	MMP24OS, GCST004611	0.4468	0.5182	MMP24OS_chr20:35198453:T_C	0.0623	NA	MMP24OS	5.588e-06	4.435e-06	nicotine	Ciliated epithelial cells	GCST004611	MMP24OS_chr20:35198453:T_C	High light scatter reticulocyte count
1	GARS-DT, GCST004611	0.7202	0.86	GARS-DT_chr7:30679798:C_G	0.1333	NA	GARS-DT	2.598e-07	9.759e-06	nicotine	ENS glia	GCST004611	GARS-DT_chr7:30679798:C_G	High light scatter reticulocyte count
1	TMEM9B-AS1, GCST004611	0.5356	0.9368	TMEM9B-AS1_chr11:8975571:A_G	0.2015	NA	TMEM9B-AS1	5.997e-09	1.516e-06	nicotine	ENS glia	GCST004611	TMEM9B-AS1_chr11:8975571:A_G	High light scatter reticulocyte count
1	TMEM116, GCST004611	0.8562	0.9627	TMEM116_chr12:112004628:A_G	0.0722	NA	TMEM116	2.479e-06	2.173e-48	nicotine	ENS glia	GCST004611	TMEM116_chr12:112004628:A_G	High light scatter reticulocyte count
1	A2M, GCST004611	0.4696	0.5398	A2M_chr12:9074365:G_A	0.137	NA	A2M	6.263e-06	7.949e-06	nicotine	ENS glia	GCST004611	A2M_chr12:9074365:G_A	High light scatter reticulocyte count
1	MMP24OS, GCST004611	0.472	0.6678	MMP24OS_chr20:35274101:C_T	0.1523	NA	MMP24OS	1.67e-06	1.818e-05	nicotine	ENS glia	GCST004611	MMP24OS_chr20:35274101:C_T	High light scatter reticulocyte count
1	DNMT3B, GCST004611	0.4724	0.5573	DNMT3B_chr20:32740620:T_A	0.2166	NA	DNMT3B	7.606e-05	1.303e-05	nicotine	ENS glia	GCST004611	DNMT3B_chr20:32740620:T_A	High light scatter reticulocyte count
1	DDX27, GCST004611	0.4271	0.5028	DDX27_chr20:49225123:G_T	0.0387	NA	DDX27	0.0001711	2.347e-05	nicotine	ENS glia	GCST004611	DDX27_chr20:49225123:G_T	High light scatter reticulocyte count
1	UBE2L3, GCST004611	0.5018	0.7082	UBE2L3_chr22:21627960:T_C	0.5351	NA	UBE2L3	2.33e-05	2.256e-13	nicotine	ENS glia	GCST004611	UBE2L3_chr22:21627960:T_C	High light scatter reticulocyte count
1	COBLL1, GCST004611	0.8852	0.9095	COBLL1_chr2:164800277:G_C	0.5752	NA	COBLL1	0.0001528	1.128e-09	nicotine	Epicardial fat cells	GCST004611	COBLL1_chr2:164800277:G_C	High light scatter reticulocyte count
1	RPL29, GCST004611	0.6091	0.6392	RPL29_chr3:51901703:A_G	0.433	NA	RPL29	0.0001221	2.187e-10	nicotine	Epicardial fat cells	GCST004611	RPL29_chr3:51901703:A_G	High light scatter reticulocyte count
1	CD34, GCST004611	0.7239	0.7503	CD34_chr1:207819994:G_C	0.5118	NA	CD34	0.0001046	5.039e-06	nicotine	Hepatoblasts	GCST004611	CD34_chr1:207819994:G_C	High light scatter reticulocyte count
1	FLNB, GCST004611	0.5098	0.5351	FLNB_chr3:58051208:T_C	0.3414	NA	FLNB	0.001418	3.699e-18	nicotine	Hepatoblasts	GCST004611	FLNB_chr3:58051208:T_C	High light scatter reticulocyte count
1	ABHD14B, GCST004611	0.9651	0.9696	ABHD14B_chr3:51886049:T_A	0.7737	NA	ABHD14B	0.0002901	3.138e-17	nicotine	Intestinal epithelial cells	GCST004611	ABHD14B_chr3:51886049:T_A	High light scatter reticulocyte count
1	PIK3IP1-AS1, GCST004611	0.5108	0.6096	PIK3IP1-AS1_chr22:31323430:G_T	0.2446	NA	PIK3IP1-AS1	8.744e-05	5.461e-05	nicotine	Intestinal epithelial cells	GCST004611	PIK3IP1-AS1_chr22:31323430:G_T	High light scatter reticulocyte count
1	HLA-DQB1, GCST004611	0.64	0.9234	HLA-DQB1_chr6:32628129:T_C	0.1945	NA	HLA-DQB1	1.705e-06	3.492e-26	nicotine	Neuroblast	GCST004611	HLA-DQB1_chr6:32628129:T_C	High light scatter reticulocyte count
1	AS3MT, GCST004611	0.8455	1	AS3MT_chr10:102959621:A_G	0.0776	NA	AS3MT	1.57e-09	4.233e-40	nicotine	Neuroblast	GCST004611	AS3MT_chr10:102959621:A_G	High light scatter reticulocyte count
1	LINC01089, GCST004611	0.5923	0.6632	LINC01089_chr12:121791942:C_T	0.3914	NA	LINC01089	2.527e-06	6.502e-05	nicotine	Neuroblast	GCST004611	LINC01089_chr12:121791942:C_T	High light scatter reticulocyte count
1	NUDT14, GCST004611	0.7896	0.8441	NUDT14_chr14:105177814:T_C	0.098	NA	NUDT14	8.257e-05	2.547e-08	nicotine	Neuroblast	GCST004611	NUDT14_chr14:105177814:T_C	High light scatter reticulocyte count
1	RPL23A, GCST004611	0.6313	0.7737	RPL23A_chr17:28818106:T_A	0.0624	NA	RPL23A	0.0001651	8.117e-28	nicotine	Neuroblast	GCST004611	RPL23A_chr17:28818106:T_A	High light scatter reticulocyte count
1	PRDX2, GCST004611	0.5052	0.5329	PRDX2_chr19:12883901:A_G	0.3105	NA	PRDX2	0.0006386	2.702e-17	nicotine	Neuroblast	GCST004611	PRDX2_chr19:12883901:A_G	High light scatter reticulocyte count
1	NUDT14, GCST004611	0.9486	0.9972	NUDT14_chr14:105178084:G_A	0.2387	NA	NUDT14	2.369e-06	9.401e-09	nicotine	Neuron	GCST004611	NUDT14_chr14:105178084:G_A	High light scatter reticulocyte count
1	CNOT9, GCST004611	0.8839	0.9734	CNOT9_chr2:218469890:G_A	0.0756	NA	CNOT9	8.554e-06	6.583e-10	nicotine	Retinal neurons	GCST004611	CNOT9_chr2:218469890:G_A	High light scatter reticulocyte count
1	NUDT14, GCST004611	0.7184	0.7764	NUDT14_chr14:105180133:C_T	0.1169	NA	NUDT14	0.0001167	2.167e-08	nicotine	Retinal neurons	GCST004611	NUDT14_chr14:105180133:C_T	High light scatter reticulocyte count
1	CCDC196, GCST004611	0.5711	0.8277	CCDC196_chr14:66348836:A_T	0.3914	NA	CCDC196	1.527e-05	6.467e-06	nicotine	Retinal pigment cells	GCST004611	CCDC196_chr14:66348836:A_T	High light scatter reticulocyte count
1	ID3, GCST004611	0.4472	0.5254	ID3_chr1:23509302:A_G	0.8595	NA	ID3	1.383e-05	6.564e-05	nicotine	Squamous epithelial cells	GCST004611	ID3_chr1:23509302:A_G	High light scatter reticulocyte count
1	RPS10, GCST004611	0.865	0.9253	RPS10_chr6:34414160:A_G	0.3492	NA	RPS10	7.698e-05	5.888e-08	nicotine	Squamous epithelial cells	GCST004611	RPS10_chr6:34414160:A_G	High light scatter reticulocyte count
1	SF3A1, GCST004611	0.5281	0.5378	SF3A1_chr22:30274004:C_T	0.7495	NA	SF3A1	7.666e-05	3.062e-08	nicotine	Squamous epithelial cells	GCST004611	SF3A1_chr22:30274004:C_T	High light scatter reticulocyte count
1	ZFP90, GCST004611	0.4438	0.5878	ZFP90_chr16:68572178:A_G	0.0252	NA	ZFP90	0.0001089	6.332e-12	nicotine	Stromal cells	GCST004611	ZFP90_chr16:68572178:A_G	High light scatter reticulocyte count
1	PVR, GCST004611	0.6307	0.6403	PVR_chr19:44738916:G_A	0.9989	NA	PVR	0.0004297	1.57e-08	nicotine	Stromal cells	GCST004611	PVR_chr19:44738916:G_A	High light scatter reticulocyte count
1	HMGA1, GCST004611	0.5977	0.6843	HMGA1_chr6:34300060:G_T	0.9671	NA	HMGA1	2.694e-05	2.047e-06	nicotine	iPSCs	GCST004611	HMGA1_chr6:34300060:G_T	High light scatter reticulocyte count
1	ATP5MF, GCST004611	0.817	0.9026	ATP5MF_chr7:99468189:A_C	0.9913	NA	ATP5MF	5.283e-05	3.177e-06	nicotine	iPSCs	GCST004611	ATP5MF_chr7:99468189:A_C	High light scatter reticulocyte count
1	TRIM65, GCST004611	0.337	0.5112	TRIM65_chr17:75873833:A_G	0.363	NA	TRIM65	4.048e-06	0.0001114	nicotine	iPSCs	GCST004611	TRIM65_chr17:75873833:A_G	High light scatter reticulocyte count
1	IP6K2, GCST004612	0.8987	0.9497	IP6K2_chr3:48727521:A_G	1	NA	IP6K2	4.687e-05	2.225e-37	caffeine	Ciliated epithelial cells	GCST004612	IP6K2_chr3:48727521:A_G	High light scatter reticulocyte percentage of red cells
1	SOX6, GCST004612	0.6989	0.7588	SOX6_chr11:16713944:G_A	0.2664	NA	SOX6	5.598e-05	7.694e-14	caffeine	Ciliated epithelial cells	GCST004612	SOX6_chr11:16713944:G_A	High light scatter reticulocyte percentage of red cells
1	RFLNA, GCST004612	0.746	0.832	RFLNA_chr12:123946502:G_A	0.1479	NA	RFLNA	1.488e-05	4.18e-06	caffeine	Ciliated epithelial cells	GCST004612	RFLNA_chr12:123946502:G_A	High light scatter reticulocyte percentage of red cells
1	CKB, GCST004612	0.4645	0.5369	CKB_chr14:103525141:T_A	0.4026	NA	CKB	0.001366	1.308e-08	caffeine	Ciliated epithelial cells	GCST004612	CKB_chr14:103525141:T_A	High light scatter reticulocyte percentage of red cells
1	AC016747.1, GCST004612	0.777	0.9553	AC016747.1_chr2:61170643:A_C	0.265	NA	AC016747.1	2.792e-06	4.863e-07	caffeine	ENS glia	GCST004612	AC016747.1_chr2:61170643:A_C	High light scatter reticulocyte percentage of red cells
1	ZNF391, GCST004612	0.57	0.6502	ZNF391_chr6:27338739:C_T	0.9716	NA	ZNF391	0.000338	5.124e-16	caffeine	ENS glia	GCST004612	ZNF391_chr6:27338739:C_T	High light scatter reticulocyte percentage of red cells
1	AL356608.3, GCST004612	0.3841	0.5341	AL356608.3_chr10:102959621:A_G	0.0435	NA	AL356608.3	0.0002509	2.681e-41	caffeine	ENS glia	GCST004612	AL356608.3_chr10:102959621:A_G	High light scatter reticulocyte percentage of red cells
1	AS3MT, GCST004612	0.4949	0.6116	AS3MT_chr10:102959621:A_G	0.0823	NA	AS3MT	0.0005136	2.681e-41	caffeine	ENS glia	GCST004612	AS3MT_chr10:102959621:A_G	High light scatter reticulocyte percentage of red cells
1	MMP24OS, GCST004612	0.8663	0.934	MMP24OS_chr20:35274101:C_T	0.27	NA	MMP24OS	3.079e-07	7.424e-06	caffeine	ENS glia	GCST004612	MMP24OS_chr20:35274101:C_T	High light scatter reticulocyte percentage of red cells
1	EIF6, GCST004612	0.6079	0.7291	EIF6_chr20:35286348:A_G	0.4258	NA	EIF6	2.774e-06	2.371e-05	caffeine	ENS glia	GCST004612	EIF6_chr20:35286348:A_G	High light scatter reticulocyte percentage of red cells
1	NAALADL1, GCST004612	0.6602	0.6822	NAALADL1_chr11:64974713:T_C	0.9838	NA	NAALADL1	5.985e-05	4.976e-07	caffeine	Epicardial fat cells	GCST004612	NAALADL1_chr11:64974713:T_C	High light scatter reticulocyte percentage of red cells
1	AC015802.6, GCST004612	0.8865	0.9228	AC015802.6_chr17:76471014:T_C	0.9971	NA	AC015802.6	1.605e-05	1.609e-09	caffeine	Epicardial fat cells	GCST004612	AC015802.6_chr17:76471014:T_C	High light scatter reticulocyte percentage of red cells
1	SMARCC1, GCST004612	0.6998	0.8372	SMARCC1_chr3:47704695:T_C	0.04	NA	SMARCC1	0.0002811	2.115e-12	caffeine	Hepatoblasts	GCST004612	SMARCC1_chr3:47704695:T_C	High light scatter reticulocyte percentage of red cells
1	DENND3, GCST004612	0.9203	0.9249	DENND3_chr8:141216009:C_T	0.9952	NA	DENND3	6.126e-05	2.003e-10	caffeine	Hepatoblasts	GCST004612	DENND3_chr8:141216009:C_T	High light scatter reticulocyte percentage of red cells
1	CNOT9, GCST004612	0.8723	0.973	CNOT9_chr2:218469890:G_A	0.0749	NA	CNOT9	7.778e-06	7.192e-07	caffeine	Neuroblast	GCST004612	CNOT9_chr2:218469890:G_A	High light scatter reticulocyte percentage of red cells
1	HBS1L, GCST004612	0.4589	0.5561	HBS1L_chr6:135055094:C_T	0.2831	NA	HBS1L	5.199e-05	5.168e-24	caffeine	Neuroblast	GCST004612	HBS1L_chr6:135055094:C_T	High light scatter reticulocyte percentage of red cells
1	NUDT2, GCST004612	0.3097	0.5157	NUDT2_chr9:34366136:A_C	0.2422	NA	NUDT2	5.619e-06	4.681e-06	caffeine	Neuroblast	GCST004612	NUDT2_chr9:34366136:A_C	High light scatter reticulocyte percentage of red cells
1	AS3MT, GCST004612	0.788	0.9842	AS3MT_chr10:102959621:A_G	0.0823	NA	AS3MT	6.21e-06	2.681e-41	caffeine	Neuroblast	GCST004612	AS3MT_chr10:102959621:A_G	High light scatter reticulocyte percentage of red cells
1	BORCS7, GCST004612	0.3875	0.5023	BORCS7_chr10:102920221:C_T	0.0968	NA	BORCS7	0.002027	2.823e-41	caffeine	Neuroblast	GCST004612	BORCS7_chr10:102920221:C_T	High light scatter reticulocyte percentage of red cells
1	CDK11A, GCST004612	0.6007	0.6161	CDK11A_chr1:1758323:T_C	1	NA	CDK11A	2.963e-07	7.07e-05	caffeine	Neuron	GCST004612	CDK11A_chr1:1758323:T_C	High light scatter reticulocyte percentage of red cells
1	CNOT9, GCST004612	0.4728	0.6518	CNOT9_chr2:218469890:G_A	0.048	NA	CNOT9	2.829e-05	7.192e-07	caffeine	Neuron	GCST004612	CNOT9_chr2:218469890:G_A	High light scatter reticulocyte percentage of red cells
1	INA, GCST004612	0.4838	0.8109	INA_chr10:103184229:T_A	0.1431	NA	INA	0.0001439	6.047e-42	caffeine	Retinal pigment cells	GCST004612	INA_chr10:103184229:T_A	High light scatter reticulocyte percentage of red cells
1	MIR3936HG, GCST004612	0.8118	0.9257	MIR3936HG_chr5:132370257:T_C	0.1588	NA	MIR3936HG	2.623e-05	7.049e-09	caffeine	Squamous epithelial cells	GCST004612	MIR3936HG_chr5:132370257:T_C	High light scatter reticulocyte percentage of red cells
1	AL662884.3, GCST004612	0.8717	0.8775	AL662884.3_chr6:32242084:C_T	0.9996	NA	AL662884.3	0.0001431	1.237e-24	caffeine	Squamous epithelial cells	GCST004612	AL662884.3_chr6:32242084:C_T	High light scatter reticulocyte percentage of red cells
1	AC020913.1, GCST004612	0.9791	0.9971	AC020913.1_chr19:17140807:T_G	0.4089	NA	AC020913.1	2.56e-06	1.498e-09	caffeine	Squamous epithelial cells	GCST004612	AC020913.1_chr19:17140807:T_G	High light scatter reticulocyte percentage of red cells
1	RPS10, GCST004612	0.6409	0.7027	RPS10_chr6:34347314:C_A	0.0939	NA	RPS10	0.0001284	3.038e-07	caffeine	Stromal cells	GCST004612	RPS10_chr6:34347314:C_A	High light scatter reticulocyte percentage of red cells
1	AS3MT, GCST004612	0.387	0.5201	AS3MT_chr10:102959621:A_G	0.0823	NA	AS3MT	0.000554	2.681e-41	caffeine	Stromal cells	GCST004612	AS3MT_chr10:102959621:A_G	High light scatter reticulocyte percentage of red cells
1	SOX6, GCST004612	0.8894	0.9317	SOX6_chr11:16724096:C_T	0.5282	NA	SOX6	4.356e-05	4.175e-14	caffeine	Stromal cells	GCST004612	SOX6_chr11:16724096:C_T	High light scatter reticulocyte percentage of red cells
1	HERC1, GCST004612	0.6114	0.7034	HERC1_chr15:63778682:C_T	0.0664	NA	HERC1	0.0001928	2.13e-10	caffeine	Vascular endothelial cells	GCST004612	HERC1_chr15:63778682:C_T	High light scatter reticulocyte percentage of red cells
1	GPR137, GCST004612	0.9547	0.9805	GPR137_chr11:64198476:C_T	0.2229	NA	GPR137	4.366e-05	3.926e-15	control	Ciliated epithelial cells	GCST004612	GPR137_chr11:64198476:C_T	High light scatter reticulocyte percentage of red cells
1	AC016747.1, GCST004612	0.5544	0.9476	AC016747.1_chr2:61178660:G_T	0.3345	NA	AC016747.1	1.391e-08	3.088e-06	control	ENS glia	GCST004612	AC016747.1_chr2:61178660:G_T	High light scatter reticulocyte percentage of red cells
1	C2orf74, GCST004612	0.4221	0.6284	C2orf74_chr2:61163610:T_A	0.1382	NA	C2orf74	3.597e-06	1.085e-06	control	ENS glia	GCST004612	C2orf74_chr2:61163610:T_A	High light scatter reticulocyte percentage of red cells
1	PDE5A, GCST004612	0.4588	0.516	PDE5A_chr4:119579550:A_G	0.8986	NA	PDE5A	6.868e-05	2.371e-06	control	ENS glia	GCST004612	PDE5A_chr4:119579550:A_G	High light scatter reticulocyte percentage of red cells
1	RPS10, GCST004612	0.789	0.9489	RPS10_chr6:34430071:C_T	0.259	NA	RPS10	1.738e-05	9.748e-07	control	ENS glia	GCST004612	RPS10_chr6:34430071:C_T	High light scatter reticulocyte percentage of red cells
1	NUDT2, GCST004612	0.5223	0.9481	NUDT2_chr9:34306573:T_C	0.3808	NA	NUDT2	1.146e-08	5.819e-06	control	ENS glia	GCST004612	NUDT2_chr9:34306573:T_C	High light scatter reticulocyte percentage of red cells
1	TMEM9B-AS1, GCST004612	0.896	0.9998	TMEM9B-AS1_chr11:8975571:A_G	0.2118	NA	TMEM9B-AS1	1.241e-08	6.204e-09	control	ENS glia	GCST004612	TMEM9B-AS1_chr11:8975571:A_G	High light scatter reticulocyte percentage of red cells
1	MMP24OS, GCST004612	0.6905	0.7155	MMP24OS_chr20:35269908:A_C	0.4837	NA	MMP24OS	5.04e-05	1.082e-06	control	ENS glia	GCST004612	MMP24OS_chr20:35269908:A_C	High light scatter reticulocyte percentage of red cells
1	DPP7, GCST004612	0.6534	0.6762	DPP7_chr9:137212884:G_T	0.8678	NA	DPP7	0.0001414	8.739e-07	control	Epicardial fat cells	GCST004612	DPP7_chr9:137212884:G_T	High light scatter reticulocyte percentage of red cells
1	CNOT9, GCST004612	0.4806	0.8833	CNOT9_chr2:218487849:C_T	0.0286	NA	CNOT9	1.244e-09	9.679e-06	control	Neuroblast	GCST004612	CNOT9_chr2:218487849:C_T	High light scatter reticulocyte percentage of red cells
1	ANKRA2, GCST004612	0.7533	0.8886	ANKRA2_chr5:73561786:C_T	0.1736	NA	ANKRA2	7.249e-06	4.372e-06	control	Neuroblast	GCST004612	ANKRA2_chr5:73561786:C_T	High light scatter reticulocyte percentage of red cells
1	AL354740.1, GCST004612	0.6035	0.8028	AL354740.1_chr6:34302891:C_T	0.5495	NA	AL354740.1	3.893e-05	1.051e-07	control	Neuroblast	GCST004612	AL354740.1_chr6:34302891:C_T	High light scatter reticulocyte percentage of red cells
1	RPS10, GCST004612	0.7564	0.9015	RPS10_chr6:34430071:C_T	0.21	NA	RPS10	4.548e-05	9.748e-07	control	Neuroblast	GCST004612	RPS10_chr6:34430071:C_T	High light scatter reticulocyte percentage of red cells
1	NUDT2, GCST004612	0.3138	0.5256	NUDT2_chr9:34306573:T_C	0.1133	NA	NUDT2	1.039e-05	5.819e-06	control	Neuroblast	GCST004612	NUDT2_chr9:34306573:T_C	High light scatter reticulocyte percentage of red cells
1	AS3MT, GCST004612	0.5873	0.7146	AS3MT_chr10:102959621:A_G	0.0823	NA	AS3MT	3.345e-05	2.681e-41	control	Neuroblast	GCST004612	AS3MT_chr10:102959621:A_G	High light scatter reticulocyte percentage of red cells
1	RFLNA, GCST004612	0.7229	0.7995	RFLNA_chr12:123962792:T_G	0.1398	NA	RFLNA	1.995e-05	3.492e-06	control	Neuroblast	GCST004612	RFLNA_chr12:123962792:T_G	High light scatter reticulocyte percentage of red cells
1	MMP24OS, GCST004612	0.7322	0.8523	MMP24OS_chr20:35279445:A_T	0.1426	NA	MMP24OS	2.226e-06	1.428e-05	control	Neuroblast	GCST004612	MMP24OS_chr20:35279445:A_T	High light scatter reticulocyte percentage of red cells
1	CNOT9, GCST004612	0.4806	0.8833	CNOT9_chr2:218487849:C_T	0.0286	NA	CNOT9	3.219e-08	9.679e-06	control	Neuron	GCST004612	CNOT9_chr2:218487849:C_T	High light scatter reticulocyte percentage of red cells
1	TET1, GCST004612	0.9141	0.9288	TET1_chr10:68623696:A_G	0.9356	NA	TET1	1.408e-06	2.343e-06	control	Neuron	GCST004612	TET1_chr10:68623696:A_G	High light scatter reticulocyte percentage of red cells
1	TMEM9B-AS1, GCST004612	0.2787	0.5051	TMEM9B-AS1_chr11:8975571:A_G	0.1135	NA	TMEM9B-AS1	0.0001901	6.204e-09	control	Neuron	GCST004612	TMEM9B-AS1_chr11:8975571:A_G	High light scatter reticulocyte percentage of red cells
1	ARL15, GCST004612	0.5018	0.5507	ARL15_chr5:54307276:G_C	0.2976	NA	ARL15	3.529e-05	9.541e-11	control	Retinal neurons	GCST004612	ARL15_chr5:54307276:G_C	High light scatter reticulocyte percentage of red cells
1	TSBP1-AS1, GCST004612	0.4567	0.5142	TSBP1-AS1_chr6:32242084:C_T	0.9984	NA	TSBP1-AS1	0.0001872	1.237e-24	control	Retinal pigment cells	GCST004612	TSBP1-AS1_chr6:32242084:C_T	High light scatter reticulocyte percentage of red cells
1	ASB16, GCST004612	0.5114	0.5694	ASB16_chr17:44246689:G_C	0.3574	NA	ASB16	1.929e-06	1.355e-07	control	Retinal pigment cells	GCST004612	ASB16_chr17:44246689:G_C	High light scatter reticulocyte percentage of red cells
1	USE1, GCST004612	0.6836	0.9802	USE1_chr19:17203674:G_A	0.9949	NA	USE1	2.487e-07	2.397e-08	control	Retinal pigment cells	GCST004612	USE1_chr19:17203674:G_A	High light scatter reticulocyte percentage of red cells
1	C5orf34, GCST004612	0.815	0.9761	C5orf34_chr5:43543455:C_T	0.1896	NA	C5orf34	9.979e-06	3.48e-08	control	iPSCs	GCST004612	C5orf34_chr5:43543455:C_T	High light scatter reticulocyte percentage of red cells
1	ATP5F1B, GCST004612	0.6727	0.77	ATP5F1B_chr12:56627222:T_C	0.4145	NA	ATP5F1B	3.133e-05	4.884e-09	control	iPSCs	GCST004612	ATP5F1B_chr12:56627222:T_C	High light scatter reticulocyte percentage of red cells
1	USE1, GCST004612	0.4565	0.5169	USE1_chr19:17215758:A_T	0.9796	NA	USE1	2.529e-06	1.136e-08	control	iPSCs	GCST004612	USE1_chr19:17215758:A_T	High light scatter reticulocyte percentage of red cells
1	AS3MT, GCST004612	0.4244	0.5424	AS3MT_chr10:102959621:A_G	0.0823	NA	AS3MT	0.0002043	2.681e-41	etoh	Ciliated epithelial cells	GCST004612	AS3MT_chr10:102959621:A_G	High light scatter reticulocyte percentage of red cells
1	CNOT9, GCST004612	0.3386	0.6035	CNOT9_chr2:218629915:T_C	0.0255	NA	CNOT9	7.737e-07	1.687e-05	etoh	ENS glia	GCST004612	CNOT9_chr2:218629915:T_C	High light scatter reticulocyte percentage of red cells
1	AC016747.1, GCST004612	0.6644	0.9211	AC016747.1_chr2:61170643:A_C	0.1513	NA	AC016747.1	7.234e-06	4.863e-07	etoh	ENS glia	GCST004612	AC016747.1_chr2:61170643:A_C	High light scatter reticulocyte percentage of red cells
1	NUDT2, GCST004612	0.5423	0.9518	NUDT2_chr9:34275511:C_G	0.188	NA	NUDT2	2.335e-10	5.073e-06	etoh	ENS glia	GCST004612	NUDT2_chr9:34275511:C_G	High light scatter reticulocyte percentage of red cells
1	NARF, GCST004612	0.8845	0.9227	NARF_chr17:82531447:T_G	0.1506	NA	NARF	0.0001562	1.719e-07	etoh	ENS glia	GCST004612	NARF_chr17:82531447:T_G	High light scatter reticulocyte percentage of red cells
1	DNAJC27, GCST004612	0.5002	0.5106	DNAJC27_chr2:24972708:T_C	0.323	NA	DNAJC27	0.0002541	1.619e-12	etoh	Epicardial fat cells	GCST004612	DNAJC27_chr2:24972708:T_C	High light scatter reticulocyte percentage of red cells
1	CD72, GCST004612	0.5104	0.5215	CD72_chr9:35690533:T_A	0.3139	NA	CD72	9.07e-05	2.137e-06	etoh	Epicardial fat cells	GCST004612	CD72_chr9:35690533:T_A	High light scatter reticulocyte percentage of red cells
1	SUFU, GCST004612	0.9953	1	SUFU_chr10:102555124:C_T	0.6708	NA	SUFU	8.92e-06	7.439e-10	etoh	Epicardial fat cells	GCST004612	SUFU_chr10:102555124:C_T	High light scatter reticulocyte percentage of red cells
1	STIP1, GCST004612	0.5896	0.6283	STIP1_chr11:64198476:C_T	0.2606	NA	STIP1	0.0008013	3.926e-15	etoh	Epicardial fat cells	GCST004612	STIP1_chr11:64198476:C_T	High light scatter reticulocyte percentage of red cells
1	SNX32, GCST004612	0.8163	0.8307	SNX32_chr11:65793898:G_A	0.9474	NA	SNX32	0.000199	8.293e-09	etoh	Epicardial fat cells	GCST004612	SNX32_chr11:65793898:G_A	High light scatter reticulocyte percentage of red cells
1	GRN, GCST004612	0.7336	0.7543	GRN_chr17:44246689:G_C	0.9379	NA	GRN	0.0003562	1.355e-07	etoh	Epicardial fat cells	GCST004612	GRN_chr17:44246689:G_C	High light scatter reticulocyte percentage of red cells
1	BAG6, GCST004612	0.3032	0.5001	BAG6_chr6:31607296:C_T	0.6476	NA	BAG6	0.000371	1.574e-23	etoh	Intestinal epithelial cells	GCST004612	BAG6_chr6:31607296:C_T	High light scatter reticulocyte percentage of red cells
1	ATP5MF, GCST004612	0.8453	0.9281	ATP5MF_chr7:99379444:A_G	0.2587	NA	ATP5MF	1.062e-05	1.3e-05	etoh	Myeloid cells	GCST004612	ATP5MF_chr7:99379444:A_G	High light scatter reticulocyte percentage of red cells
1	COMMD7, GCST004612	0.4662	0.584	COMMD7_chr20:32736328:C_T	0.1398	NA	COMMD7	4.138e-06	5.465e-05	etoh	Myeloid cells	GCST004612	COMMD7_chr20:32736328:C_T	High light scatter reticulocyte percentage of red cells
1	CNOT9, GCST004612	0.4444	0.8145	CNOT9_chr2:218487849:C_T	0.0283	NA	CNOT9	3.063e-07	9.679e-06	etoh	Neuroblast	GCST004612	CNOT9_chr2:218487849:C_T	High light scatter reticulocyte percentage of red cells
1	AL590062.1, GCST004612	0.5248	0.9949	AL590062.1_chr6:26997799:C_T	0.1966	NA	AL590062.1	7.441e-07	2.259e-07	etoh	Neuroblast	GCST004612	AL590062.1_chr6:26997799:C_T	High light scatter reticulocyte percentage of red cells
1	AC069281.1, GCST004612	0.6902	0.6937	AC069281.1_chr7:100609146:T_C	0.9979	NA	AC069281.1	3.172e-05	3.994e-10	etoh	Neuroblast	GCST004612	AC069281.1_chr7:100609146:T_C	High light scatter reticulocyte percentage of red cells
1	NUDT2, GCST004612	0.5623	0.9552	NUDT2_chr9:34281392:A_G	0.389	NA	NUDT2	4.04e-08	4.915e-06	etoh	Neuroblast	GCST004612	NUDT2_chr9:34281392:A_G	High light scatter reticulocyte percentage of red cells
1	AS3MT, GCST004612	0.5998	0.8085	AS3MT_chr10:102959621:A_G	0.0823	NA	AS3MT	0.0001313	2.681e-41	etoh	Neuroblast	GCST004612	AS3MT_chr10:102959621:A_G	High light scatter reticulocyte percentage of red cells
1	RFLNA, GCST004612	0.7906	0.9181	RFLNA_chr12:123946502:G_A	0.1888	NA	RFLNA	1.369e-05	4.18e-06	etoh	Neuroblast	GCST004612	RFLNA_chr12:123946502:G_A	High light scatter reticulocyte percentage of red cells
1	MMP24OS, GCST004612	0.6229	0.7259	MMP24OS_chr20:35281364:T_C	0.1707	NA	MMP24OS	5.011e-06	2.016e-05	etoh	Neuroblast	GCST004612	MMP24OS_chr20:35281364:T_C	High light scatter reticulocyte percentage of red cells
1	TMEM9B-AS1, GCST004612	0.8216	0.9337	TMEM9B-AS1_chr11:8975571:A_G	0.2109	NA	TMEM9B-AS1	1.333e-05	6.204e-09	etoh	Neuron	GCST004612	TMEM9B-AS1_chr11:8975571:A_G	High light scatter reticulocyte percentage of red cells
1	CCDC157, GCST004612	0.855	0.8605	CCDC157_chr22:30271288:T_C	0.7029	NA	CCDC157	0.0001379	3.985e-08	etoh	Neuron	GCST004612	CCDC157_chr22:30271288:T_C	High light scatter reticulocyte percentage of red cells
1	MUS81, GCST004612	0.8817	0.8937	MUS81_chr11:65793314:G_A	0.7597	NA	MUS81	1.343e-05	5.397e-09	etoh	Retinal neurons	GCST004612	MUS81_chr11:65793314:G_A	High light scatter reticulocyte percentage of red cells
1	NDUFAF3, GCST004612	0.5606	0.9197	NDUFAF3_chr3:49003029:A_G	0.9629	NA	NDUFAF3	4.802e-05	7.216e-15	etoh	Squamous epithelial cells	GCST004612	NDUFAF3_chr3:49003029:A_G	High light scatter reticulocyte percentage of red cells
1	NUDT2, GCST004612	0.4829	0.8261	NUDT2_chr9:34281392:A_G	0.1444	NA	NUDT2	2.316e-06	4.915e-06	etoh	Squamous epithelial cells	GCST004612	NUDT2_chr9:34281392:A_G	High light scatter reticulocyte percentage of red cells
1	RPS10, GCST004612	0.5325	0.5975	RPS10_chr6:34414160:A_G	0.1025	NA	RPS10	0.0003503	2.208e-07	etoh	Stromal cells	GCST004612	RPS10_chr6:34414160:A_G	High light scatter reticulocyte percentage of red cells
1	NUDT2, GCST004612	0.5321	0.919	NUDT2_chr9:34275511:C_G	0.1813	NA	NUDT2	9.008e-07	5.073e-06	etoh	Stromal cells	GCST004612	NUDT2_chr9:34275511:C_G	High light scatter reticulocyte percentage of red cells
1	TMEM9B-AS1, GCST004612	0.3121	0.5079	TMEM9B-AS1_chr11:8975571:A_G	0.0737	NA	TMEM9B-AS1	0.0001674	6.204e-09	etoh	Stromal cells	GCST004612	TMEM9B-AS1_chr11:8975571:A_G	High light scatter reticulocyte percentage of red cells
1	U2SURP, GCST004612	0.6672	0.9853	U2SURP_chr3:142979906:T_C	0.9999	NA	U2SURP	1.783e-06	1.372e-06	etoh	Vascular endothelial cells	GCST004612	U2SURP_chr3:142979906:T_C	High light scatter reticulocyte percentage of red cells
1	NATD1, GCST004612	0.7745	0.8044	NATD1_chr17:21253548:C_T	0.5834	NA	NATD1	4.756e-05	2.175e-06	etoh	Vascular endothelial cells	GCST004612	NATD1_chr17:21253548:C_T	High light scatter reticulocyte percentage of red cells
1	USP37, GCST004612	0.567	0.7139	USP37_chr2:218489846:T_C	0.0736	NA	USP37	9.127e-05	1.114e-05	etoh	iPSCs	GCST004612	USP37_chr2:218489846:T_C	High light scatter reticulocyte percentage of red cells
1	PFKFB4, GCST004612	0.5196	0.5345	PFKFB4_chr3:48470796:G_A	0.8772	NA	PFKFB4	0.0007495	1.399e-19	etoh	iPSCs	GCST004612	PFKFB4_chr3:48470796:G_A	High light scatter reticulocyte percentage of red cells
1	NUDT2, GCST004612	0.5273	0.9491	NUDT2_chr9:34306573:T_C	0.3694	NA	NUDT2	1.025e-08	5.819e-06	etoh	iPSCs	GCST004612	NUDT2_chr9:34306573:T_C	High light scatter reticulocyte percentage of red cells
1	NUDT14, GCST004612	0.737	0.8417	NUDT14_chr14:105172704:G_A	0.7899	NA	NUDT14	5.394e-06	4.026e-08	etoh	iPSCs	GCST004612	NUDT14_chr14:105172704:G_A	High light scatter reticulocyte percentage of red cells
1	LRRC37A2, GCST004612	0.5193	0.5416	LRRC37A2_chr17:46534973:C_T	0.3292	NA	LRRC37A2	0.0005399	2.211e-07	etoh	iPSCs	GCST004612	LRRC37A2_chr17:46534973:C_T	High light scatter reticulocyte percentage of red cells
1	EIF6, GCST004612	0.5941	0.705	EIF6_chr20:35286348:A_G	0.2959	NA	EIF6	9.389e-06	2.371e-05	etoh	iPSCs	GCST004612	EIF6_chr20:35286348:A_G	High light scatter reticulocyte percentage of red cells
1	NUDT2, GCST004612	0.3191	0.5524	NUDT2_chr9:34275511:C_G	0.1448	NA	NUDT2	9.29e-06	5.073e-06	nicotine	Ciliated epithelial cells	GCST004612	NUDT2_chr9:34275511:C_G	High light scatter reticulocyte percentage of red cells
1	AL391121.1, GCST004612	0.8141	0.8184	AL391121.1_chr10:102728114:T_C	0.9884	NA	AL391121.1	6.5e-05	4.711e-24	nicotine	Ciliated epithelial cells	GCST004612	AL391121.1_chr10:102728114:T_C	High light scatter reticulocyte percentage of red cells
1	DPEP1, GCST004612	0.342	0.5148	DPEP1_chr16:89631670:A_G	0.3128	NA	DPEP1	3.851e-05	5.18e-06	nicotine	Ciliated epithelial cells	GCST004612	DPEP1_chr16:89631670:A_G	High light scatter reticulocyte percentage of red cells
1	CNOT9, GCST004612	0.4758	0.875	CNOT9_chr2:218487849:C_T	0.0281	NA	CNOT9	1.581e-06	9.679e-06	nicotine	ENS glia	GCST004612	CNOT9_chr2:218487849:C_T	High light scatter reticulocyte percentage of red cells
1	GARS-DT, GCST004612	0.5675	0.7562	GARS-DT_chr7:30679798:C_G	0.1335	NA	GARS-DT	2.598e-07	2.038e-05	nicotine	ENS glia	GCST004612	GARS-DT_chr7:30679798:C_G	High light scatter reticulocyte percentage of red cells
1	NUDT2, GCST004612	0.5449	0.9469	NUDT2_chr9:34306573:T_C	0.3159	NA	NUDT2	1.663e-07	5.819e-06	nicotine	ENS glia	GCST004612	NUDT2_chr9:34306573:T_C	High light scatter reticulocyte percentage of red cells
1	TMEM9B-AS1, GCST004612	0.8327	0.9997	TMEM9B-AS1_chr11:8975571:A_G	0.2119	NA	TMEM9B-AS1	5.997e-09	6.204e-09	nicotine	ENS glia	GCST004612	TMEM9B-AS1_chr11:8975571:A_G	High light scatter reticulocyte percentage of red cells
1	TMEM116, GCST004612	0.8461	0.9598	TMEM116_chr12:112004628:A_G	0.0653	NA	TMEM116	2.479e-06	3.332e-42	nicotine	ENS glia	GCST004612	TMEM116_chr12:112004628:A_G	High light scatter reticulocyte percentage of red cells
1	MRPL42, GCST004612	0.4592	0.5	MRPL42_chr12:93465994:T_C	0.9868	NA	MRPL42	7.177e-05	2.446e-06	nicotine	ENS glia	GCST004612	MRPL42_chr12:93465994:T_C	High light scatter reticulocyte percentage of red cells
1	MMP24OS, GCST004612	0.7568	0.8439	MMP24OS_chr20:35274101:C_T	0.1573	NA	MMP24OS	1.67e-06	7.424e-06	nicotine	ENS glia	GCST004612	MMP24OS_chr20:35274101:C_T	High light scatter reticulocyte percentage of red cells
1	DNMT3B, GCST004612	0.4886	0.5797	DNMT3B_chr20:32740620:T_A	0.1807	NA	DNMT3B	7.606e-05	1.408e-05	nicotine	ENS glia	GCST004612	DNMT3B_chr20:32740620:T_A	High light scatter reticulocyte percentage of red cells
1	DDX27, GCST004612	0.5306	0.6294	DDX27_chr20:49225123:G_T	0.039	NA	DDX27	0.0001711	9.403e-06	nicotine	ENS glia	GCST004612	DDX27_chr20:49225123:G_T	High light scatter reticulocyte percentage of red cells
1	UBE2L3, GCST004612	0.4917	0.701	UBE2L3_chr22:21627960:T_C	0.5135	NA	UBE2L3	2.33e-05	6.164e-15	nicotine	ENS glia	GCST004612	UBE2L3_chr22:21627960:T_C	High light scatter reticulocyte percentage of red cells
1	COBLL1, GCST004612	0.8557	0.8858	COBLL1_chr2:164800277:G_C	0.5707	NA	COBLL1	0.0001528	1.74e-08	nicotine	Epicardial fat cells	GCST004612	COBLL1_chr2:164800277:G_C	High light scatter reticulocyte percentage of red cells
1	RPL29, GCST004612	0.6101	0.6402	RPL29_chr3:51901703:A_G	0.4423	NA	RPL29	0.0001221	1.582e-10	nicotine	Epicardial fat cells	GCST004612	RPL29_chr3:51901703:A_G	High light scatter reticulocyte percentage of red cells
1	CD34, GCST004612	0.739	0.7694	CD34_chr1:207819994:G_C	0.4933	NA	CD34	0.0001046	2.909e-06	nicotine	Hepatoblasts	GCST004612	CD34_chr1:207819994:G_C	High light scatter reticulocyte percentage of red cells
1	FLNB, GCST004612	0.5086	0.534	FLNB_chr3:58051208:T_C	0.3392	NA	FLNB	0.001418	8.676e-19	nicotine	Hepatoblasts	GCST004612	FLNB_chr3:58051208:T_C	High light scatter reticulocyte percentage of red cells
1	ABHD14B, GCST004612	0.964	0.9686	ABHD14B_chr3:51886049:T_A	0.7617	NA	ABHD14B	0.0002901	3.2e-17	nicotine	Intestinal epithelial cells	GCST004612	ABHD14B_chr3:51886049:T_A	High light scatter reticulocyte percentage of red cells
1	PIK3IP1-AS1, GCST004612	0.6229	0.746	PIK3IP1-AS1_chr22:31323430:G_T	0.2271	NA	PIK3IP1-AS1	8.744e-05	3.022e-05	nicotine	Intestinal epithelial cells	GCST004612	PIK3IP1-AS1_chr22:31323430:G_T	High light scatter reticulocyte percentage of red cells
1	CNOT9, GCST004612	0.4804	0.8832	CNOT9_chr2:218487849:C_T	0.0285	NA	CNOT9	6.762e-11	9.679e-06	nicotine	Neuroblast	GCST004612	CNOT9_chr2:218487849:C_T	High light scatter reticulocyte percentage of red cells
1	C2orf74, GCST004612	0.3625	0.5198	C2orf74_chr2:61163610:T_A	0.1034	NA	C2orf74	2.235e-05	1.085e-06	nicotine	Neuroblast	GCST004612	C2orf74_chr2:61163610:T_A	High light scatter reticulocyte percentage of red cells
1	HLA-DQB1, GCST004612	0.6718	0.9322	HLA-DQB1_chr6:32628129:T_C	0.1917	NA	HLA-DQB1	1.705e-06	2.303e-19	nicotine	Neuroblast	GCST004612	HLA-DQB1_chr6:32628129:T_C	High light scatter reticulocyte percentage of red cells
1	NUDT2, GCST004612	0.5363	0.9502	NUDT2_chr9:34306573:T_C	0.3444	NA	NUDT2	3.2e-08	5.819e-06	nicotine	Neuroblast	GCST004612	NUDT2_chr9:34306573:T_C	High light scatter reticulocyte percentage of red cells
1	AS3MT, GCST004612	0.8455	1	AS3MT_chr10:102959621:A_G	0.0823	NA	AS3MT	1.57e-09	2.681e-41	nicotine	Neuroblast	GCST004612	AS3MT_chr10:102959621:A_G	High light scatter reticulocyte percentage of red cells
1	LINC01089, GCST004612	0.7043	0.7974	LINC01089_chr12:121791942:C_T	0.4005	NA	LINC01089	2.527e-06	2.931e-05	nicotine	Neuroblast	GCST004612	LINC01089_chr12:121791942:C_T	High light scatter reticulocyte percentage of red cells
1	NUDT14, GCST004612	0.7919	0.8457	NUDT14_chr14:105177814:T_C	0.095	NA	NUDT14	8.257e-05	3.371e-08	nicotine	Neuroblast	GCST004612	NUDT14_chr14:105177814:T_C	High light scatter reticulocyte percentage of red cells
1	RPL23A, GCST004612	0.6263	0.7703	RPL23A_chr17:28818106:T_A	0.06	NA	RPL23A	0.0001651	1.555e-23	nicotine	Neuroblast	GCST004612	RPL23A_chr17:28818106:T_A	High light scatter reticulocyte percentage of red cells
1	PRDX2, GCST004612	0.4929	0.5213	PRDX2_chr19:12883901:A_G	0.3184	NA	PRDX2	0.0006386	4.038e-22	nicotine	Neuroblast	GCST004612	PRDX2_chr19:12883901:A_G	High light scatter reticulocyte percentage of red cells
1	NUDT14, GCST004612	0.9501	0.9972	NUDT14_chr14:105178084:G_A	0.2312	NA	NUDT14	2.369e-06	1.224e-08	nicotine	Neuron	GCST004612	NUDT14_chr14:105178084:G_A	High light scatter reticulocyte percentage of red cells
1	CNOT9, GCST004612	0.8443	0.9478	CNOT9_chr2:218469890:G_A	0.0746	NA	CNOT9	8.554e-06	7.192e-07	nicotine	Retinal neurons	GCST004612	CNOT9_chr2:218469890:G_A	High light scatter reticulocyte percentage of red cells
1	NUDT14, GCST004612	0.7246	0.7814	NUDT14_chr14:105180133:C_T	0.1161	NA	NUDT14	0.0001167	2.752e-08	nicotine	Retinal neurons	GCST004612	NUDT14_chr14:105180133:C_T	High light scatter reticulocyte percentage of red cells
1	CCDC196, GCST004612	0.6458	0.9065	CCDC196_chr14:66348836:A_T	0.3931	NA	CCDC196	1.527e-05	2.943e-06	nicotine	Retinal pigment cells	GCST004612	CCDC196_chr14:66348836:A_T	High light scatter reticulocyte percentage of red cells
1	RPS10, GCST004612	0.8051	0.8899	RPS10_chr6:34414160:A_G	0.2194	NA	RPS10	7.698e-05	2.208e-07	nicotine	Squamous epithelial cells	GCST004612	RPS10_chr6:34414160:A_G	High light scatter reticulocyte percentage of red cells
1	SF3A1, GCST004612	0.4963	0.5068	SF3A1_chr22:30274004:C_T	0.4773	NA	SF3A1	7.666e-05	4.535e-08	nicotine	Squamous epithelial cells	GCST004612	SF3A1_chr22:30274004:C_T	High light scatter reticulocyte percentage of red cells
1	ZFP90, GCST004612	0.4473	0.5908	ZFP90_chr16:68574608:T_C	0.0438	NA	ZFP90	0.0001089	2.341e-13	nicotine	Stromal cells	GCST004612	ZFP90_chr16:68574608:T_C	High light scatter reticulocyte percentage of red cells
1	PVR, GCST004612	0.6398	0.6491	PVR_chr19:44738916:G_A	0.9992	NA	PVR	0.0004297	7.509e-09	nicotine	Stromal cells	GCST004612	PVR_chr19:44738916:G_A	High light scatter reticulocyte percentage of red cells
1	HMGA1, GCST004612	0.6562	0.7313	HMGA1_chr6:34300060:G_T	0.9734	NA	HMGA1	2.694e-05	1.801e-06	nicotine	iPSCs	GCST004612	HMGA1_chr6:34300060:G_T	High light scatter reticulocyte percentage of red cells
1	ATP5MF, GCST004612	0.7416	0.8279	ATP5MF_chr7:99468189:A_C	0.9908	NA	ATP5MF	5.283e-05	2.007e-05	nicotine	iPSCs	GCST004612	ATP5MF_chr7:99468189:A_C	High light scatter reticulocyte percentage of red cells
1	AC002310.1, GCST004613	0.5672	0.6189	AC002310.1_chr16:30495944:T_G	0.6301	NA	AC002310.1	2.66e-05	1.717e-07	caffeine	Ciliated epithelial cells	GCST004613	AC002310.1_chr16:30495944:T_G	Sum neutrophil eosinophil counts
1	AC016747.1, GCST004613	0.6706	0.8051	AC016747.1_chr2:61233414:C_G	0.3551	NA	AC016747.1	2.399e-06	4.833e-06	caffeine	ENS glia	GCST004613	AC016747.1_chr2:61233414:C_G	Sum neutrophil eosinophil counts
1	PPIA, GCST004613	0.9876	0.9999	PPIA_chr7:44768492:T_G	0.9924	NA	PPIA	8.789e-08	1.008e-08	caffeine	ENS glia	GCST004613	PPIA_chr7:44768492:T_G	Sum neutrophil eosinophil counts
1	KDELR2, GCST004613	0.5277	0.5929	KDELR2_chr7:6458426:T_C	0.5531	NA	KDELR2	1.312e-05	1.132e-05	caffeine	ENS glia	GCST004613	KDELR2_chr7:6458426:T_C	Sum neutrophil eosinophil counts
1	MIR100HG, GCST004613	0.7562	0.8707	MIR100HG_chr11:122628050:C_T	0.0919	NA	MIR100HG	8.331e-05	9.164e-06	caffeine	ENS glia	GCST004613	MIR100HG_chr11:122628050:C_T	Sum neutrophil eosinophil counts
1	CERS5, GCST004613	0.8617	0.9625	CERS5_chr12:50208951:G_A	0.0526	NA	CERS5	5.621e-05	1.723e-07	caffeine	ENS glia	GCST004613	CERS5_chr12:50208951:G_A	Sum neutrophil eosinophil counts
1	EIF5A, GCST004613	0.9778	0.9979	EIF5A_chr17:7330793:C_G	0.9973	NA	EIF5A	8.001e-07	7.018e-08	caffeine	ENS glia	GCST004613	EIF5A_chr17:7330793:C_G	Sum neutrophil eosinophil counts
1	MXRA7, GCST004613	0.4676	0.7418	MXRA7_chr17:76702409:G_A	0.5225	NA	MXRA7	8.733e-06	1.761e-06	caffeine	ENS glia	GCST004613	MXRA7_chr17:76702409:G_A	Sum neutrophil eosinophil counts
1	SCAP, GCST004613	0.4966	0.5954	SCAP_chr3:47474067:G_A	0.1537	NA	SCAP	6.301e-06	8.882e-08	caffeine	Hepatoblasts	GCST004613	SCAP_chr3:47474067:G_A	Sum neutrophil eosinophil counts
1	THAP9-AS1, GCST004613	0.6488	0.8376	THAP9-AS1_chr4:82991444:A_C	0.5342	NA	THAP9-AS1	2.151e-06	1.371e-05	caffeine	Hepatoblasts	GCST004613	THAP9-AS1_chr4:82991444:A_C	Sum neutrophil eosinophil counts
1	FAM160A1, GCST004613	0.7606	0.9149	FAM160A1_chr4:151496228:A_G	0.0186	NA	FAM160A1	0.0001074	3.019e-07	caffeine	Hepatoblasts	GCST004613	FAM160A1_chr4:151496228:A_G	Sum neutrophil eosinophil counts
1	PCDHA9, GCST004613	0.6704	0.7293	PCDHA9_chr5:140917447:A_T	0.1459	NA	PCDHA9	1.63e-06	2.546e-05	caffeine	Hepatoblasts	GCST004613	PCDHA9_chr5:140917447:A_T	Sum neutrophil eosinophil counts
1	FAM160A1, GCST004613	0.8342	0.9959	FAM160A1_chr4:151432262:G_A	0.3277	NA	FAM160A1	1.963e-05	3.186e-07	caffeine	Intestinal epithelial cells	GCST004613	FAM160A1_chr4:151432262:G_A	Sum neutrophil eosinophil counts
1	SLC22A5, GCST004613	0.7068	0.7244	SLC22A5_chr5:132371737:G_A	0.417	NA	SLC22A5	3.664e-05	4.703e-22	caffeine	Neuroblast	GCST004613	SLC22A5_chr5:132371737:G_A	Sum neutrophil eosinophil counts
1	ABCF1, GCST004613	0.4092	0.7637	ABCF1_chr6:30598076:G_A	1	NA	ABCF1	0.000338	2.246e-25	caffeine	Neuroblast	GCST004613	ABCF1_chr6:30598076:G_A	Sum neutrophil eosinophil counts
1	PRR3, GCST004613	0.4605	0.5211	PRR3_chr6:30598076:G_A	1	NA	PRR3	0.0007809	2.246e-25	caffeine	Neuroblast	GCST004613	PRR3_chr6:30598076:G_A	Sum neutrophil eosinophil counts
1	PPIA, GCST004613	0.9363	0.9994	PPIA_chr7:44768492:T_G	0.8957	NA	PPIA	4.524e-07	1.008e-08	caffeine	Neuroblast	GCST004613	PPIA_chr7:44768492:T_G	Sum neutrophil eosinophil counts
1	COX14, GCST004613	0.5924	0.627	COX14_chr12:50208951:G_A	0.202	NA	COX14	0.0004184	1.723e-07	caffeine	Neuroblast	GCST004613	COX14_chr12:50208951:G_A	Sum neutrophil eosinophil counts
1	SYNGAP1, GCST004613	0.5704	0.6363	SYNGAP1_chr6:33322625:G_A	0.553	NA	SYNGAP1	1.537e-05	9.273e-07	caffeine	Squamous epithelial cells	GCST004613	SYNGAP1_chr6:33322625:G_A	Sum neutrophil eosinophil counts
1	LINC00491, GCST004613	0.5109	0.6102	LINC00491_chr5:102687636:C_T	0.3469	NA	LINC00491	9.45e-05	1.376e-06	caffeine	Stromal cells	GCST004613	LINC00491_chr5:102687636:C_T	Sum neutrophil eosinophil counts
1	WAKMAR2, GCST004613	0.5397	0.6081	WAKMAR2_chr6:137885646:A_G	0.3374	NA	WAKMAR2	0.0001156	4.006e-06	caffeine	Stromal cells	GCST004613	WAKMAR2_chr6:137885646:A_G	Sum neutrophil eosinophil counts
1	H2AFV, GCST004613	0.6667	0.9351	H2AFV_chr7:44771386:G_A	0.8217	NA	H2AFV	5.82e-05	1.084e-08	caffeine	Vascular endothelial cells	GCST004613	H2AFV_chr7:44771386:G_A	Sum neutrophil eosinophil counts
1	EIF5A, GCST004613	0.557	0.571	EIF5A_chr17:7330793:C_G	0.8743	NA	EIF5A	0.0003158	7.018e-08	caffeine	Vascular endothelial cells	GCST004613	EIF5A_chr17:7330793:C_G	Sum neutrophil eosinophil counts
1	TET2, GCST004613	0.5956	0.6309	TET2_chr4:105144151:C_G	0.5707	NA	TET2	0.0006963	3.176e-10	control	ENS glia	GCST004613	TET2_chr4:105144151:C_G	Sum neutrophil eosinophil counts
1	AC008267.5, GCST004613	0.6223	0.8791	AC008267.5_chr7:66557934:T_C	0.0362	NA	AC008267.5	1.319e-06	5.481e-06	control	ENS glia	GCST004613	AC008267.5_chr7:66557934:T_C	Sum neutrophil eosinophil counts
1	PPIA, GCST004613	0.6807	0.7774	PPIA_chr7:44775735:A_T	0.6216	NA	PPIA	0.0001025	9.69e-09	control	ENS glia	GCST004613	PPIA_chr7:44775735:A_T	Sum neutrophil eosinophil counts
1	STX10, GCST004613	0.9295	0.9359	STX10_chr19:13114672:T_A	0.9203	NA	STX10	1.448e-05	7.754e-07	control	ENS glia	GCST004613	STX10_chr19:13114672:T_A	Sum neutrophil eosinophil counts
1	SF3B6, GCST004613	0.4128	0.5163	SF3B6_chr2:24168260:A_G	0.7218	NA	SF3B6	0.000118	3.93e-07	control	Epicardial fat cells	GCST004613	SF3B6_chr2:24168260:A_G	Sum neutrophil eosinophil counts
1	TMEM150C, GCST004613	0.3366	0.5502	TMEM150C_chr4:82624823:C_T	0.0922	NA	TMEM150C	4.043e-05	5.737e-10	control	Hepatoblasts	GCST004613	TMEM150C_chr4:82624823:C_T	Sum neutrophil eosinophil counts
1	DDT, GCST004613	0.3286	0.5242	DDT_chr22:23952716:T_G	0.98	NA	DDT	1.051e-05	9.871e-05	control	Intestinal epithelial cells	GCST004613	DDT_chr22:23952716:T_G	Sum neutrophil eosinophil counts
1	C20orf27, GCST004613	0.8433	0.8689	C20orf27_chr20:3770570:A_G	0.5615	NA	C20orf27	1.236e-05	7.973e-06	control	Myeloid cells	GCST004613	C20orf27_chr20:3770570:A_G	Sum neutrophil eosinophil counts
1	LEPR, GCST004613	0.6505	0.6915	LEPR_chr1:65451214:T_C	0.5311	NA	LEPR	4.511e-05	1.713e-19	control	Neuroblast	GCST004613	LEPR_chr1:65451214:T_C	Sum neutrophil eosinophil counts
1	ATF1, GCST004613	0.4812	0.6782	ATF1_chr12:50811155:T_C	0.3831	NA	ATF1	6.789e-05	3.821e-07	control	Neuroblast	GCST004613	ATF1_chr12:50811155:T_C	Sum neutrophil eosinophil counts
1	CDKN2D, GCST004613	0.5173	0.583	CDKN2D_chr19:10607750:A_T	0.9891	NA	CDKN2D	6.365e-05	3.443e-06	control	Neuroblast	GCST004613	CDKN2D_chr19:10607750:A_T	Sum neutrophil eosinophil counts
1	ZSWIM7, GCST004613	0.4848	0.8983	ZSWIM7_chr17:15982654:T_A	0.1808	NA	ZSWIM7	3.907e-06	2.19e-21	control	Neuron	GCST004613	ZSWIM7_chr17:15982654:T_A	Sum neutrophil eosinophil counts
1	C2orf74, GCST004613	0.4049	0.568	C2orf74_chr2:61217638:G_C	0.8066	NA	C2orf74	1.467e-05	1.804e-06	control	Stromal cells	GCST004613	C2orf74_chr2:61217638:G_C	Sum neutrophil eosinophil counts
1	FAM160A1, GCST004613	0.4676	0.6329	FAM160A1_chr4:151432262:G_A	0.0792	NA	FAM160A1	7.458e-05	3.186e-07	control	Stromal cells	GCST004613	FAM160A1_chr4:151432262:G_A	Sum neutrophil eosinophil counts
1	AL662884.5, GCST004613	0.5455	0.5537	AL662884.5_chr6:32043581:A_G	1	NA	AL662884.5	6.818e-05	6.247e-57	etoh	Ciliated epithelial cells	GCST004613	AL662884.5_chr6:32043581:A_G	Sum neutrophil eosinophil counts
1	AC016747.1, GCST004613	0.3168	0.5385	AC016747.1_chr2:61188357:A_G	0.2117	NA	AC016747.1	1.617e-05	4.521e-06	etoh	ENS glia	GCST004613	AC016747.1_chr2:61188357:A_G	Sum neutrophil eosinophil counts
1	PFDN6, GCST004613	0.9663	0.9979	PFDN6_chr6:33282699:C_A	0.9991	NA	PFDN6	4.836e-07	1.253e-07	etoh	ENS glia	GCST004613	PFDN6_chr6:33282699:C_A	Sum neutrophil eosinophil counts
1	KDELR2, GCST004613	0.5256	0.5549	KDELR2_chr7:6475519:A_G	0.4401	NA	KDELR2	1.175e-05	6.08e-06	etoh	ENS glia	GCST004613	KDELR2_chr7:6475519:A_G	Sum neutrophil eosinophil counts
1	AC021752.1, GCST004613	0.4961	0.6205	AC021752.1_chr15:50996454:G_A	0.0792	NA	AC021752.1	5.268e-05	4.721e-08	etoh	ENS glia	GCST004613	AC021752.1_chr15:50996454:G_A	Sum neutrophil eosinophil counts
1	ZSWIM7, GCST004613	0.8276	0.9713	ZSWIM7_chr17:16045649:C_T	0.4415	NA	ZSWIM7	5.193e-06	1.54e-21	etoh	ENS glia	GCST004613	ZSWIM7_chr17:16045649:C_T	Sum neutrophil eosinophil counts
1	DGCR8, GCST004613	0.4991	0.5802	DGCR8_chr22:19983024:G_T	0.3779	NA	DGCR8	2.514e-05	4.666e-05	etoh	ENS glia	GCST004613	DGCR8_chr22:19983024:G_T	Sum neutrophil eosinophil counts
1	ERAP2, GCST004613	0.4287	0.5914	ERAP2_chr5:96891574:C_T	0.1271	NA	ERAP2	0.0002657	9.296e-06	etoh	Epicardial fat cells	GCST004613	ERAP2_chr5:96891574:C_T	Sum neutrophil eosinophil counts
1	AGER, GCST004613	0.9569	0.9807	AGER_chr6:32126816:T_C	0.9988	NA	AGER	0.0001837	4.298e-40	etoh	Epicardial fat cells	GCST004613	AGER_chr6:32126816:T_C	Sum neutrophil eosinophil counts
1	PPARD, GCST004613	0.7844	0.8534	PPARD_chr6:35254720:G_A	0.0632	NA	PPARD	0.0001244	2.945e-08	etoh	Hepatoblasts	GCST004613	PPARD_chr6:35254720:G_A	Sum neutrophil eosinophil counts
1	APBB1IP, GCST004613	0.4359	0.5762	APBB1IP_chr10:26456116:A_G	0.0448	NA	APBB1IP	0.0001001	1.82e-06	etoh	Hepatoblasts	GCST004613	APBB1IP_chr10:26456116:A_G	Sum neutrophil eosinophil counts
1	FIBP, GCST004613	0.5545	0.643	FIBP_chr11:65869605:T_C	0.9719	NA	FIBP	2.264e-05	4.915e-06	etoh	Hepatoblasts	GCST004613	FIBP_chr11:65869605:T_C	Sum neutrophil eosinophil counts
1	UBA52, GCST004613	0.5702	0.6326	UBA52_chr19:18501447:G_A	0.2187	NA	UBA52	1.125e-06	8.512e-05	etoh	Hepatoblasts	GCST004613	UBA52_chr19:18501447:G_A	Sum neutrophil eosinophil counts
1	KLHL18, GCST004613	0.5107	0.734	KLHL18_chr3:47291805:T_A	0.2314	NA	KLHL18	0.0003123	8.685e-08	etoh	Intestinal epithelial cells	GCST004613	KLHL18_chr3:47291805:T_A	Sum neutrophil eosinophil counts
1	COPS4, GCST004613	0.5274	0.7457	COPS4_chr4:83072838:T_G	0.1872	NA	COPS4	4.636e-05	9.084e-06	etoh	Intestinal epithelial cells	GCST004613	COPS4_chr4:83072838:T_G	Sum neutrophil eosinophil counts
1	AC145146.1, GCST004613	0.6474	0.7043	AC145146.1_chr5:69429242:C_A	0.2593	NA	AC145146.1	0.0004581	1.532e-11	etoh	Intestinal epithelial cells	GCST004613	AC145146.1_chr5:69429242:C_A	Sum neutrophil eosinophil counts
1	MXRA7, GCST004613	0.935	0.967	MXRA7_chr17:76701766:C_A	0.6038	NA	MXRA7	4.266e-05	1.076e-06	etoh	Intestinal epithelial cells	GCST004613	MXRA7_chr17:76701766:C_A	Sum neutrophil eosinophil counts
1	EIF5A, GCST004613	0.9132	0.9693	EIF5A_chr17:7331664:G_A	0.5181	NA	EIF5A	0.0003424	7.237e-08	etoh	Intestinal epithelial cells	GCST004613	EIF5A_chr17:7331664:G_A	Sum neutrophil eosinophil counts
1	C1QBP, GCST004613	0.9143	0.9641	C1QBP_chr17:5363707:G_T	0.9944	NA	C1QBP	6.151e-05	5.778e-07	etoh	Myeloid cells	GCST004613	C1QBP_chr17:5363707:G_T	Sum neutrophil eosinophil counts
1	C5orf56, GCST004613	0.6306	0.6483	C5orf56_chr5:132371737:G_A	0.4045	NA	C5orf56	9.988e-05	4.703e-22	etoh	Neuroblast	GCST004613	C5orf56_chr5:132371737:G_A	Sum neutrophil eosinophil counts
1	AC021752.1, GCST004613	0.6228	0.7764	AC021752.1_chr15:50951767:A_C	0.0486	NA	AC021752.1	7.064e-05	8.873e-09	etoh	Neuroblast	GCST004613	AC021752.1_chr15:50951767:A_C	Sum neutrophil eosinophil counts
1	ZSWIM7, GCST004613	0.5805	0.9861	ZSWIM7_chr17:16045649:C_T	0.1611	NA	ZSWIM7	2.647e-06	1.54e-21	etoh	Neuroblast	GCST004613	ZSWIM7_chr17:16045649:C_T	Sum neutrophil eosinophil counts
1	OIP5, GCST004613	0.7191	0.9038	OIP5_chr15:41296564:A_G	0.9673	NA	OIP5	3.762e-06	2.185e-07	etoh	Retinal neurons	GCST004613	OIP5_chr15:41296564:A_G	Sum neutrophil eosinophil counts
1	ULK2, GCST004613	0.871	0.9413	ULK2_chr17:19928747:A_G	0.1218	NA	ULK2	5.871e-05	6.957e-07	etoh	Retinal neurons	GCST004613	ULK2_chr17:19928747:A_G	Sum neutrophil eosinophil counts
1	STXBP5-AS1, GCST004613	0.458	0.5703	STXBP5-AS1_chr6:147290685:G_C	0.1434	NA	STXBP5-AS1	4.308e-05	3.961e-05	etoh	Vascular endothelial cells	GCST004613	STXBP5-AS1_chr6:147290685:G_C	Sum neutrophil eosinophil counts
1	PPIA, GCST004613	0.4534	0.5672	PPIA_chr7:44768418:G_A	0.5621	NA	PPIA	0.001074	6.27e-09	etoh	Vascular endothelial cells	GCST004613	PPIA_chr7:44768418:G_A	Sum neutrophil eosinophil counts
1	RCBTB1, GCST004613	0.5766	0.6071	RCBTB1_chr13:49547375:A_G	0.3808	NA	RCBTB1	0.0008598	4.752e-10	etoh	Vascular endothelial cells	GCST004613	RCBTB1_chr13:49547375:A_G	Sum neutrophil eosinophil counts
1	FAM160A1, GCST004613	0.8366	0.9962	FAM160A1_chr4:151496228:A_G	0.1757	NA	FAM160A1	6.932e-07	3.019e-07	etoh	iPSCs	GCST004613	FAM160A1_chr4:151496228:A_G	Sum neutrophil eosinophil counts
1	ARAP2, GCST004613	0.6314	0.6386	ARAP2_chr4:36310920:G_A	0.9955	NA	ARAP2	0.000346	1.274e-06	etoh	iPSCs	GCST004613	ARAP2_chr4:36310920:G_A	Sum neutrophil eosinophil counts
1	COL11A2, GCST004613	0.87	0.8841	COL11A2_chr6:33282699:C_A	0.9973	NA	COL11A2	9.107e-05	1.253e-07	etoh	iPSCs	GCST004613	COL11A2_chr6:33282699:C_A	Sum neutrophil eosinophil counts
1	SLIT1, GCST004613	0.7644	0.7914	SLIT1_chr10:97216714:G_T	0.2373	NA	SLIT1	0.0003908	1.01e-37	etoh	iPSCs	GCST004613	SLIT1_chr10:97216714:G_T	Sum neutrophil eosinophil counts
1	ADORA2B, GCST004613	0.8249	0.8783	ADORA2B_chr17:15981478:G_A	0.9894	NA	ADORA2B	7.551e-05	8.903e-22	etoh	iPSCs	GCST004613	ADORA2B_chr17:15981478:G_A	Sum neutrophil eosinophil counts
1	PHF23, GCST004613	0.5268	0.5534	PHF23_chr17:7331997:G_C	0.412	NA	PHF23	0.0006854	8.918e-08	etoh	iPSCs	GCST004613	PHF23_chr17:7331997:G_C	Sum neutrophil eosinophil counts
1	PATZ1, GCST004613	0.7876	0.8038	PATZ1_chr22:31417072:A_T	0.9178	NA	PATZ1	0.0006224	2.672e-07	etoh	iPSCs	GCST004613	PATZ1_chr22:31417072:A_T	Sum neutrophil eosinophil counts
1	PPIA, GCST004613	0.9843	0.9998	PPIA_chr7:44768492:T_G	0.9989	NA	PPIA	5.661e-08	1.008e-08	nicotine	ENS glia	GCST004613	PPIA_chr7:44768492:T_G	Sum neutrophil eosinophil counts
1	ERV3-1, GCST004613	0.6532	0.7146	ERV3-1_chr7:64965795:A_C	0.1314	NA	ERV3-1	7.787e-06	5.51e-05	nicotine	ENS glia	GCST004613	ERV3-1_chr7:64965795:A_C	Sum neutrophil eosinophil counts
1	EIF5A, GCST004613	0.7556	0.9755	EIF5A_chr17:7330793:C_G	0.9803	NA	EIF5A	3.135e-07	7.018e-08	nicotine	ENS glia	GCST004613	EIF5A_chr17:7330793:C_G	Sum neutrophil eosinophil counts
1	MYRF, GCST004613	0.4582	0.502	MYRF_chr11:61814292:T_C	0.4713	NA	MYRF	0.001321	1.233e-13	nicotine	Epicardial fat cells	GCST004613	MYRF_chr11:61814292:T_C	Sum neutrophil eosinophil counts
1	PPIA, GCST004613	0.5472	0.5622	PPIA_chr7:44768418:G_A	0.5186	NA	PPIA	0.0006228	6.27e-09	nicotine	Myeloid cells	GCST004613	PPIA_chr7:44768418:G_A	Sum neutrophil eosinophil counts
1	LEPR, GCST004613	0.9305	0.9638	LEPR_chr1:65440807:C_A	0.9662	NA	LEPR	5.815e-06	6.696e-20	nicotine	Neuroblast	GCST004613	LEPR_chr1:65440807:C_A	Sum neutrophil eosinophil counts
1	OSCP1, GCST004613	0.4382	0.5509	OSCP1_chr1:36478315:C_G	1	NA	OSCP1	0.0003351	1.01e-38	nicotine	Neuroblast	GCST004613	OSCP1_chr1:36478315:C_G	Sum neutrophil eosinophil counts
1	PPIA, GCST004613	0.9801	0.9998	PPIA_chr7:44768492:T_G	0.9691	NA	PPIA	7.451e-08	1.008e-08	nicotine	Neuroblast	GCST004613	PPIA_chr7:44768492:T_G	Sum neutrophil eosinophil counts
1	AC008267.5, GCST004613	0.3599	0.5296	AC008267.5_chr7:66421313:G_C	0.0428	NA	AC008267.5	5.599e-05	6.654e-06	nicotine	Neuroblast	GCST004613	AC008267.5_chr7:66421313:G_C	Sum neutrophil eosinophil counts
1	LINC00910, GCST004613	0.7689	0.9415	LINC00910_chr17:43315904:G_A	0.9922	NA	LINC00910	1.874e-08	3.081e-06	nicotine	Neuroblast	GCST004613	LINC00910_chr17:43315904:G_A	Sum neutrophil eosinophil counts
1	AC120049.1, GCST004613	0.5605	0.572	AC120049.1_chr18:44584124:C_G	0.8704	NA	AC120049.1	3.245e-05	2.765e-09	nicotine	Neuroblast	GCST004613	AC120049.1_chr18:44584124:C_G	Sum neutrophil eosinophil counts
1	FAM160A1, GCST004613	0.5122	0.6191	FAM160A1_chr4:151435967:A_G	0.0567	NA	FAM160A1	0.0001975	3.242e-07	nicotine	Neuron	GCST004613	FAM160A1_chr4:151435967:A_G	Sum neutrophil eosinophil counts
1	RND2, GCST004613	0.4869	0.5047	RND2_chr17:43020464:G_T	0.972	NA	RND2	0.0006364	5.55e-08	nicotine	Neuron	GCST004613	RND2_chr17:43020464:G_T	Sum neutrophil eosinophil counts
1	CD302, GCST004613	0.4916	0.5746	CD302_chr2:159711078:G_T	0.371	NA	CD302	0.0003104	2.408e-11	nicotine	Retinal neurons	GCST004613	CD302_chr2:159711078:G_T	Sum neutrophil eosinophil counts
1	EIF5A, GCST004613	0.9724	0.9827	EIF5A_chr17:7330980:C_G	0.5403	NA	EIF5A	1.822e-05	6.2e-08	nicotine	Retinal neurons	GCST004613	EIF5A_chr17:7330980:C_G	Sum neutrophil eosinophil counts
1	AC090617.4, GCST004613	0.4248	0.577	AC090617.4_chr17:2112318:C_T	0.2279	NA	AC090617.4	8.448e-05	1.658e-06	nicotine	Retinal neurons	GCST004613	AC090617.4_chr17:2112318:C_T	Sum neutrophil eosinophil counts
1	ATXN7, GCST004613	0.575	0.6064	ATXN7_chr3:63856953:C_T	0.9691	NA	ATXN7	9.505e-05	3.675e-07	nicotine	Retinal pigment cells	GCST004613	ATXN7_chr3:63856953:C_T	Sum neutrophil eosinophil counts
1	KIT, GCST004613	0.7615	0.7934	KIT_chr4:54654850:G_A	0.9897	NA	KIT	8.627e-06	9.428e-11	nicotine	Stromal cells	GCST004613	KIT_chr4:54654850:G_A	Sum neutrophil eosinophil counts
1	AC005682.2, GCST004613	0.4684	0.5803	AC005682.2_chr7:22760695:A_C	0.3486	NA	AC005682.2	2.033e-05	2.222e-06	nicotine	Stromal cells	GCST004613	AC005682.2_chr7:22760695:A_C	Sum neutrophil eosinophil counts
1	EIF5A, GCST004613	0.5395	0.5651	EIF5A_chr17:7330793:C_G	0.5486	NA	EIF5A	5.818e-05	7.018e-08	nicotine	Stromal cells	GCST004613	EIF5A_chr17:7330793:C_G	Sum neutrophil eosinophil counts
1	C5AR1, GCST004613	0.546	0.6147	C5AR1_chr19:47274615:G_A	0.0386	NA	C5AR1	5.388e-05	2.914e-05	nicotine	Stromal cells	GCST004613	C5AR1_chr19:47274615:G_A	Sum neutrophil eosinophil counts
1	TRIM65, GCST004613	0.5296	0.6316	TRIM65_chr17:75875386:G_A	0.4634	NA	TRIM65	4.048e-06	5.141e-05	nicotine	iPSCs	GCST004613	TRIM65_chr17:75875386:G_A	Sum neutrophil eosinophil counts
1	AC002310.1, GCST004614	0.5618	0.6146	AC002310.1_chr16:30495944:T_G	0.6413	NA	AC002310.1	2.66e-05	6.416e-08	caffeine	Ciliated epithelial cells	GCST004614	AC002310.1_chr16:30495944:T_G	Granulocyte count
1	AC016747.1, GCST004614	0.643	0.7679	AC016747.1_chr2:61233414:C_G	0.3244	NA	AC016747.1	2.399e-06	6.887e-06	caffeine	ENS glia	GCST004614	AC016747.1_chr2:61233414:C_G	Granulocyte count
1	PPIA, GCST004614	0.9869	0.9999	PPIA_chr7:44768492:T_G	0.9928	NA	PPIA	8.789e-08	8.979e-09	caffeine	ENS glia	GCST004614	PPIA_chr7:44768492:T_G	Granulocyte count
1	KDELR2, GCST004614	0.5941	0.6454	KDELR2_chr7:6458426:T_C	0.5594	NA	KDELR2	1.312e-05	9.453e-06	caffeine	ENS glia	GCST004614	KDELR2_chr7:6458426:T_C	Granulocyte count
1	MIR100HG, GCST004614	0.7854	0.8958	MIR100HG_chr11:122625541:C_A	0.095	NA	MIR100HG	5.708e-05	1.038e-05	caffeine	ENS glia	GCST004614	MIR100HG_chr11:122625541:C_A	Granulocyte count
1	CERS5, GCST004614	0.8589	0.9601	CERS5_chr12:50208951:G_A	0.0523	NA	CERS5	5.621e-05	2.845e-07	caffeine	ENS glia	GCST004614	CERS5_chr12:50208951:G_A	Granulocyte count
1	EIF5A, GCST004614	0.9802	0.9991	EIF5A_chr17:7330793:C_G	0.998	NA	EIF5A	8.001e-07	2.735e-08	caffeine	ENS glia	GCST004614	EIF5A_chr17:7330793:C_G	Granulocyte count
1	MXRA7, GCST004614	0.4614	0.7486	MXRA7_chr17:76702409:G_A	0.524	NA	MXRA7	8.733e-06	1.555e-06	caffeine	ENS glia	GCST004614	MXRA7_chr17:76702409:G_A	Granulocyte count
1	SCAP, GCST004614	0.4986	0.5971	SCAP_chr3:47474067:G_A	0.1544	NA	SCAP	6.301e-06	8.083e-08	caffeine	Hepatoblasts	GCST004614	SCAP_chr3:47474067:G_A	Granulocyte count
1	THAP9-AS1, GCST004614	0.6195	0.7863	THAP9-AS1_chr4:82991444:A_C	0.5374	NA	THAP9-AS1	2.151e-06	2e-05	caffeine	Hepatoblasts	GCST004614	THAP9-AS1_chr4:82991444:A_C	Granulocyte count
1	FAM160A1, GCST004614	0.7645	0.9174	FAM160A1_chr4:151496228:A_G	0.0188	NA	FAM160A1	0.0001074	1.943e-07	caffeine	Hepatoblasts	GCST004614	FAM160A1_chr4:151496228:A_G	Granulocyte count
1	PCDHA9, GCST004614	0.6705	0.7275	PCDHA9_chr5:140917447:A_T	0.1483	NA	PCDHA9	1.63e-06	2.543e-05	caffeine	Hepatoblasts	GCST004614	PCDHA9_chr5:140917447:A_T	Granulocyte count
1	ZMIZ2, GCST004614	0.4785	0.5044	ZMIZ2_chr7:44769677:G_C	0.3067	NA	ZMIZ2	0.0004643	5.266e-09	caffeine	Hepatoblasts	GCST004614	ZMIZ2_chr7:44769677:G_C	Granulocyte count
1	FAM160A1, GCST004614	0.8374	0.9973	FAM160A1_chr4:151432262:G_A	0.3272	NA	FAM160A1	1.963e-05	2.069e-07	caffeine	Intestinal epithelial cells	GCST004614	FAM160A1_chr4:151432262:G_A	Granulocyte count
1	SLC22A5, GCST004614	0.7276	0.7439	SLC22A5_chr5:132371737:G_A	0.4471	NA	SLC22A5	3.664e-05	9.305e-23	caffeine	Neuroblast	GCST004614	SLC22A5_chr5:132371737:G_A	Granulocyte count
1	ABCF1, GCST004614	0.4092	0.7637	ABCF1_chr6:30598076:G_A	1	NA	ABCF1	0.000338	1.865e-26	caffeine	Neuroblast	GCST004614	ABCF1_chr6:30598076:G_A	Granulocyte count
1	PRR3, GCST004614	0.4605	0.5211	PRR3_chr6:30598076:G_A	1	NA	PRR3	0.0007809	1.865e-26	caffeine	Neuroblast	GCST004614	PRR3_chr6:30598076:G_A	Granulocyte count
1	PPIA, GCST004614	0.9332	0.9994	PPIA_chr7:44768492:T_G	0.9004	NA	PPIA	4.524e-07	8.979e-09	caffeine	Neuroblast	GCST004614	PPIA_chr7:44768492:T_G	Granulocyte count
1	COX14, GCST004614	0.5796	0.6142	COX14_chr12:50208951:G_A	0.2014	NA	COX14	0.0004184	2.845e-07	caffeine	Neuroblast	GCST004614	COX14_chr12:50208951:G_A	Granulocyte count
1	SYNGAP1, GCST004614	0.5761	0.6412	SYNGAP1_chr6:33322625:G_A	0.5515	NA	SYNGAP1	1.537e-05	9.01e-07	caffeine	Squamous epithelial cells	GCST004614	SYNGAP1_chr6:33322625:G_A	Granulocyte count
1	LINC00491, GCST004614	0.5235	0.6212	LINC00491_chr5:102687636:C_T	0.3475	NA	LINC00491	9.45e-05	1.249e-06	caffeine	Stromal cells	GCST004614	LINC00491_chr5:102687636:C_T	Granulocyte count
1	WAKMAR2, GCST004614	0.5035	0.5806	WAKMAR2_chr6:137885646:A_G	0.341	NA	WAKMAR2	0.0001156	4.194e-06	caffeine	Stromal cells	GCST004614	WAKMAR2_chr6:137885646:A_G	Granulocyte count
1	H2AFV, GCST004614	0.6628	0.9345	H2AFV_chr7:44771386:G_A	0.8078	NA	H2AFV	5.82e-05	9.539e-09	caffeine	Vascular endothelial cells	GCST004614	H2AFV_chr7:44771386:G_A	Granulocyte count
1	EIF5A, GCST004614	0.5773	0.591	EIF5A_chr17:7330793:C_G	0.878	NA	EIF5A	0.0003158	2.735e-08	caffeine	Vascular endothelial cells	GCST004614	EIF5A_chr17:7330793:C_G	Granulocyte count
1	TET2, GCST004614	0.5938	0.6293	TET2_chr4:105144151:C_G	0.5688	NA	TET2	0.0006963	2.403e-10	control	ENS glia	GCST004614	TET2_chr4:105144151:C_G	Granulocyte count
1	AC008267.5, GCST004614	0.5627	0.8139	AC008267.5_chr7:66557934:T_C	0.0352	NA	AC008267.5	1.319e-06	9.663e-06	control	ENS glia	GCST004614	AC008267.5_chr7:66557934:T_C	Granulocyte count
1	PPIA, GCST004614	0.6971	0.7894	PPIA_chr7:44775735:A_T	0.6366	NA	PPIA	0.0001025	7.473e-09	control	ENS glia	GCST004614	PPIA_chr7:44775735:A_T	Granulocyte count
1	STX10, GCST004614	0.9475	0.9537	STX10_chr19:13114672:T_A	0.9237	NA	STX10	1.448e-05	3.912e-07	control	ENS glia	GCST004614	STX10_chr19:13114672:T_A	Granulocyte count
1	SF3B6, GCST004614	0.5321	0.6199	SF3B6_chr2:24168260:A_G	0.7398	NA	SF3B6	0.000118	1.586e-07	control	Epicardial fat cells	GCST004614	SF3B6_chr2:24168260:A_G	Granulocyte count
1	TMEM150C, GCST004614	0.3328	0.5469	TMEM150C_chr4:82624823:C_T	0.0927	NA	TMEM150C	4.043e-05	3.739e-10	control	Hepatoblasts	GCST004614	TMEM150C_chr4:82624823:C_T	Granulocyte count
1	C20orf27, GCST004614	0.7332	0.7617	C20orf27_chr20:3770570:A_G	0.5562	NA	C20orf27	1.236e-05	1.882e-05	control	Myeloid cells	GCST004614	C20orf27_chr20:3770570:A_G	Granulocyte count
1	LEPR, GCST004614	0.6029	0.6491	LEPR_chr1:65451214:T_C	0.5303	NA	LEPR	4.511e-05	2.566e-19	control	Neuroblast	GCST004614	LEPR_chr1:65451214:T_C	Granulocyte count
1	ATG9A, GCST004614	0.5006	0.5211	ATG9A_chr2:219146370:A_C	0.2846	NA	ATG9A	8.328e-05	4.445e-07	control	Neuroblast	GCST004614	ATG9A_chr2:219146370:A_C	Granulocyte count
1	ATF1, GCST004614	0.4886	0.6805	ATF1_chr12:50811155:T_C	0.376	NA	ATF1	6.789e-05	6.35e-07	control	Neuroblast	GCST004614	ATF1_chr12:50811155:T_C	Granulocyte count
1	CDKN2D, GCST004614	0.5532	0.6156	CDKN2D_chr19:10607750:A_T	0.9904	NA	CDKN2D	6.365e-05	2.661e-06	control	Neuroblast	GCST004614	CDKN2D_chr19:10607750:A_T	Granulocyte count
1	ZSWIM7, GCST004614	0.5145	0.9079	ZSWIM7_chr17:15982654:T_A	0.1836	NA	ZSWIM7	3.907e-06	6.228e-22	control	Neuron	GCST004614	ZSWIM7_chr17:15982654:T_A	Granulocyte count
1	C2orf74, GCST004614	0.3788	0.5264	C2orf74_chr2:61217638:G_C	0.7379	NA	C2orf74	1.467e-05	2.561e-06	control	Stromal cells	GCST004614	C2orf74_chr2:61217638:G_C	Granulocyte count
1	FAM160A1, GCST004614	0.4734	0.6382	FAM160A1_chr4:151432262:G_A	0.0791	NA	FAM160A1	7.458e-05	2.069e-07	control	Stromal cells	GCST004614	FAM160A1_chr4:151432262:G_A	Granulocyte count
1	GATA6, GCST004614	0.4383	0.5486	GATA6_chr18:22129925:T_C	0.3391	NA	GATA6	0.0001428	2.855e-07	control	Stromal cells	GCST004614	GATA6_chr18:22129925:T_C	Granulocyte count
1	AL662884.5, GCST004614	0.5455	0.5537	AL662884.5_chr6:32043581:A_G	1	NA	AL662884.5	6.818e-05	2.191e-58	etoh	Ciliated epithelial cells	GCST004614	AL662884.5_chr6:32043581:A_G	Granulocyte count
1	PFDN6, GCST004614	0.9671	0.998	PFDN6_chr6:33282699:C_A	0.9991	NA	PFDN6	4.836e-07	1.179e-07	etoh	ENS glia	GCST004614	PFDN6_chr6:33282699:C_A	Granulocyte count
1	KDELR2, GCST004614	0.5867	0.6097	KDELR2_chr7:6475519:A_G	0.4248	NA	KDELR2	1.175e-05	5.432e-06	etoh	ENS glia	GCST004614	KDELR2_chr7:6475519:A_G	Granulocyte count
1	AC021752.1, GCST004614	0.493	0.6179	AC021752.1_chr15:50996454:G_A	0.0762	NA	AC021752.1	5.268e-05	8.056e-08	etoh	ENS glia	GCST004614	AC021752.1_chr15:50996454:G_A	Granulocyte count
1	ZSWIM7, GCST004614	0.8282	0.9714	ZSWIM7_chr17:16045649:C_T	0.4373	NA	ZSWIM7	5.193e-06	4.998e-22	etoh	ENS glia	GCST004614	ZSWIM7_chr17:16045649:C_T	Granulocyte count
1	ERAP2, GCST004614	0.4853	0.6666	ERAP2_chr5:96891574:C_T	0.1238	NA	ERAP2	0.0002657	6.213e-06	etoh	Epicardial fat cells	GCST004614	ERAP2_chr5:96891574:C_T	Granulocyte count
1	AGER, GCST004614	0.9605	0.9822	AGER_chr6:32126816:T_C	0.9995	NA	AGER	0.0001837	3.801e-41	etoh	Epicardial fat cells	GCST004614	AGER_chr6:32126816:T_C	Granulocyte count
1	PPARD, GCST004614	0.7838	0.8528	PPARD_chr6:35254720:G_A	0.0624	NA	PPARD	0.0001244	5.547e-08	etoh	Hepatoblasts	GCST004614	PPARD_chr6:35254720:G_A	Granulocyte count
1	APBB1IP, GCST004614	0.4252	0.57	APBB1IP_chr10:26456116:A_G	0.0443	NA	APBB1IP	0.0001001	1.318e-06	etoh	Hepatoblasts	GCST004614	APBB1IP_chr10:26456116:A_G	Granulocyte count
1	FIBP, GCST004614	0.4978	0.5923	FIBP_chr11:65869605:T_C	0.9668	NA	FIBP	2.264e-05	6.899e-06	etoh	Hepatoblasts	GCST004614	FIBP_chr11:65869605:T_C	Granulocyte count
1	UBA52, GCST004614	0.7375	0.8128	UBA52_chr19:18501447:G_A	0.2059	NA	UBA52	1.125e-06	3.412e-05	etoh	Hepatoblasts	GCST004614	UBA52_chr19:18501447:G_A	Granulocyte count
1	KLHL18, GCST004614	0.5155	0.7373	KLHL18_chr3:47291805:T_A	0.2316	NA	KLHL18	0.0003123	8.771e-08	etoh	Intestinal epithelial cells	GCST004614	KLHL18_chr3:47291805:T_A	Granulocyte count
1	COPS4, GCST004614	0.4954	0.7016	COPS4_chr4:83072838:T_G	0.1866	NA	COPS4	4.636e-05	1.487e-05	etoh	Intestinal epithelial cells	GCST004614	COPS4_chr4:83072838:T_G	Granulocyte count
1	AC145146.1, GCST004614	0.6452	0.7024	AC145146.1_chr5:69429242:C_A	0.2613	NA	AC145146.1	0.0004581	8.846e-12	etoh	Intestinal epithelial cells	GCST004614	AC145146.1_chr5:69429242:C_A	Granulocyte count
1	MXRA7, GCST004614	0.9353	0.9685	MXRA7_chr17:76701766:C_A	0.6027	NA	MXRA7	4.266e-05	9.41e-07	etoh	Intestinal epithelial cells	GCST004614	MXRA7_chr17:76701766:C_A	Granulocyte count
1	EIF5A, GCST004614	0.9197	0.9739	EIF5A_chr17:7331664:G_A	0.5151	NA	EIF5A	0.0003424	2.897e-08	etoh	Intestinal epithelial cells	GCST004614	EIF5A_chr17:7331664:G_A	Granulocyte count
1	C1QBP, GCST004614	0.9156	0.9616	C1QBP_chr17:5363707:G_T	0.9944	NA	C1QBP	6.151e-05	9.395e-07	etoh	Myeloid cells	GCST004614	C1QBP_chr17:5363707:G_T	Granulocyte count
1	C5orf56, GCST004614	0.6525	0.669	C5orf56_chr5:132371737:G_A	0.4368	NA	C5orf56	9.988e-05	9.305e-23	etoh	Neuroblast	GCST004614	C5orf56_chr5:132371737:G_A	Granulocyte count
1	AC021752.1, GCST004614	0.6196	0.7742	AC021752.1_chr15:50951767:A_C	0.0459	NA	AC021752.1	7.064e-05	1.542e-08	etoh	Neuroblast	GCST004614	AC021752.1_chr15:50951767:A_C	Granulocyte count
1	ZSWIM7, GCST004614	0.5995	0.9871	ZSWIM7_chr17:16045649:C_T	0.1482	NA	ZSWIM7	2.647e-06	4.998e-22	etoh	Neuroblast	GCST004614	ZSWIM7_chr17:16045649:C_T	Granulocyte count
1	OIP5, GCST004614	0.7424	0.9128	OIP5_chr15:41296564:A_G	0.9707	NA	OIP5	3.762e-06	2.084e-07	etoh	Retinal neurons	GCST004614	OIP5_chr15:41296564:A_G	Granulocyte count
1	ULK2, GCST004614	0.8646	0.9337	ULK2_chr17:19928747:A_G	0.1217	NA	ULK2	5.871e-05	1.24e-06	etoh	Retinal neurons	GCST004614	ULK2_chr17:19928747:A_G	Granulocyte count
1	STXBP5-AS1, GCST004614	0.4363	0.5558	STXBP5-AS1_chr6:147290685:G_C	0.1439	NA	STXBP5-AS1	4.308e-05	4.195e-05	etoh	Vascular endothelial cells	GCST004614	STXBP5-AS1_chr6:147290685:G_C	Granulocyte count
1	PPIA, GCST004614	0.4342	0.5509	PPIA_chr7:44768418:G_A	0.5453	NA	PPIA	0.001074	5.885e-09	etoh	Vascular endothelial cells	GCST004614	PPIA_chr7:44768418:G_A	Granulocyte count
1	RCBTB1, GCST004614	0.5732	0.6039	RCBTB1_chr13:49547375:A_G	0.3712	NA	RCBTB1	0.0008598	7.124e-10	etoh	Vascular endothelial cells	GCST004614	RCBTB1_chr13:49547375:A_G	Granulocyte count
1	FAM160A1, GCST004614	0.8392	0.9975	FAM160A1_chr4:151496228:A_G	0.1777	NA	FAM160A1	6.932e-07	1.943e-07	etoh	iPSCs	GCST004614	FAM160A1_chr4:151496228:A_G	Granulocyte count
1	ARAP2, GCST004614	0.6708	0.6783	ARAP2_chr4:36310920:G_A	0.9956	NA	ARAP2	0.000346	8.826e-07	etoh	iPSCs	GCST004614	ARAP2_chr4:36310920:G_A	Granulocyte count
1	COL11A2, GCST004614	0.8663	0.881	COL11A2_chr6:33282699:C_A	0.9972	NA	COL11A2	9.107e-05	1.179e-07	etoh	iPSCs	GCST004614	COL11A2_chr6:33282699:C_A	Granulocyte count
1	SLIT1, GCST004614	0.769	0.7955	SLIT1_chr10:97216714:G_T	0.2445	NA	SLIT1	0.0003908	6.702e-37	etoh	iPSCs	GCST004614	SLIT1_chr10:97216714:G_T	Granulocyte count
1	ADORA2B, GCST004614	0.8083	0.8666	ADORA2B_chr17:15981478:G_A	0.9877	NA	ADORA2B	7.551e-05	3.09e-22	etoh	iPSCs	GCST004614	ADORA2B_chr17:15981478:G_A	Granulocyte count
1	PHF23, GCST004614	0.532	0.5591	PHF23_chr17:7331997:G_C	0.4055	NA	PHF23	0.0006854	3.649e-08	etoh	iPSCs	GCST004614	PHF23_chr17:7331997:G_C	Granulocyte count
1	PATZ1, GCST004614	0.8199	0.8362	PATZ1_chr22:31417072:A_T	0.921	NA	PATZ1	0.0006224	1.316e-07	etoh	iPSCs	GCST004614	PATZ1_chr22:31417072:A_T	Granulocyte count
1	PPIA, GCST004614	0.9835	0.9999	PPIA_chr7:44768492:T_G	0.999	NA	PPIA	5.661e-08	8.979e-09	nicotine	ENS glia	GCST004614	PPIA_chr7:44768492:T_G	Granulocyte count
1	ERV3-1, GCST004614	0.5723	0.628	ERV3-1_chr7:64957779:T_C	0.1312	NA	ERV3-1	7.787e-06	8.825e-05	nicotine	ENS glia	GCST004614	ERV3-1_chr7:64957779:T_C	Granulocyte count
1	KDELR2, GCST004614	0.5	0.5305	KDELR2_chr7:6475519:A_G	0.3282	NA	KDELR2	2.826e-05	5.432e-06	nicotine	ENS glia	GCST004614	KDELR2_chr7:6475519:A_G	Granulocyte count
1	EIF5A, GCST004614	0.7771	0.99	EIF5A_chr17:7330793:C_G	0.9809	NA	EIF5A	3.135e-07	2.735e-08	nicotine	ENS glia	GCST004614	EIF5A_chr17:7330793:C_G	Granulocyte count
1	MYRF, GCST004614	0.4577	0.5015	MYRF_chr11:61814292:T_C	0.4587	NA	MYRF	0.001321	1.024e-13	nicotine	Epicardial fat cells	GCST004614	MYRF_chr11:61814292:T_C	Granulocyte count
1	PPIA, GCST004614	0.5291	0.5447	PPIA_chr7:44768418:G_A	0.5052	NA	PPIA	0.0006228	5.885e-09	nicotine	Myeloid cells	GCST004614	PPIA_chr7:44768418:G_A	Granulocyte count
1	LEPR, GCST004614	0.9207	0.9588	LEPR_chr1:65440807:C_A	0.9678	NA	LEPR	5.815e-06	9.446e-20	nicotine	Neuroblast	GCST004614	LEPR_chr1:65440807:C_A	Granulocyte count
1	OSCP1, GCST004614	0.4382	0.5509	OSCP1_chr1:36478315:C_G	1	NA	OSCP1	0.0003351	5.765e-38	nicotine	Neuroblast	GCST004614	OSCP1_chr1:36478315:C_G	Granulocyte count
1	PPIA, GCST004614	0.9791	0.9998	PPIA_chr7:44768492:T_G	0.9706	NA	PPIA	7.451e-08	8.979e-09	nicotine	Neuroblast	GCST004614	PPIA_chr7:44768492:T_G	Granulocyte count
1	LINC00910, GCST004614	0.7992	0.9568	LINC00910_chr17:43315904:G_A	0.9926	NA	LINC00910	1.874e-08	1.753e-06	nicotine	Neuroblast	GCST004614	LINC00910_chr17:43315904:G_A	Granulocyte count
1	AC120049.1, GCST004614	0.5654	0.5767	AC120049.1_chr18:44584124:C_G	0.8755	NA	AC120049.1	3.245e-05	6.024e-09	nicotine	Neuroblast	GCST004614	AC120049.1_chr18:44584124:C_G	Granulocyte count
[truncated: 11,546 more rows]
